# Supplementary material for: Metabolic resistance to the inhibition of mitochondrial transcription revealed by CRISPR‐Cas9 screen
Source: EMBO Rep. 2021 Nov 15;23(1):e53054. doi: 10.15252/embr.202153054 (PMC8728608; doi:10.15252/embr.202153054)
Supplement: Supplementary file 2 — Dataset EV1 [file EMBR-23-e53054-s002.xlsx]

## Sheet: Legend
Dataset EV1 - Proteomics
Acute: wild-type cells treated with IMT
Resistant: IMT-resistant RKO cells treated with IMT
Each table contains the following columns:
Accession	UniProt ID
Description	Protein description
Abundance ratio sample/control	Ratio of protein intensity between IMT-treated and untreated cells
Adj. P-Value	Benjamini-Hochberg corrected p value
LFC	Log2 fold-change of treated vs control cells
LogP	Log10 of the Adj. P-Value

## Sheet: Acute
Accession	Description	Abundance ratio sample/control	Adj. P-Value	LFC	LogP
Q9HD33	39S ribosomal protein L47, mitochondrial OS=Homo sapiens GN=MRPL47 PE=1 SV=2	0.594	0.0181919	-0.751465	1.74012
P47985	Cytochrome b-c1 complex subunit Rieske, mitochondrial OS=Homo sapiens GN=UQCRFS1 PE=1 SV=2	0.571	0.0181919	-0.808437	1.74012
P0C7P4	Putative cytochrome b-c1 complex subunit Rieske-like protein 1 OS=Homo sapiens GN=UQCRFS1P1 PE=5 SV=1	0.554	0.0181919	-0.852042	1.74012
Q9NVS2	39S ribosomal protein S18a, mitochondrial OS=Homo sapiens GN=MRPS18A PE=1 SV=1	0.464	0.0181919	-1.1078	1.74012
Q14197	Peptidyl-tRNA hydrolase ICT1, mitochondrial OS=Homo sapiens GN=MRPL58 PE=1 SV=1	0.455	0.0181919	-1.13606	1.74012
Q9Y3B7	39S ribosomal protein L11, mitochondrial OS=Homo sapiens GN=MRPL11 PE=1 SV=1	0.414	0.0181919	-1.2723	1.74012
P82914	28S ribosomal protein S15, mitochondrial OS=Homo sapiens GN=MRPS15 PE=1 SV=1	0.404	0.0181919	-1.30757	1.74012
P82675	28S ribosomal protein S5, mitochondrial OS=Homo sapiens GN=MRPS5 PE=1 SV=2	0.361	0.0181919	-1.46993	1.74012
Q9NP92	39S ribosomal protein S30, mitochondrial OS=Homo sapiens GN=MRPS30 PE=1 SV=2	0.329	0.0181919	-1.60384	1.74012
Q8WVM0	Dimethyladenosine transferase 1, mitochondrial OS=Homo sapiens GN=TFB1M PE=1 SV=1	0.473	0.0212146	-1.08009	1.67336
Q9BRJ2	39S ribosomal protein L45, mitochondrial OS=Homo sapiens GN=MRPL45 PE=1 SV=2	0.454	0.0214936	-1.13924	1.66769
O95182	NADH dehydrogenase [ubiquinone] 1 alpha subcomplex subunit 7 OS=Homo sapiens GN=NDUFA7 PE=1 SV=3	0.485	0.0218646	-1.04394	1.66026
Q13084	39S ribosomal protein L28, mitochondrial OS=Homo sapiens GN=MRPL28 PE=1 SV=4	0.451	0.0235233	-1.1488	1.6285
P03928	ATP synthase protein 8 OS=Homo sapiens GN=MT-ATP8 PE=1 SV=1	0.362	0.0235233	-1.46594	1.6285
P31930	Cytochrome b-c1 complex subunit 1, mitochondrial OS=Homo sapiens GN=UQCRC1 PE=1 SV=3	0.615	0.0286692	-0.701342	1.54258
Q9BZE1	39S ribosomal protein L37, mitochondrial OS=Homo sapiens GN=MRPL37 PE=1 SV=2	0.439	0.0286692	-1.18771	1.54258
P49406	39S ribosomal protein L19, mitochondrial OS=Homo sapiens GN=MRPL19 PE=1 SV=2	0.434	0.0316396	-1.20423	1.49977
A4D1E9	GTP-binding protein 10 OS=Homo sapiens GN=GTPBP10 PE=1 SV=1	0.51	0.0413139	-0.971431	1.3839
Q96GC5	39S ribosomal protein L48, mitochondrial OS=Homo sapiens GN=MRPL48 PE=1 SV=2	0.468	0.0413139	-1.09542	1.3839
O14957	Cytochrome b-c1 complex subunit 10 OS=Homo sapiens GN=UQCR11 PE=1 SV=1	0.382	0.0413139	-1.38836	1.3839
P51398	28S ribosomal protein S29, mitochondrial OS=Homo sapiens GN=DAP3 PE=1 SV=1	0.454	0.0431023	-1.13924	1.3655
P28331	NADH-ubiquinone oxidoreductase 75 kDa subunit, mitochondrial OS=Homo sapiens GN=NDUFS1 PE=1 SV=3	0.563	0.0475614	-0.828793	1.32275
O43181	NADH dehydrogenase [ubiquinone] iron-sulfur protein 4, mitochondrial OS=Homo sapiens GN=NDUFS4 PE=1 SV=1	0.429	0.0475614	-1.22095	1.32275
P00156	Cytochrome b OS=Homo sapiens GN=MT-CYB PE=1 SV=2	0.361	0.0475614	-1.46993	1.32275
Q9UI09	NADH dehydrogenase [ubiquinone] 1 alpha subcomplex subunit 12 OS=Homo sapiens GN=NDUFA12 PE=1 SV=1	0.49	0.0478942	-1.02915	1.31972
O95299	NADH dehydrogenase [ubiquinone] 1 alpha subcomplex subunit 10, mitochondrial OS=Homo sapiens GN=NDUFA10 PE=1 SV=1	0.55	0.0499966	-0.862496	1.30106
Q13277	Syntaxin-3 OS=Homo sapiens GN=STX3 PE=1 SV=3	0.869	0.050532	-0.202572	1.29643
Q9NYK5	39S ribosomal protein L39, mitochondrial OS=Homo sapiens GN=MRPL39 PE=1 SV=3	0.692	0.050532	-0.531156	1.29643
Q8IUX1	Complex I assembly factor TMEM126B, mitochondrial OS=Homo sapiens GN=TMEM126B PE=1 SV=2	0.668	0.050532	-0.58208	1.29643
Q9Y2R5	28S ribosomal protein S17, mitochondrial OS=Homo sapiens GN=MRPS17 PE=1 SV=1	0.615	0.050532	-0.701342	1.29643
O14949	Cytochrome b-c1 complex subunit 8 OS=Homo sapiens GN=UQCRQ PE=1 SV=4	0.492	0.050532	-1.02327	1.29643
P82673	28S ribosomal protein S35, mitochondrial OS=Homo sapiens GN=MRPS35 PE=1 SV=1	0.492	0.050532	-1.02327	1.29643
Q9NRX2	39S ribosomal protein L17, mitochondrial OS=Homo sapiens GN=MRPL17 PE=1 SV=1	0.432	0.050532	-1.2109	1.29643
P03923	NADH-ubiquinone oxidoreductase chain 6 OS=Homo sapiens GN=MT-ND6 PE=1 SV=2	0.426	0.050532	-1.23107	1.29643
Q5T653	39S ribosomal protein L2, mitochondrial OS=Homo sapiens GN=MRPL2 PE=1 SV=2	0.399	0.050532	-1.32554	1.29643
O75438	NADH dehydrogenase [ubiquinone] 1 beta subcomplex subunit 1 OS=Homo sapiens GN=NDUFB1 PE=1 SV=1	0.361	0.050532	-1.46993	1.29643
Q6P161	39S ribosomal protein L54, mitochondrial OS=Homo sapiens GN=MRPL54 PE=1 SV=1	0.612	0.0573995	-0.708396	1.24109
P00403	Cytochrome c oxidase subunit 2 OS=Homo sapiens GN=MT-CO2 PE=1 SV=1	0.384	0.0581701	-1.38082	1.2353
Q9BYD3	39S ribosomal protein L4, mitochondrial OS=Homo sapiens GN=MRPL4 PE=1 SV=1	0.562	0.0623527	-0.831358	1.20514
O43676	NADH dehydrogenase [ubiquinone] 1 beta subcomplex subunit 3 OS=Homo sapiens GN=NDUFB3 PE=1 SV=3	0.634	0.0740798	-0.657445	1.1303
P42704	Leucine-rich PPR motif-containing protein, mitochondrial OS=Homo sapiens GN=LRPPRC PE=1 SV=3	0.604	0.0740798	-0.72738	1.1303
O75616	GTPase Era, mitochondrial OS=Homo sapiens GN=ERAL1 PE=1 SV=2	0.59	0.0740798	-0.761213	1.1303
P00846	ATP synthase subunit a OS=Homo sapiens GN=MT-ATP6 PE=1 SV=1	0.311	0.0740798	-1.68501	1.1303
Q9NZE8	39S ribosomal protein L35, mitochondrial OS=Homo sapiens GN=MRPL35 PE=1 SV=3	0.534	0.0758167	-0.905088	1.12024
O95900	Mitochondrial mRNA pseudouridine synthase TRUB2 OS=Homo sapiens GN=TRUB2 PE=1 SV=1	0.687	0.0810121	-0.541618	1.09145
Q96A35	39S ribosomal protein L24, mitochondrial OS=Homo sapiens GN=MRPL24 PE=1 SV=1	0.455	0.0810121	-1.13606	1.09145
Q96EL3	39S ribosomal protein L53, mitochondrial OS=Homo sapiens GN=MRPL53 PE=1 SV=1	0.436	0.0845356	-1.1976	1.07296
Q7L2E3	Putative ATP-dependent RNA helicase DHX30 OS=Homo sapiens GN=DHX30 PE=1 SV=1	0.626	0.0845607	-0.675765	1.07283
Q9NYY8	FAST kinase domain-containing protein 2, mitochondrial OS=Homo sapiens GN=FASTKD2 PE=1 SV=1	0.52	0.0882682	-0.943416	1.0542
P17568	NADH dehydrogenase [ubiquinone] 1 beta subcomplex subunit 7 OS=Homo sapiens GN=NDUFB7 PE=1 SV=4	0.462	0.0893944	-1.11404	1.04869
Q9BYN8	28S ribosomal protein S26, mitochondrial OS=Homo sapiens GN=MRPS26 PE=1 SV=1	0.671	0.093964	-0.575615	1.02704
Q9NWU5	39S ribosomal protein L22, mitochondrial OS=Homo sapiens GN=MRPL22 PE=1 SV=1	0.595	0.0954775	-0.749038	1.0201
Q00059	Transcription factor A, mitochondrial OS=Homo sapiens GN=TFAM PE=1 SV=1	0.458	0.109113	-1.12658	0.962123
P29401	Transketolase OS=Homo sapiens GN=TKT PE=1 SV=3	1.173	0.112881	0.230203	0.947378
Q8TAE8	Growth arrest and DNA damage-inducible proteins-interacting protein 1 OS=Homo sapiens GN=GADD45GIP1 PE=1 SV=1	0.457	0.113925	-1.12973	0.943382
Q9P015	39S ribosomal protein L15, mitochondrial OS=Homo sapiens GN=MRPL15 PE=1 SV=1	0.455	0.113925	-1.13606	0.943382
Q9P031	Thyroid transcription factor 1-associated protein 26 OS=Homo sapiens GN=CCDC59 PE=1 SV=2	1.219	0.131963	0.285698	0.879549
Q96EL2	28S ribosomal protein S24, mitochondrial OS=Homo sapiens GN=MRPS24 PE=1 SV=1	0.576	0.133858	-0.795859	0.873357
Q9NX20	39S ribosomal protein L16, mitochondrial OS=Homo sapiens GN=MRPL16 PE=1 SV=1	0.57	0.133858	-0.810966	0.873357
P10606	Cytochrome c oxidase subunit 5B, mitochondrial OS=Homo sapiens GN=COX5B PE=1 SV=2	0.591	0.17299	-0.75877	0.761979
P82650	28S ribosomal protein S22, mitochondrial OS=Homo sapiens GN=MRPS22 PE=1 SV=1	0.7	0.187933	-0.514573	0.725998
Q8IXM3	39S ribosomal protein L41, mitochondrial OS=Homo sapiens GN=MRPL41 PE=1 SV=1	0.488	0.196199	-1.03505	0.707303
Q13405	39S ribosomal protein L49, mitochondrial OS=Homo sapiens GN=MRPL49 PE=1 SV=1	0.373	0.219788	-1.42275	0.657997
Q9BRP4	Proteasomal ATPase-associated factor 1 OS=Homo sapiens GN=PAAF1 PE=1 SV=2	1.35	0.219847	0.432959	0.657879
Q16795	NADH dehydrogenase [ubiquinone] 1 alpha subcomplex subunit 9, mitochondrial OS=Homo sapiens GN=NDUFA9 PE=1 SV=2	0.696	0.224925	-0.522841	0.647963
Q96EY7	Pentatricopeptide repeat domain-containing protein 3, mitochondrial OS=Homo sapiens GN=PTCD3 PE=1 SV=3	0.609	0.224925	-0.715486	0.647963
Q14644	Ras GTPase-activating protein 3 OS=Homo sapiens GN=RASA3 PE=1 SV=3	0.845	0.232137	-0.242977	0.634256
O00159	Unconventional myosin-Ic OS=Homo sapiens GN=MYO1C PE=1 SV=4	0.773	0.232137	-0.37146	0.634256
O14548	Cytochrome c oxidase subunit 7A-related protein, mitochondrial OS=Homo sapiens GN=COX7A2L PE=1 SV=2	0.745	0.232137	-0.424688	0.634256
P55786	Puromycin-sensitive aminopeptidase OS=Homo sapiens GN=NPEPPS PE=1 SV=2	0.931	0.247841	-0.103147	0.605826
O43677	NADH dehydrogenase [ubiquinone] 1 subunit C1, mitochondrial OS=Homo sapiens GN=NDUFC1 PE=1 SV=1	0.447	0.247841	-1.16165	0.605826
P60763	Ras-related C3 botulinum toxin substrate 3 OS=Homo sapiens GN=RAC3 PE=1 SV=1	0.833	0.264843	-0.263612	0.577011
Q9NZQ7	Programmed cell death 1 ligand 1 OS=Homo sapiens GN=CD274 PE=1 SV=1	0.859	0.278915	-0.21927	0.554528
Q92665	28S ribosomal protein S31, mitochondrial OS=Homo sapiens GN=MRPS31 PE=1 SV=3	0.651	0.282907	-0.619271	0.548356
Q9NUL7	Probable ATP-dependent RNA helicase DDX28 OS=Homo sapiens GN=DDX28 PE=1 SV=2	0.651	0.282907	-0.619271	0.548356
O60783	28S ribosomal protein S14, mitochondrial OS=Homo sapiens GN=MRPS14 PE=1 SV=1	0.507	0.293853	-0.979942	0.53187
P82933	28S ribosomal protein S9, mitochondrial OS=Homo sapiens GN=MRPS9 PE=1 SV=2	0.68	0.299344	-0.556393	0.52383
Q9H0U6	39S ribosomal protein L18, mitochondrial OS=Homo sapiens GN=MRPL18 PE=1 SV=1	0.652	0.312747	-0.617056	0.504806
P15954	Cytochrome c oxidase subunit 7C, mitochondrial OS=Homo sapiens GN=COX7C PE=1 SV=1	0.319	0.312747	-1.64837	0.504806
Q7Z7H8	39S ribosomal protein L10, mitochondrial OS=Homo sapiens GN=MRPL10 PE=1 SV=3	0.712	0.316013	-0.490051	0.500295
P10114	Ras-related protein Rap-2a OS=Homo sapiens GN=RAP2A PE=1 SV=1	0.834	0.318589	-0.261881	0.496769
P82932	28S ribosomal protein S6, mitochondrial OS=Homo sapiens GN=MRPS6 PE=1 SV=3	0.773	0.327271	-0.37146	0.485092
P15153	Ras-related C3 botulinum toxin substrate 2 OS=Homo sapiens GN=RAC2 PE=1 SV=1	0.862	0.338838	-0.21424	0.470008
Q9H7H0	Methyltransferase-like protein 17, mitochondrial OS=Homo sapiens GN=METTL17 PE=1 SV=1	0.707	0.338838	-0.500218	0.470008
Q4G0I0	Protein CCSMST1 OS=Homo sapiens GN=CCSMST1 PE=2 SV=1	0.693	0.338838	-0.529073	0.470008
P09001	39S ribosomal protein L3, mitochondrial OS=Homo sapiens GN=MRPL3 PE=1 SV=1	0.433	0.338838	-1.20756	0.470008
O43920	NADH dehydrogenase [ubiquinone] iron-sulfur protein 5 OS=Homo sapiens GN=NDUFS5 PE=1 SV=3	0.414	0.338838	-1.2723	0.470008
Q9BQ48	39S ribosomal protein L34, mitochondrial OS=Homo sapiens GN=MRPL34 PE=1 SV=1	0.677	0.351506	-0.562772	0.454067
P63000	Ras-related C3 botulinum toxin substrate 1 OS=Homo sapiens GN=RAC1 PE=1 SV=1	0.852	0.370888	-0.231075	0.430758
Q8N0V3	Putative ribosome-binding factor A, mitochondrial OS=Homo sapiens GN=RBFA PE=1 SV=3	0.721	0.370888	-0.471929	0.430758
Q9BQC6	Ribosomal protein 63, mitochondrial OS=Homo sapiens GN=MRPL57 PE=1 SV=1	0.421	0.370888	-1.24811	0.430758
Q9BWM7	Sideroflexin-3 OS=Homo sapiens GN=SFXN3 PE=1 SV=3	0.82	0.383487	-0.286304	0.41625
Q71RG4	Transmembrane and ubiquitin-like domain-containing protein 2 OS=Homo sapiens GN=TMUB2 PE=1 SV=2	0.862	0.386731	-0.21424	0.412591
P17301	Integrin alpha-2 OS=Homo sapiens GN=ITGA2 PE=1 SV=1	0.792	0.390869	-0.336428	0.407969
P09622	Dihydrolipoyl dehydrogenase, mitochondrial OS=Homo sapiens GN=DLD PE=1 SV=2	0.724	0.390869	-0.465938	0.407969
Q969Z0	FAST kinase domain-containing protein 4 OS=Homo sapiens GN=TBRG4 PE=1 SV=1	0.68	0.390869	-0.556393	0.407969
P56556	NADH dehydrogenase [ubiquinone] 1 alpha subcomplex subunit 6 OS=Homo sapiens GN=NDUFA6 PE=1 SV=3	0.641	0.390869	-0.641604	0.407969
P60903	Protein S100-A10 OS=Homo sapiens GN=S100A10 PE=1 SV=2	0.628	0.390869	-0.671164	0.407969
P03891	NADH-ubiquinone oxidoreductase chain 2 OS=Homo sapiens GN=MT-ND2 PE=1 SV=2	0.352	0.419038	-1.50635	0.377746
Q09666	Neuroblast differentiation-associated protein AHNAK OS=Homo sapiens GN=AHNAK PE=1 SV=2	0.801	0.431821	-0.320126	0.364696
Q9Y6M9	NADH dehydrogenase [ubiquinone] 1 beta subcomplex subunit 9 OS=Homo sapiens GN=NDUFB9 PE=1 SV=3	0.824	0.438991	-0.279284	0.357545
P61601	Neurocalcin-delta OS=Homo sapiens GN=NCALD PE=1 SV=2	0.731	0.448107	-0.452057	0.348619
Q9Y399	28S ribosomal protein S2, mitochondrial OS=Homo sapiens GN=MRPS2 PE=1 SV=1	0.646	0.475154	-0.630394	0.323166
Q9Y243	RAC-gamma serine/threonine-protein kinase OS=Homo sapiens GN=AKT3 PE=1 SV=1	0.886	0.477062	-0.174621	0.321425
P18464	HLA class I histocompatibility antigen, B-51 alpha chain OS=Homo sapiens GN=HLA-B PE=1 SV=1	0.833	0.477062	-0.263612	0.321425
P30498	HLA class I histocompatibility antigen, B-78 alpha chain OS=Homo sapiens GN=HLA-B PE=1 SV=1	0.833	0.477062	-0.263612	0.321425
P30490	HLA class I histocompatibility antigen, B-52 alpha chain OS=Homo sapiens GN=HLA-B PE=1 SV=1	0.833	0.477062	-0.263612	0.321425
P29323	Ephrin type-B receptor 2 OS=Homo sapiens GN=EPHB2 PE=1 SV=5	0.719	0.477062	-0.475936	0.321425
P03905	NADH-ubiquinone oxidoreductase chain 4 OS=Homo sapiens GN=MT-ND4 PE=1 SV=1	0.381	0.477062	-1.39214	0.321425
P54764	Ephrin type-A receptor 4 OS=Homo sapiens GN=EPHA4 PE=1 SV=1	0.757	0.486274	-0.401635	0.313119
Q96DV4	39S ribosomal protein L38, mitochondrial OS=Homo sapiens GN=MRPL38 PE=1 SV=2	0.719	0.516455	-0.475936	0.286968
O00411	DNA-directed RNA polymerase, mitochondrial OS=Homo sapiens GN=POLRMT PE=1 SV=2	1.433	0.538918	0.519039	0.268477
P14618	Pyruvate kinase PKM OS=Homo sapiens GN=PKM PE=1 SV=4	0.857	0.538918	-0.222633	0.268477
Q96AE7	Tetratricopeptide repeat protein 17 OS=Homo sapiens GN=TTC17 PE=1 SV=1	1.346	0.550851	0.428678	0.258966
Q15011	Homocysteine-responsive endoplasmic reticulum-resident ubiquitin-like domain member 1 protein OS=Homo sapiens GN=HERPUD1 PE=1 SV=1	0.717	0.552738	-0.479955	0.257481
P49411	Elongation factor Tu, mitochondrial OS=Homo sapiens GN=TUFM PE=1 SV=2	0.689	0.552738	-0.537424	0.257481
Q9H2W6	39S ribosomal protein L46, mitochondrial OS=Homo sapiens GN=MRPL46 PE=1 SV=1	0.649	0.552738	-0.62371	0.257481
P14927	Cytochrome b-c1 complex subunit 7 OS=Homo sapiens GN=UQCRB PE=1 SV=2	0.582	0.552738	-0.780909	0.257481
P09429	High mobility group protein B1 OS=Homo sapiens GN=HMGB1 PE=1 SV=3	1.243	0.566308	0.313826	0.246947
P50548	ETS domain-containing transcription factor ERF OS=Homo sapiens GN=ERF PE=1 SV=2	1.123	0.566308	0.167358	0.246947
O00483	Cytochrome c oxidase subunit NDUFA4 OS=Homo sapiens GN=NDUFA4 PE=1 SV=1	0.535	0.566308	-0.902389	0.246947
Q9Y2R9	28S ribosomal protein S7, mitochondrial OS=Homo sapiens GN=MRPS7 PE=1 SV=2	0.453	0.566308	-1.14242	0.246947
Q9Y4E8	Ubiquitin carboxyl-terminal hydrolase 15 OS=Homo sapiens GN=USP15 PE=1 SV=3	1.125	0.569825	0.169925	0.244259
Q8TD55	Pleckstrin homology domain-containing family O member 2 OS=Homo sapiens GN=PLEKHO2 PE=1 SV=1	0.865	0.569825	-0.209228	0.244259
Q86XE0	Sorting nexin-32 OS=Homo sapiens GN=SNX32 PE=1 SV=1	0.786	0.569825	-0.347399	0.244259
O95298	NADH dehydrogenase [ubiquinone] 1 subunit C2 OS=Homo sapiens GN=NDUFC2 PE=1 SV=1	0.271	0.569825	-1.88364	0.244259
Q9H2K0	Translation initiation factor IF-3, mitochondrial OS=Homo sapiens GN=MTIF3 PE=1 SV=4	0.772	0.5742	-0.373327	0.240937
P46940	Ras GTPase-activating-like protein IQGAP1 OS=Homo sapiens GN=IQGAP1 PE=1 SV=1	0.88	0.588799	-0.184425	0.230033
O96000	NADH dehydrogenase [ubiquinone] 1 beta subcomplex subunit 10 OS=Homo sapiens GN=NDUFB10 PE=1 SV=3	0.626	0.588799	-0.675765	0.230033
O43674	NADH dehydrogenase [ubiquinone] 1 beta subcomplex subunit 5, mitochondrial OS=Homo sapiens GN=NDUFB5 PE=1 SV=1	0.617	0.588799	-0.696658	0.230033
Q9Y606	tRNA pseudouridine synthase A OS=Homo sapiens GN=PUS1 PE=1 SV=3	0.824	0.590748	-0.279284	0.228598
Q15286	Ras-related protein Rab-35 OS=Homo sapiens GN=RAB35 PE=1 SV=1	0.781	0.590748	-0.356606	0.228598
B2RPK0	Putative high mobility group protein B1-like 1 OS=Homo sapiens GN=HMGB1P1 PE=5 SV=1	1.244	0.591078	0.314986	0.228356
P49754	Vacuolar protein sorting-associated protein 41 homolog OS=Homo sapiens GN=VPS41 PE=1 SV=3	0.924	0.591078	-0.114035	0.228356
Q9BYD6	39S ribosomal protein L1, mitochondrial OS=Homo sapiens GN=MRPL1 PE=1 SV=2	0.723	0.591078	-0.467932	0.228356
A6NEC2	Puromycin-sensitive aminopeptidase-like protein OS=Homo sapiens GN=NPEPPSL1 PE=2 SV=3	0.895	0.601221	-0.16004	0.220966
Q06330	Recombining binding protein suppressor of hairless OS=Homo sapiens GN=RBPJ PE=1 SV=3	0.908	0.627769	-0.139236	0.2022
Q9P2D1	Chromodomain-helicase-DNA-binding protein 7 OS=Homo sapiens GN=CHD7 PE=1 SV=3	1.167	0.643436	0.222805	0.191495
Q70CQ2	Ubiquitin carboxyl-terminal hydrolase 34 OS=Homo sapiens GN=USP34 PE=1 SV=2	0.923	0.659809	-0.115597	0.180582
Q8WVM8	Sec1 family domain-containing protein 1 OS=Homo sapiens GN=SCFD1 PE=1 SV=4	0.903	0.673808	-0.147202	0.171464
P55201	Peregrin OS=Homo sapiens GN=BRPF1 PE=1 SV=2	1.156	0.684315	0.209141	0.164744
Q9NVA4	Transmembrane protein 184C OS=Homo sapiens GN=TMEM184C PE=1 SV=2	0.859	0.684315	-0.21927	0.164744
Q6UWE0	E3 ubiquitin-protein ligase LRSAM1 OS=Homo sapiens GN=LRSAM1 PE=1 SV=1	0.858	0.684315	-0.22095	0.164744
Q8N9N7	Leucine-rich repeat-containing protein 57 OS=Homo sapiens GN=LRRC57 PE=1 SV=1	0.854	0.684315	-0.227692	0.164744
Q15700	Disks large homolog 2 OS=Homo sapiens GN=DLG2 PE=1 SV=3	0.839	0.684315	-0.253257	0.164744
P62330	ADP-ribosylation factor 6 OS=Homo sapiens GN=ARF6 PE=1 SV=2	0.798	0.684315	-0.325539	0.164744
P49356	Protein farnesyltransferase subunit beta OS=Homo sapiens GN=FNTB PE=1 SV=1	0.785	0.684315	-0.349235	0.164744
A6NJ78	Probable methyltransferase-like protein 15 OS=Homo sapiens GN=METTL15 PE=1 SV=1	0.715	0.684315	-0.483985	0.164744
P82912	28S ribosomal protein S11, mitochondrial OS=Homo sapiens GN=MRPS11 PE=1 SV=2	0.662	0.684315	-0.595097	0.164744
Q9Y676	28S ribosomal protein S18b, mitochondrial OS=Homo sapiens GN=MRPS18B PE=1 SV=1	0.534	0.684315	-0.905088	0.164744
P22695	Cytochrome b-c1 complex subunit 2, mitochondrial OS=Homo sapiens GN=UQCRC2 PE=1 SV=3	0.605	0.685638	-0.724993	0.163905
O96007	Molybdopterin synthase catalytic subunit OS=Homo sapiens GN=MOCS2 PE=1 SV=1	1.312	0.693655	0.391768	0.158856
Q7L576	Cytoplasmic FMR1-interacting protein 1 OS=Homo sapiens GN=CYFIP1 PE=1 SV=1	0.913	0.693655	-0.131313	0.158856
Q9UDR5	Alpha-aminoadipic semialdehyde synthase, mitochondrial OS=Homo sapiens GN=AASS PE=1 SV=1	0.857	0.693655	-0.222633	0.158856
P62979	Ubiquitin-40S ribosomal protein S27a OS=Homo sapiens GN=RPS27A PE=1 SV=2	1.129	0.722562	0.175045	0.141125
Q9H9P8	L-2-hydroxyglutarate dehydrogenase, mitochondrial OS=Homo sapiens GN=L2HGDH PE=1 SV=3	0.888	0.722562	-0.171368	0.141125
Q13530	Serine incorporator 3 OS=Homo sapiens GN=SERINC3 PE=2 SV=2	0.825	0.722562	-0.277534	0.141125
Q9NP79	Vacuolar protein sorting-associated protein VTA1 homolog OS=Homo sapiens GN=VTA1 PE=1 SV=1	1.103	0.74969	0.141433	0.125118
P50213	Isocitrate dehydrogenase [NAD] subunit alpha, mitochondrial OS=Homo sapiens GN=IDH3A PE=1 SV=1	0.941	0.755234	-0.0877334	0.121918
Q14693	Phosphatidate phosphatase LPIN1 OS=Homo sapiens GN=LPIN1 PE=1 SV=2	0.805	0.755234	-0.312939	0.121918
Q9NQ50	39S ribosomal protein L40, mitochondrial OS=Homo sapiens GN=MRPL40 PE=1 SV=1	0.762	0.755234	-0.392137	0.121918
Q9UH62	Armadillo repeat-containing X-linked protein 3 OS=Homo sapiens GN=ARMCX3 PE=1 SV=1	0.894	0.758382	-0.161653	0.120112
Q9HC36	rRNA methyltransferase 3, mitochondrial OS=Homo sapiens GN=MRM3 PE=1 SV=2	0.847	0.758382	-0.239566	0.120112
Q92552	28S ribosomal protein S27, mitochondrial OS=Homo sapiens GN=MRPS27 PE=1 SV=3	0.775	0.758382	-0.367732	0.120112
Q9UBI6	Guanine nucleotide-binding protein G(I)/G(S)/G(O) subunit gamma-12 OS=Homo sapiens GN=GNG12 PE=1 SV=3	0.751	0.758382	-0.413115	0.120112
P61225	Ras-related protein Rap-2b OS=Homo sapiens GN=RAP2B PE=1 SV=1	0.834	0.760264	-0.261881	0.119036
Q0JRZ9	F-BAR domain only protein 2 OS=Homo sapiens GN=FCHO2 PE=1 SV=2	0.915	0.778468	-0.128156	0.108759
Q5JRX3	Presequence protease, mitochondrial OS=Homo sapiens GN=PITRM1 PE=1 SV=3	0.84	0.778468	-0.251539	0.108759
Q8NC60	Nitric oxide-associated protein 1 OS=Homo sapiens GN=NOA1 PE=1 SV=2	0.817	0.778468	-0.291592	0.108759
P12931	Proto-oncogene tyrosine-protein kinase Src OS=Homo sapiens GN=SRC PE=1 SV=3	0.728	0.778468	-0.45799	0.108759
Q7Z2W9	39S ribosomal protein L21, mitochondrial OS=Homo sapiens GN=MRPL21 PE=1 SV=2	0.649	0.778468	-0.62371	0.108759
Q56VL3	OCIA domain-containing protein 2 OS=Homo sapiens GN=OCIAD2 PE=1 SV=1	0.637	0.778468	-0.650635	0.108759
Q92664	Transcription factor IIIA OS=Homo sapiens GN=GTF3A PE=1 SV=3	1.285	0.779267	0.361768	0.108313
Q99704	Docking protein 1 OS=Homo sapiens GN=DOK1 PE=1 SV=1	0.881	0.785162	-0.182786	0.105041
Q07617	Sperm-associated antigen 1 OS=Homo sapiens GN=SPAG1 PE=1 SV=3	0.833	0.790833	-0.263612	0.101915
Q01105	Protein SET OS=Homo sapiens GN=SET PE=1 SV=3	1.116	0.793337	0.158337	0.100542
O15355	Protein phosphatase 1G OS=Homo sapiens GN=PPM1G PE=1 SV=1	1.17	0.79377	0.226509	0.100305
Q5JTD0	Tight junction-associated protein 1 OS=Homo sapiens GN=TJAP1 PE=1 SV=1	0.952	0.800195	-0.0709665	0.0968039
P21399	Cytoplasmic aconitate hydratase OS=Homo sapiens GN=ACO1 PE=1 SV=3	0.807	0.800195	-0.309359	0.0968039
P17693	HLA class I histocompatibility antigen, alpha chain G OS=Homo sapiens GN=HLA-G PE=1 SV=1	0.773	0.817666	-0.37146	0.0874239
Q9Y2D4	Exocyst complex component 6B OS=Homo sapiens GN=EXOC6B PE=1 SV=3	0.878	0.819304	-0.187707	0.0865551
Q9C010	cAMP-dependent protein kinase inhibitor beta OS=Homo sapiens GN=PKIB PE=3 SV=1	1.19	0.820379	0.250962	0.0859853
P54132	Bloom syndrome protein OS=Homo sapiens GN=BLM PE=1 SV=1	1.123	0.820379	0.167358	0.0859853
O00233	26S proteasome non-ATPase regulatory subunit 9 OS=Homo sapiens GN=PSMD9 PE=1 SV=3	1.081	0.820379	0.112367	0.0859853
Q92925	SWI/SNF-related matrix-associated actin-dependent regulator of chromatin subfamily D member 2 OS=Homo sapiens GN=SMARCD2 PE=1 SV=3	0.903	0.820379	-0.147202	0.0859853
Q53R41	FAST kinase domain-containing protein 1, mitochondrial OS=Homo sapiens GN=FASTKD1 PE=1 SV=1	0.82	0.832378	-0.286304	0.0796797
Q13868	Exosome complex component RRP4 OS=Homo sapiens GN=EXOSC2 PE=1 SV=2	1.172	0.839282	0.228973	0.076092
O15260	Surfeit locus protein 4 OS=Homo sapiens GN=SURF4 PE=1 SV=3	0.826	0.839282	-0.275786	0.076092
Q92539	Phosphatidate phosphatase LPIN2 OS=Homo sapiens GN=LPIN2 PE=1 SV=1	0.752	0.839282	-0.411195	0.076092
Q6P1L8	39S ribosomal protein L14, mitochondrial OS=Homo sapiens GN=MRPL14 PE=1 SV=1	0.67	0.839282	-0.577767	0.076092
P23497	Nuclear autoantigen Sp-100 OS=Homo sapiens GN=SP100 PE=1 SV=3	1.111	0.869052	0.151859	0.060954
Q8N3Z3	GTP-binding protein 8 OS=Homo sapiens GN=GTPBP8 PE=2 SV=1	0.783	0.869052	-0.352916	0.060954
Q6PI48	Aspartate--tRNA ligase, mitochondrial OS=Homo sapiens GN=DARS2 PE=1 SV=1	0.714	0.869052	-0.486004	0.060954
Q8N684	Cleavage and polyadenylation specificity factor subunit 7 OS=Homo sapiens GN=CPSF7 PE=1 SV=1	1.179	0.873589	0.237564	0.0586929
Q9H0G5	Nuclear speckle splicing regulatory protein 1 OS=Homo sapiens GN=NSRP1 PE=1 SV=1	1.087	0.873589	0.120352	0.0586929
Q08722	Leukocyte surface antigen CD47 OS=Homo sapiens GN=CD47 PE=1 SV=1	0.877	0.873589	-0.189351	0.0586929
P48426	Phosphatidylinositol 5-phosphate 4-kinase type-2 alpha OS=Homo sapiens GN=PIP4K2A PE=1 SV=2	0.844	0.873589	-0.244685	0.0586929
Q92844	TRAF family member-associated NF-kappa-B activator OS=Homo sapiens GN=TANK PE=1 SV=2	0.793	0.873589	-0.334607	0.0586929
Q15691	Microtubule-associated protein RP/EB family member 1 OS=Homo sapiens GN=MAPRE1 PE=1 SV=3	1.222	0.883154	0.289244	0.0539636
Q9NVU0	DNA-directed RNA polymerase III subunit RPC5 OS=Homo sapiens GN=POLR3E PE=1 SV=1	0.842	0.883154	-0.248108	0.0539636
Q6IBS0	Twinfilin-2 OS=Homo sapiens GN=TWF2 PE=1 SV=2	0.809	0.883154	-0.305788	0.0539636
Q96H20	Vacuolar-sorting protein SNF8 OS=Homo sapiens GN=SNF8 PE=1 SV=1	0.942	0.894026	-0.086201	0.04865
P30495	HLA class I histocompatibility antigen, B-56 alpha chain OS=Homo sapiens GN=HLA-B PE=1 SV=1	0.841	0.912065	-0.249822	0.0399744
P11717	Cation-independent mannose-6-phosphate receptor OS=Homo sapiens GN=IGF2R PE=1 SV=3	0.83	0.912065	-0.268817	0.0399744
Q6P087	Mitochondrial mRNA pseudouridine synthase RPUSD3 OS=Homo sapiens GN=RPUSD3 PE=1 SV=3	0.723	0.912065	-0.467932	0.0399744
Q92503	SEC14-like protein 1 OS=Homo sapiens GN=SEC14L1 PE=1 SV=2	0.86	0.921387	-0.217591	0.0355578
Q9H2J4	Phosducin-like protein 3 OS=Homo sapiens GN=PDCL3 PE=1 SV=1	1.225	0.924426	0.292782	0.0341279
P48506	Glutamate--cysteine ligase catalytic subunit OS=Homo sapiens GN=GCLC PE=1 SV=2	0.874	0.924426	-0.194295	0.0341279
Q16555	Dihydropyrimidinase-related protein 2 OS=Homo sapiens GN=DPYSL2 PE=1 SV=1	0.851	0.932801	-0.232769	0.0302112
Q9NVH6	Trimethyllysine dioxygenase, mitochondrial OS=Homo sapiens GN=TMLHE PE=1 SV=1	0.741	0.932801	-0.432455	0.0302112
Q9P0J0	NADH dehydrogenase [ubiquinone] 1 alpha subcomplex subunit 13 OS=Homo sapiens GN=NDUFA13 PE=1 SV=3	0.668	0.932801	-0.58208	0.0302112
Q02790	Peptidyl-prolyl cis-trans isomerase FKBP4 OS=Homo sapiens GN=FKBP4 PE=1 SV=3	1.064	0.932886	0.0894982	0.0301712
Q9H6X2	Anthrax toxin receptor 1 OS=Homo sapiens GN=ANTXR1 PE=1 SV=2	0.824	0.932886	-0.279284	0.0301712
O75251	NADH dehydrogenase [ubiquinone] iron-sulfur protein 7, mitochondrial OS=Homo sapiens GN=NDUFS7 PE=1 SV=3	0.649	0.932886	-0.62371	0.0301712
O94776	Metastasis-associated protein MTA2 OS=Homo sapiens GN=MTA2 PE=1 SV=1	1.1	0.942389	0.137504	0.0257699
Q13158	FAS-associated death domain protein OS=Homo sapiens GN=FADD PE=1 SV=1	0.824	0.943011	-0.279284	0.0254831
P29353	SHC-transforming protein 1 OS=Homo sapiens GN=SHC1 PE=1 SV=4	0.854	0.95125	-0.227692	0.0217053
P07858	Cathepsin B OS=Homo sapiens GN=CTSB PE=1 SV=3	0.803	0.95125	-0.316528	0.0217053
P09543	2',3'-cyclic-nucleotide 3'-phosphodiesterase OS=Homo sapiens GN=CNP PE=1 SV=2	0.864	0.956146	-0.210897	0.0194758
Q9NTX5	Ethylmalonyl-CoA decarboxylase OS=Homo sapiens GN=ECHDC1 PE=1 SV=2	0.888	0.965246	-0.171368	0.0153622
Q2NL82	Pre-rRNA-processing protein TSR1 homolog OS=Homo sapiens GN=TSR1 PE=1 SV=1	1.12	0.97345	0.163499	0.0116864
Q9NWT8	Aurora kinase A-interacting protein OS=Homo sapiens GN=AURKAIP1 PE=1 SV=1	0.792	0.97345	-0.336428	0.0116864
Q6SZW1	Sterile alpha and TIR motif-containing protein 1 OS=Homo sapiens GN=SARM1 PE=1 SV=1	0.904	0.99605	-0.145605	0.00171905
P62805	Histone H4 OS=Homo sapiens GN=HIST1H4A PE=1 SV=2	2.449	1	1.29219	1.38577e-08
P14324	Farnesyl pyrophosphate synthase OS=Homo sapiens GN=FDPS PE=1 SV=4	2.325	1	1.21723	1.38577e-08
P68431	Histone H3.1 OS=Homo sapiens GN=HIST1H3A PE=1 SV=2	2.233	1	1.15898	1.38577e-08
Q71DI3	Histone H3.2 OS=Homo sapiens GN=HIST2H3A PE=1 SV=3	2.233	1	1.15898	1.38577e-08
Q16695	Histone H3.1t OS=Homo sapiens GN=HIST3H3 PE=1 SV=3	2.233	1	1.15898	1.38577e-08
Q6NXT2	Histone H3.3C OS=Homo sapiens GN=H3F3C PE=1 SV=3	2.163	1	1.11303	1.38577e-08
O15116	U6 snRNA-associated Sm-like protein LSm1 OS=Homo sapiens GN=LSM1 PE=1 SV=1	1.792	1	0.841571	1.38577e-08
Q8N4W9	Zinc finger protein 808 OS=Homo sapiens GN=ZNF808 PE=1 SV=2	1.764	1	0.818851	1.38577e-08
Q9BY32	Inosine triphosphate pyrophosphatase OS=Homo sapiens GN=ITPA PE=1 SV=2	1.699	1	0.764686	1.38577e-08
Q96DE5	Anaphase-promoting complex subunit 16 OS=Homo sapiens GN=ANAPC16 PE=1 SV=1	1.674	1	0.7433	1.38577e-08
Q9NX58	Cell growth-regulating nucleolar protein OS=Homo sapiens GN=LYAR PE=1 SV=2	1.657	1	0.728574	1.38577e-08
Q567V2	Mpv17-like protein 2 OS=Homo sapiens GN=MPV17L2 PE=1 SV=2	1.656	1	0.727703	1.38577e-08
Q15772	Striated muscle preferentially expressed protein kinase OS=Homo sapiens GN=SPEG PE=1 SV=4	1.651	1	0.72334	1.38577e-08
P30613	Pyruvate kinase PKLR OS=Homo sapiens GN=PKLR PE=1 SV=2	1.61	1	0.687061	1.38577e-08
P62753	40S ribosomal protein S6 OS=Homo sapiens GN=RPS6 PE=1 SV=1	1.577	1	0.657183	1.38577e-08
P52292	Importin subunit alpha-1 OS=Homo sapiens GN=KPNA2 PE=1 SV=1	1.576	1	0.656268	1.38577e-08
P11388	DNA topoisomerase 2-alpha OS=Homo sapiens GN=TOP2A PE=1 SV=3	1.567	1	0.648005	1.38577e-08
Q9Y6Y0	Influenza virus NS1A-binding protein OS=Homo sapiens GN=IVNS1ABP PE=1 SV=3	1.564	1	0.645241	1.38577e-08
P13196	5-aminolevulinate synthase, nonspecific, mitochondrial OS=Homo sapiens GN=ALAS1 PE=1 SV=2	1.553	1	0.635058	1.38577e-08
O75496	Geminin OS=Homo sapiens GN=GMNN PE=1 SV=1	1.546	1	0.62854	1.38577e-08
P10243	Myb-related protein A OS=Homo sapiens GN=MYBL1 PE=1 SV=2	1.527	1	0.6107	1.38577e-08
P10242	Transcriptional activator Myb OS=Homo sapiens GN=MYB PE=1 SV=2	1.527	1	0.6107	1.38577e-08
P49207	60S ribosomal protein L34 OS=Homo sapiens GN=RPL34 PE=1 SV=3	1.52	1	0.604071	1.38577e-08
Q15125	3-beta-hydroxysteroid-Delta(8),Delta(7)-isomerase OS=Homo sapiens GN=EBP PE=1 SV=3	1.52	1	0.604071	1.38577e-08
Q9BQI6	SMC5-SMC6 complex localization factor protein 1 OS=Homo sapiens GN=SLF1 PE=1 SV=2	1.51	1	0.594549	1.38577e-08
Q5XPI4	E3 ubiquitin-protein ligase RNF123 OS=Homo sapiens GN=RNF123 PE=1 SV=1	1.51	1	0.594549	1.38577e-08
Q56UN5	Mitogen-activated protein kinase kinase kinase 19 OS=Homo sapiens GN=MAP3K19 PE=2 SV=1	1.502	1	0.586885	1.38577e-08
O14556	Glyceraldehyde-3-phosphate dehydrogenase, testis-specific OS=Homo sapiens GN=GAPDHS PE=1 SV=2	1.497	1	0.582074	1.38577e-08
P62995	Transformer-2 protein homolog beta OS=Homo sapiens GN=TRA2B PE=1 SV=1	1.495	1	0.580145	1.38577e-08
Q9Y3D0	Mitotic spindle-associated MMXD complex subunit MIP18 OS=Homo sapiens GN=FAM96B PE=1 SV=1	1.492	1	0.577248	1.38577e-08
O43295	SLIT-ROBO Rho GTPase-activating protein 3 OS=Homo sapiens GN=SRGAP3 PE=1 SV=3	1.485	1	0.570463	1.38577e-08
P18621	60S ribosomal protein L17 OS=Homo sapiens GN=RPL17 PE=1 SV=3	1.483	1	0.568519	1.38577e-08
P21741	Midkine OS=Homo sapiens GN=MDK PE=1 SV=1	1.476	1	0.561693	1.38577e-08
Q86WA8	Lon protease homolog 2, peroxisomal OS=Homo sapiens GN=LONP2 PE=1 SV=1	1.464	1	0.549916	1.38577e-08
Q9HCN8	Stromal cell-derived factor 2-like protein 1 OS=Homo sapiens GN=SDF2L1 PE=1 SV=2	1.459	1	0.54498	1.38577e-08
Q99685	Monoglyceride lipase OS=Homo sapiens GN=MGLL PE=1 SV=2	1.454	1	0.540027	1.38577e-08
Q9NS91	E3 ubiquitin-protein ligase RAD18 OS=Homo sapiens GN=RAD18 PE=1 SV=2	1.449	1	0.535058	1.38577e-08
Q9BW61	DET1- and DDB1-associated protein 1 OS=Homo sapiens GN=DDA1 PE=1 SV=1	1.444	1	0.530071	1.38577e-08
P35251	Replication factor C subunit 1 OS=Homo sapiens GN=RFC1 PE=1 SV=4	1.436	1	0.522056	1.38577e-08
P13693	Translationally-controlled tumor protein OS=Homo sapiens GN=TPT1 PE=1 SV=1	1.436	1	0.522056	1.38577e-08
Q9UNZ5	Leydig cell tumor 10 kDa protein homolog OS=Homo sapiens GN=C19orf53 PE=1 SV=1	1.434	1	0.520045	1.38577e-08
Q9BUT9	MAPK regulated corepressor interacting protein 2 OS=Homo sapiens GN=MCRIP2 PE=1 SV=2	1.433	1	0.519039	1.38577e-08
Q9BQ95	Evolutionarily conserved signaling intermediate in Toll pathway, mitochondrial OS=Homo sapiens GN=ECSIT PE=1 SV=1	1.43	1	0.516015	1.38577e-08
P04035	3-hydroxy-3-methylglutaryl-coenzyme A reductase OS=Homo sapiens GN=HMGCR PE=1 SV=1	1.424	1	0.509949	1.38577e-08
P09234	U1 small nuclear ribonucleoprotein C OS=Homo sapiens GN=SNRPC PE=1 SV=1	1.419	1	0.504875	1.38577e-08
Q8TDP1	Ribonuclease H2 subunit C OS=Homo sapiens GN=RNASEH2C PE=1 SV=1	1.412	1	0.49774	1.38577e-08
Q9NWX5	Ankyrin repeat and SOCS box protein 6 OS=Homo sapiens GN=ASB6 PE=1 SV=1	1.411	1	0.496718	1.38577e-08
Q9NW13	RNA-binding protein 28 OS=Homo sapiens GN=RBM28 PE=1 SV=3	1.407	1	0.492622	1.38577e-08
Q9NQ29	Putative RNA-binding protein Luc7-like 1 OS=Homo sapiens GN=LUC7L PE=1 SV=1	1.404	1	0.489543	1.38577e-08
A6NKD9	Coiled-coil domain-containing protein 85C OS=Homo sapiens GN=CCDC85C PE=1 SV=1	1.403	1	0.488515	1.38577e-08
Q16763	Ubiquitin-conjugating enzyme E2 S OS=Homo sapiens GN=UBE2S PE=1 SV=2	1.401	1	0.486457	1.38577e-08
Q9BSF8	BTB/POZ domain-containing protein 10 OS=Homo sapiens GN=BTBD10 PE=1 SV=2	1.4	1	0.485427	1.38577e-08
Q8N543	Prolyl 3-hydroxylase OGFOD1 OS=Homo sapiens GN=OGFOD1 PE=1 SV=1	1.396	1	0.481299	1.38577e-08
Q8NEZ4	Histone-lysine N-methyltransferase 2C OS=Homo sapiens GN=KMT2C PE=1 SV=3	1.395	1	0.480265	1.38577e-08
Q96NC0	Zinc finger matrin-type protein 2 OS=Homo sapiens GN=ZMAT2 PE=1 SV=1	1.394	1	0.479231	1.38577e-08
O75751	Solute carrier family 22 member 3 OS=Homo sapiens GN=SLC22A3 PE=1 SV=1	1.385	1	0.469886	1.38577e-08
Q13508	Ecto-ADP-ribosyltransferase 3 OS=Homo sapiens GN=ART3 PE=1 SV=2	1.385	1	0.469886	1.38577e-08
Q96L15	Ecto-ADP-ribosyltransferase 5 OS=Homo sapiens GN=ART5 PE=2 SV=4	1.385	1	0.469886	1.38577e-08
Q9P086	Mediator of RNA polymerase II transcription subunit 11 OS=Homo sapiens GN=MED11 PE=1 SV=2	1.382	1	0.466758	1.38577e-08
P10412	Histone H1.4 OS=Homo sapiens GN=HIST1H1E PE=1 SV=2	1.377	1	0.461529	1.38577e-08
P63220	40S ribosomal protein S21 OS=Homo sapiens GN=RPS21 PE=1 SV=1	1.377	1	0.461529	1.38577e-08
Q96B36	Proline-rich AKT1 substrate 1 OS=Homo sapiens GN=AKT1S1 PE=1 SV=1	1.375	1	0.459432	1.38577e-08
P62266	40S ribosomal protein S23 OS=Homo sapiens GN=RPS23 PE=1 SV=3	1.374	1	0.458382	1.38577e-08
Q9BSU3	N-alpha-acetyltransferase 11 OS=Homo sapiens GN=NAA11 PE=1 SV=3	1.374	1	0.458382	1.38577e-08
Q92522	Histone H1x OS=Homo sapiens GN=H1FX PE=1 SV=1	1.373	1	0.457332	1.38577e-08
P46087	Probable 28S rRNA (cytosine(4447)-C(5))-methyltransferase OS=Homo sapiens GN=NOP2 PE=1 SV=2	1.372	1	0.45628	1.38577e-08
P61353	60S ribosomal protein L27 OS=Homo sapiens GN=RPL27 PE=1 SV=2	1.363	1	0.446786	1.38577e-08
Q12926	ELAV-like protein 2 OS=Homo sapiens GN=ELAVL2 PE=1 SV=2	1.362	1	0.445727	1.38577e-08
P26378	ELAV-like protein 4 OS=Homo sapiens GN=ELAVL4 PE=1 SV=2	1.362	1	0.445727	1.38577e-08
Q9BWL3	Uncharacterized protein C1orf43 OS=Homo sapiens GN=C1orf43 PE=2 SV=1	1.359	1	0.442545	1.38577e-08
Q9UKT9	Zinc finger protein Aiolos OS=Homo sapiens GN=IKZF3 PE=1 SV=2	1.355	1	0.438293	1.38577e-08
P07203	Glutathione peroxidase 1 OS=Homo sapiens GN=GPX1 PE=1 SV=4	1.354	1	0.437228	1.38577e-08
Q9NVS9	Pyridoxine-5'-phosphate oxidase OS=Homo sapiens GN=PNPO PE=1 SV=1	1.351	1	0.434028	1.38577e-08
Q8NFY9	Kelch repeat and BTB domain-containing protein 8 OS=Homo sapiens GN=KBTBD8 PE=1 SV=2	1.346	1	0.428678	1.38577e-08
Q6ZTN6	Ankyrin repeat domain-containing protein 13D OS=Homo sapiens GN=ANKRD13D PE=1 SV=2	1.346	1	0.428678	1.38577e-08
O76075	DNA fragmentation factor subunit beta OS=Homo sapiens GN=DFFB PE=1 SV=1	1.346	1	0.428678	1.38577e-08
P46779	60S ribosomal protein L28 OS=Homo sapiens GN=RPL28 PE=1 SV=3	1.343	1	0.425459	1.38577e-08
Q15555	Microtubule-associated protein RP/EB family member 2 OS=Homo sapiens GN=MAPRE2 PE=1 SV=1	1.343	1	0.425459	1.38577e-08
Q7RTV0	PHD finger-like domain-containing protein 5A OS=Homo sapiens GN=PHF5A PE=1 SV=1	1.34	1	0.422233	1.38577e-08
Q8NFU3	Thiosulfate:glutathione sulfurtransferase OS=Homo sapiens GN=TSTD1 PE=1 SV=3	1.338	1	0.420078	1.38577e-08
O14519	Cyclin-dependent kinase 2-associated protein 1 OS=Homo sapiens GN=CDK2AP1 PE=1 SV=1	1.337	1	0.418999	1.38577e-08
Q8NEM2	SHC SH2 domain-binding protein 1 OS=Homo sapiens GN=SHCBP1 PE=1 SV=3	1.334	1	0.415759	1.38577e-08
P50406	5-hydroxytryptamine receptor 6 OS=Homo sapiens GN=HTR6 PE=1 SV=1	1.332	1	0.413594	1.38577e-08
P46976	Glycogenin-1 OS=Homo sapiens GN=GYG1 PE=1 SV=4	1.328	1	0.409255	1.38577e-08
Q6UXS9	Inactive caspase-12 OS=Homo sapiens GN=CASP12 PE=2 SV=2	1.325	1	0.405992	1.38577e-08
O15294	UDP-N-acetylglucosamine--peptide N-acetylglucosaminyltransferase 110 kDa subunit OS=Homo sapiens GN=OGT PE=1 SV=3	1.323	1	0.403813	1.38577e-08
Q9Y6A4	Cilia- and flagella-associated protein 20 OS=Homo sapiens GN=CFAP20 PE=1 SV=1	1.322	1	0.402722	1.38577e-08
Q7Z7A1	Centriolin OS=Homo sapiens GN=CNTRL PE=1 SV=2	1.322	1	0.402722	1.38577e-08
P55010	Eukaryotic translation initiation factor 5 OS=Homo sapiens GN=EIF5 PE=1 SV=2	1.319	1	0.399445	1.38577e-08
Q9NRG4	N-lysine methyltransferase SMYD2 OS=Homo sapiens GN=SMYD2 PE=1 SV=2	1.319	1	0.399445	1.38577e-08
P00505	Aspartate aminotransferase, mitochondrial OS=Homo sapiens GN=GOT2 PE=1 SV=3	1.318	1	0.39835	1.38577e-08
P53814	Smoothelin OS=Homo sapiens GN=SMTN PE=1 SV=7	1.316	1	0.396159	1.38577e-08
P24534	Elongation factor 1-beta OS=Homo sapiens GN=EEF1B2 PE=1 SV=3	1.316	1	0.396159	1.38577e-08
P55145	Mesencephalic astrocyte-derived neurotrophic factor OS=Homo sapiens GN=MANF PE=1 SV=3	1.316	1	0.396159	1.38577e-08
P14174	Macrophage migration inhibitory factor OS=Homo sapiens GN=MIF PE=1 SV=4	1.315	1	0.395063	1.38577e-08
P84243	Histone H3.3 OS=Homo sapiens GN=H3F3A PE=1 SV=2	1.315	1	0.395063	1.38577e-08
Q8N9E0	Protein FAM133A OS=Homo sapiens GN=FAM133A PE=1 SV=1	1.315	1	0.395063	1.38577e-08
Q9Y508	E3 ubiquitin-protein ligase RNF114 OS=Homo sapiens GN=RNF114 PE=1 SV=1	1.314	1	0.393965	1.38577e-08
Q96EA4	Protein Spindly OS=Homo sapiens GN=SPDL1 PE=1 SV=2	1.314	1	0.393965	1.38577e-08
Q9Y2Z9	Ubiquinone biosynthesis monooxygenase COQ6, mitochondrial OS=Homo sapiens GN=COQ6 PE=1 SV=2	1.311	1	0.390668	1.38577e-08
P82909	28S ribosomal protein S36, mitochondrial OS=Homo sapiens GN=MRPS36 PE=1 SV=2	1.308	1	0.387363	1.38577e-08
P31942	Heterogeneous nuclear ribonucleoprotein H3 OS=Homo sapiens GN=HNRNPH3 PE=1 SV=2	1.304	1	0.382944	1.38577e-08
Q9H9G7	Protein argonaute-3 OS=Homo sapiens GN=AGO3 PE=1 SV=2	1.302	1	0.380729	1.38577e-08
P45973	Chromobox protein homolog 5 OS=Homo sapiens GN=CBX5 PE=1 SV=1	1.301	1	0.379621	1.38577e-08
Q9H5H4	Zinc finger protein 768 OS=Homo sapiens GN=ZNF768 PE=1 SV=2	1.301	1	0.379621	1.38577e-08
Q9HAZ1	Dual specificity protein kinase CLK4 OS=Homo sapiens GN=CLK4 PE=1 SV=1	1.3	1	0.378512	1.38577e-08
O75794	Cell division cycle protein 123 homolog OS=Homo sapiens GN=CDC123 PE=1 SV=1	1.298	1	0.37629	1.38577e-08
Q9Y6P5	Sestrin-1 OS=Homo sapiens GN=SESN1 PE=1 SV=2	1.298	1	0.37629	1.38577e-08
P31350	Ribonucleoside-diphosphate reductase subunit M2 OS=Homo sapiens GN=RRM2 PE=1 SV=1	1.297	1	0.375178	1.38577e-08
Q9BVW5	TIMELESS-interacting protein OS=Homo sapiens GN=TIPIN PE=1 SV=2	1.295	1	0.372952	1.38577e-08
O14757	Serine/threonine-protein kinase Chk1 OS=Homo sapiens GN=CHEK1 PE=1 SV=2	1.294	1	0.371838	1.38577e-08
Q5BKY9	Protein FAM133B OS=Homo sapiens GN=FAM133B PE=1 SV=1	1.294	1	0.371838	1.38577e-08
Q9C0K3	Actin-related protein 3C OS=Homo sapiens GN=ACTR3C PE=2 SV=1	1.292	1	0.369606	1.38577e-08
Q6IQ49	Replication stress response regulator SDE2 OS=Homo sapiens GN=SDE2 PE=1 SV=1	1.289	1	0.366252	1.38577e-08
P62917	60S ribosomal protein L8 OS=Homo sapiens GN=RPL8 PE=1 SV=2	1.288	1	0.365133	1.38577e-08
Q5T6F0	DDB1- and CUL4-associated factor 12 OS=Homo sapiens GN=DCAF12 PE=1 SV=1	1.288	1	0.365133	1.38577e-08
Q9Y3Y2	Chromatin target of PRMT1 protein OS=Homo sapiens GN=CHTOP PE=1 SV=2	1.287	1	0.364012	1.38577e-08
Q9UEE9	Craniofacial development protein 1 OS=Homo sapiens GN=CFDP1 PE=1 SV=1	1.286	1	0.362891	1.38577e-08
Q9Y3A2	Probable U3 small nucleolar RNA-associated protein 11 OS=Homo sapiens GN=UTP11 PE=1 SV=2	1.285	1	0.361768	1.38577e-08
Q7Z7K6	Centromere protein V OS=Homo sapiens GN=CENPV PE=1 SV=1	1.281	1	0.35727	1.38577e-08
Q9HA47	Uridine-cytidine kinase 1 OS=Homo sapiens GN=UCK1 PE=1 SV=1	1.281	1	0.35727	1.38577e-08
P04818	Thymidylate synthase OS=Homo sapiens GN=TYMS PE=1 SV=3	1.279	1	0.355016	1.38577e-08
Q5TC82	Roquin-1 OS=Homo sapiens GN=RC3H1 PE=1 SV=1	1.279	1	0.355016	1.38577e-08
Q9HBD1	Roquin-2 OS=Homo sapiens GN=RC3H2 PE=1 SV=2	1.279	1	0.355016	1.38577e-08
Q9BY42	Protein RTF2 homolog OS=Homo sapiens GN=RTFDC1 PE=1 SV=3	1.278	1	0.353888	1.38577e-08
Q14978	Nucleolar and coiled-body phosphoprotein 1 OS=Homo sapiens GN=NOLC1 PE=1 SV=2	1.277	1	0.352759	1.38577e-08
Q9Y5L4	Mitochondrial import inner membrane translocase subunit Tim13 OS=Homo sapiens GN=TIMM13 PE=1 SV=1	1.276	1	0.351628	1.38577e-08
P98179	RNA-binding protein 3 OS=Homo sapiens GN=RBM3 PE=1 SV=1	1.276	1	0.351628	1.38577e-08
Q9H8V3	Protein ECT2 OS=Homo sapiens GN=ECT2 PE=1 SV=4	1.275	1	0.350497	1.38577e-08
P10109	Adrenodoxin, mitochondrial OS=Homo sapiens GN=FDX1 PE=1 SV=1	1.275	1	0.350497	1.38577e-08
Q9BW85	Coiled-coil domain-containing protein 94 OS=Homo sapiens GN=CCDC94 PE=1 SV=1	1.273	1	0.348232	1.38577e-08
Q9UGK8	Secretion-regulating guanine nucleotide exchange factor OS=Homo sapiens GN=SERGEF PE=1 SV=2	1.272	1	0.347099	1.38577e-08
Q8WXF0	Serine/arginine-rich splicing factor 12 OS=Homo sapiens GN=SRSF12 PE=2 SV=1	1.271	1	0.345964	1.38577e-08
P29692	Elongation factor 1-delta OS=Homo sapiens GN=EEF1D PE=1 SV=5	1.27	1	0.344828	1.38577e-08
Q96S94	Cyclin-L2 OS=Homo sapiens GN=CCNL2 PE=1 SV=1	1.27	1	0.344828	1.38577e-08
Q9NYV6	RNA polymerase I-specific transcription initiation factor RRN3 OS=Homo sapiens GN=RRN3 PE=1 SV=1	1.269	1	0.343692	1.38577e-08
Q86V81	THO complex subunit 4 OS=Homo sapiens GN=ALYREF PE=1 SV=3	1.268	1	0.342555	1.38577e-08
P46013	Proliferation marker protein Ki-67 OS=Homo sapiens GN=MKI67 PE=1 SV=2	1.265	1	0.339137	1.38577e-08
P61964	WD repeat-containing protein 5 OS=Homo sapiens GN=WDR5 PE=1 SV=1	1.265	1	0.339137	1.38577e-08
Q7KZN9	Cytochrome c oxidase assembly protein COX15 homolog OS=Homo sapiens GN=COX15 PE=1 SV=1	1.264	1	0.337996	1.38577e-08
O43670	BUB3-interacting and GLEBS motif-containing protein ZNF207 OS=Homo sapiens GN=ZNF207 PE=1 SV=1	1.264	1	0.337996	1.38577e-08
Q8NEF9	Serum response factor-binding protein 1 OS=Homo sapiens GN=SRFBP1 PE=1 SV=1	1.26	1	0.333424	1.38577e-08
Q16342	Programmed cell death protein 2 OS=Homo sapiens GN=PDCD2 PE=1 SV=2	1.259	1	0.332278	1.38577e-08
Q14684	Ribosomal RNA processing protein 1 homolog B OS=Homo sapiens GN=RRP1B PE=1 SV=3	1.258	1	0.331132	1.38577e-08
Q71RC2	La-related protein 4 OS=Homo sapiens GN=LARP4 PE=1 SV=3	1.258	1	0.331132	1.38577e-08
Q05932	Folylpolyglutamate synthase, mitochondrial OS=Homo sapiens GN=FPGS PE=1 SV=3	1.258	1	0.331132	1.38577e-08
Q14157	Ubiquitin-associated protein 2-like OS=Homo sapiens GN=UBAP2L PE=1 SV=2	1.257	1	0.329985	1.38577e-08
Q53FT3	Protein Hikeshi OS=Homo sapiens GN=HIKESHI PE=1 SV=2	1.257	1	0.329985	1.38577e-08
Q9NVU7	Protein SDA1 homolog OS=Homo sapiens GN=SDAD1 PE=1 SV=3	1.256	1	0.328836	1.38577e-08
Q16540	39S ribosomal protein L23, mitochondrial OS=Homo sapiens GN=MRPL23 PE=1 SV=1	1.256	1	0.328836	1.38577e-08
P24001	Interleukin-32 OS=Homo sapiens GN=IL32 PE=1 SV=3	1.256	1	0.328836	1.38577e-08
P46934	E3 ubiquitin-protein ligase NEDD4 OS=Homo sapiens GN=NEDD4 PE=1 SV=4	1.255	1	0.327687	1.38577e-08
Q13503	Mediator of RNA polymerase II transcription subunit 21 OS=Homo sapiens GN=MED21 PE=1 SV=1	1.255	1	0.327687	1.38577e-08
Q9Y5S9	RNA-binding protein 8A OS=Homo sapiens GN=RBM8A PE=1 SV=1	1.253	1	0.325386	1.38577e-08
Q15056	Eukaryotic translation initiation factor 4H OS=Homo sapiens GN=EIF4H PE=1 SV=5	1.252	1	0.324235	1.38577e-08
P51608	Methyl-CpG-binding protein 2 OS=Homo sapiens GN=MECP2 PE=1 SV=1	1.251	1	0.323082	1.38577e-08
Q96C12	Armadillo repeat-containing protein 5 OS=Homo sapiens GN=ARMC5 PE=1 SV=2	1.25	1	0.321928	1.38577e-08
Q7Z745	Maestro heat-like repeat-containing protein family member 2B OS=Homo sapiens GN=MROH2B PE=2 SV=3	1.25	1	0.321928	1.38577e-08
Q9NXV2	BTB/POZ domain-containing protein KCTD5 OS=Homo sapiens GN=KCTD5 PE=1 SV=1	1.249	1	0.320773	1.38577e-08
O15392	Baculoviral IAP repeat-containing protein 5 OS=Homo sapiens GN=BIRC5 PE=1 SV=3	1.249	1	0.320773	1.38577e-08
Q15649	Zinc finger HIT domain-containing protein 3 OS=Homo sapiens GN=ZNHIT3 PE=1 SV=2	1.249	1	0.320773	1.38577e-08
P29083	General transcription factor IIE subunit 1 OS=Homo sapiens GN=GTF2E1 PE=1 SV=2	1.248	1	0.319618	1.38577e-08
Q9UG63	ATP-binding cassette sub-family F member 2 OS=Homo sapiens GN=ABCF2 PE=1 SV=2	1.247	1	0.318461	1.38577e-08
P62312	U6 snRNA-associated Sm-like protein LSm6 OS=Homo sapiens GN=LSM6 PE=1 SV=1	1.246	1	0.317304	1.38577e-08
O95235	Kinesin-like protein KIF20A OS=Homo sapiens GN=KIF20A PE=1 SV=1	1.246	1	0.317304	1.38577e-08
Q9Y5I4	Protocadherin alpha-C2 OS=Homo sapiens GN=PCDHAC2 PE=2 SV=1	1.246	1	0.317304	1.38577e-08
Q92769	Histone deacetylase 2 OS=Homo sapiens GN=HDAC2 PE=1 SV=2	1.245	1	0.316146	1.38577e-08
P62857	40S ribosomal protein S28 OS=Homo sapiens GN=RPS28 PE=1 SV=1	1.245	1	0.316146	1.38577e-08
Q9UJK0	Ribosome biogenesis protein TSR3 homolog OS=Homo sapiens GN=TSR3 PE=1 SV=1	1.245	1	0.316146	1.38577e-08
Q9NYU1	UDP-glucose:glycoprotein glucosyltransferase 2 OS=Homo sapiens GN=UGGT2 PE=1 SV=4	1.245	1	0.316146	1.38577e-08
Q8N5M4	Tetratricopeptide repeat protein 9C OS=Homo sapiens GN=TTC9C PE=1 SV=1	1.244	1	0.314986	1.38577e-08
Q9ULX3	RNA-binding protein NOB1 OS=Homo sapiens GN=NOB1 PE=1 SV=1	1.243	1	0.313826	1.38577e-08
Q6ZTU2	EP400 N-terminal-like protein OS=Homo sapiens GN=EP400NL PE=2 SV=2	1.243	1	0.313826	1.38577e-08
Q8N6T7	NAD-dependent protein deacetylase sirtuin-6 OS=Homo sapiens GN=SIRT6 PE=1 SV=2	1.241	1	0.311503	1.38577e-08
P0DI81	Trafficking protein particle complex subunit 2 OS=Homo sapiens GN=TRAPPC2 PE=1 SV=1	1.241	1	0.311503	1.38577e-08
P55199	RNA polymerase II elongation factor ELL OS=Homo sapiens GN=ELL PE=1 SV=1	1.24	1	0.31034	1.38577e-08
Q99873	Protein arginine N-methyltransferase 1 OS=Homo sapiens GN=PRMT1 PE=1 SV=2	1.239	1	0.309176	1.38577e-08
P49773	Histidine triad nucleotide-binding protein 1 OS=Homo sapiens GN=HINT1 PE=1 SV=2	1.239	1	0.309176	1.38577e-08
Q9Y546	Leucine-rich repeat-containing protein 42 OS=Homo sapiens GN=LRRC42 PE=1 SV=1	1.238	1	0.308011	1.38577e-08
Q9NRP2	COX assembly mitochondrial protein 2 homolog OS=Homo sapiens GN=CMC2 PE=1 SV=1	1.238	1	0.308011	1.38577e-08
Q9P2J9	[Pyruvate dehydrogenase [acetyl-transferring]]-phosphatase 2, mitochondrial OS=Homo sapiens GN=PDP2 PE=2 SV=2	1.238	1	0.308011	1.38577e-08
Q9Y5N6	Origin recognition complex subunit 6 OS=Homo sapiens GN=ORC6 PE=1 SV=1	1.237	1	0.306846	1.38577e-08
P02792	Ferritin light chain OS=Homo sapiens GN=FTL PE=1 SV=2	1.236	1	0.305679	1.38577e-08
Q6PDB4	Zinc finger protein 880 OS=Homo sapiens GN=ZNF880 PE=2 SV=2	1.236	1	0.305679	1.38577e-08
Q63HK3	Zinc finger protein with KRAB and SCAN domains 2 OS=Homo sapiens GN=ZKSCAN2 PE=1 SV=2	1.236	1	0.305679	1.38577e-08
O75346	Zinc finger protein 253 OS=Homo sapiens GN=ZNF253 PE=2 SV=2	1.236	1	0.305679	1.38577e-08
Q8IYX0	Zinc finger protein 679 OS=Homo sapiens GN=ZNF679 PE=1 SV=2	1.236	1	0.305679	1.38577e-08
Q9H8G1	Zinc finger protein 430 OS=Homo sapiens GN=ZNF430 PE=1 SV=3	1.236	1	0.305679	1.38577e-08
Q15937	Zinc finger protein 79 OS=Homo sapiens GN=ZNF79 PE=1 SV=2	1.236	1	0.305679	1.38577e-08
P51523	Zinc finger protein 84 OS=Homo sapiens GN=ZNF84 PE=1 SV=2	1.236	1	0.305679	1.38577e-08
B4DXR9	Zinc finger protein 732 OS=Homo sapiens GN=ZNF732 PE=2 SV=1	1.236	1	0.305679	1.38577e-08
A6NP11	Zinc finger protein 716 OS=Homo sapiens GN=ZNF716 PE=2 SV=4	1.236	1	0.305679	1.38577e-08
Q9NQZ8	Endothelial zinc finger protein induced by tumor necrosis factor alpha OS=Homo sapiens GN=ZNF71 PE=1 SV=1	1.236	1	0.305679	1.38577e-08
Q15929	Putative zinc finger protein 56 OS=Homo sapiens GN=ZNF56 PE=5 SV=2	1.236	1	0.305679	1.38577e-08
Q8N9F8	Zinc finger protein 454 OS=Homo sapiens GN=ZNF454 PE=2 SV=2	1.236	1	0.305679	1.38577e-08
O60765	Zinc finger protein 354A OS=Homo sapiens GN=ZNF354A PE=1 SV=2	1.236	1	0.305679	1.38577e-08
Q8TF47	Zinc finger protein 90 homolog OS=Homo sapiens GN=ZFP90 PE=1 SV=2	1.236	1	0.305679	1.38577e-08
A8MQ14	Zinc finger protein 850 OS=Homo sapiens GN=ZNF850 PE=3 SV=2	1.236	1	0.305679	1.38577e-08
Q96LW1	Zinc finger protein 354B OS=Homo sapiens GN=ZNF354B PE=1 SV=1	1.236	1	0.305679	1.38577e-08
O00560	Syntenin-1 OS=Homo sapiens GN=SDCBP PE=1 SV=1	1.235	1	0.304511	1.38577e-08
P62851	40S ribosomal protein S25 OS=Homo sapiens GN=RPS25 PE=1 SV=1	1.233	1	0.302173	1.38577e-08
Q4VXU2	Polyadenylate-binding protein 1-like OS=Homo sapiens GN=PABPC1L PE=2 SV=1	1.233	1	0.302173	1.38577e-08
Q8N129	Protein canopy homolog 4 OS=Homo sapiens GN=CNPY4 PE=2 SV=1	1.233	1	0.302173	1.38577e-08
Q7L1Q6	Basic leucine zipper and W2 domain-containing protein 1 OS=Homo sapiens GN=BZW1 PE=1 SV=1	1.232	1	0.301002	1.38577e-08
P37268	Squalene synthase OS=Homo sapiens GN=FDFT1 PE=1 SV=1	1.232	1	0.301002	1.38577e-08
P23921	Ribonucleoside-diphosphate reductase large subunit OS=Homo sapiens GN=RRM1 PE=1 SV=1	1.231	1	0.299831	1.38577e-08
Q9NPB8	Glycerophosphocholine phosphodiesterase GPCPD1 OS=Homo sapiens GN=GPCPD1 PE=1 SV=2	1.231	1	0.299831	1.38577e-08
Q9Y388	RNA-binding motif protein, X-linked 2 OS=Homo sapiens GN=RBMX2 PE=1 SV=2	1.231	1	0.299831	1.38577e-08
P63146	Ubiquitin-conjugating enzyme E2 B OS=Homo sapiens GN=UBE2B PE=1 SV=1	1.23	1	0.298658	1.38577e-08
Q9Y5U2	Protein TSSC4 OS=Homo sapiens GN=TSSC4 PE=1 SV=3	1.229	1	0.297485	1.38577e-08
P42677	40S ribosomal protein S27 OS=Homo sapiens GN=RPS27 PE=1 SV=3	1.227	1	0.295135	1.38577e-08
Q9UHX1	Poly(U)-binding-splicing factor PUF60 OS=Homo sapiens GN=PUF60 PE=1 SV=1	1.225	1	0.292782	1.38577e-08
P62081	40S ribosomal protein S7 OS=Homo sapiens GN=RPS7 PE=1 SV=1	1.225	1	0.292782	1.38577e-08
P09601	Heme oxygenase 1 OS=Homo sapiens GN=HMOX1 PE=1 SV=1	1.225	1	0.292782	1.38577e-08
P20749	B-cell lymphoma 3 protein OS=Homo sapiens GN=BCL3 PE=1 SV=2	1.225	1	0.292782	1.38577e-08
P07305	Histone H1.0 OS=Homo sapiens GN=H1F0 PE=1 SV=3	1.224	1	0.291604	1.38577e-08
P02786	Transferrin receptor protein 1 OS=Homo sapiens GN=TFRC PE=1 SV=2	1.223	1	0.290424	1.38577e-08
P11387	DNA topoisomerase 1 OS=Homo sapiens GN=TOP1 PE=1 SV=2	1.223	1	0.290424	1.38577e-08
Q9NQW6	Anillin OS=Homo sapiens GN=ANLN PE=1 SV=2	1.223	1	0.290424	1.38577e-08
Q7Z417	Nuclear fragile X mental retardation-interacting protein 2 OS=Homo sapiens GN=NUFIP2 PE=1 SV=1	1.223	1	0.290424	1.38577e-08
P62861	40S ribosomal protein S30 OS=Homo sapiens GN=FAU PE=1 SV=1	1.223	1	0.290424	1.38577e-08
Q9NRC8	NAD-dependent protein deacetylase sirtuin-7 OS=Homo sapiens GN=SIRT7 PE=1 SV=1	1.223	1	0.290424	1.38577e-08
P48995	Short transient receptor potential channel 1 OS=Homo sapiens GN=TRPC1 PE=1 SV=1	1.223	1	0.290424	1.38577e-08
P50914	60S ribosomal protein L14 OS=Homo sapiens GN=RPL14 PE=1 SV=4	1.222	1	0.289244	1.38577e-08
Q9BPZ3	Polyadenylate-binding protein-interacting protein 2 OS=Homo sapiens GN=PAIP2 PE=1 SV=1	1.222	1	0.289244	1.38577e-08
O00762	Ubiquitin-conjugating enzyme E2 C OS=Homo sapiens GN=UBE2C PE=1 SV=1	1.221	1	0.288063	1.38577e-08
O94889	Kelch-like protein 18 OS=Homo sapiens GN=KLHL18 PE=1 SV=3	1.221	1	0.288063	1.38577e-08
Q8N2A8	Mitochondrial cardiolipin hydrolase OS=Homo sapiens GN=PLD6 PE=1 SV=1	1.221	1	0.288063	1.38577e-08
Q2M238	Putative RRN3-like protein RRN3P1 OS=Homo sapiens GN=RRN3P1 PE=5 SV=1	1.221	1	0.288063	1.38577e-08
A5YM72	Carnosine synthase 1 OS=Homo sapiens GN=CARNS1 PE=1 SV=3	1.221	1	0.288063	1.38577e-08
Q14444	Caprin-1 OS=Homo sapiens GN=CAPRIN1 PE=1 SV=2	1.22	1	0.286881	1.38577e-08
Q9NR22	Protein arginine N-methyltransferase 8 OS=Homo sapiens GN=PRMT8 PE=1 SV=2	1.22	1	0.286881	1.38577e-08
Q7Z3E1	TCDD-inducible poly [ADP-ribose] polymerase OS=Homo sapiens GN=TIPARP PE=2 SV=1	1.22	1	0.286881	1.38577e-08
Q5T5S1	Coiled-coil domain-containing protein 183 OS=Homo sapiens GN=CCDC183 PE=2 SV=3	1.22	1	0.286881	1.38577e-08
Q4ZJI4	Sodium/hydrogen exchanger 9B1 OS=Homo sapiens GN=SLC9B1 PE=2 SV=2	1.22	1	0.286881	1.38577e-08
Q9Y4F4	TOG array regulator of axonemal microtubules protein 1 OS=Homo sapiens GN=TOGARAM1 PE=1 SV=4	1.22	1	0.286881	1.38577e-08
Q9BZX2	Uridine-cytidine kinase 2 OS=Homo sapiens GN=UCK2 PE=1 SV=1	1.219	1	0.285698	1.38577e-08
O75665	Oral-facial-digital syndrome 1 protein OS=Homo sapiens GN=OFD1 PE=1 SV=1	1.219	1	0.285698	1.38577e-08
Q9UIS9	Methyl-CpG-binding domain protein 1 OS=Homo sapiens GN=MBD1 PE=1 SV=2	1.218	1	0.284514	1.38577e-08
Q9UPN9	E3 ubiquitin-protein ligase TRIM33 OS=Homo sapiens GN=TRIM33 PE=1 SV=3	1.217	1	0.283329	1.38577e-08
Q96EY4	Translation machinery-associated protein 16 OS=Homo sapiens GN=TMA16 PE=1 SV=2	1.217	1	0.283329	1.38577e-08
Q9UL63	Muskelin OS=Homo sapiens GN=MKLN1 PE=1 SV=2	1.216	1	0.282143	1.38577e-08
P51965	Ubiquitin-conjugating enzyme E2 E1 OS=Homo sapiens GN=UBE2E1 PE=1 SV=1	1.216	1	0.282143	1.38577e-08
Q9Y6H1	Coiled-coil-helix-coiled-coil-helix domain-containing protein 2 OS=Homo sapiens GN=CHCHD2 PE=1 SV=1	1.216	1	0.282143	1.38577e-08
Q9Y4G6	Talin-2 OS=Homo sapiens GN=TLN2 PE=1 SV=4	1.215	1	0.280956	1.38577e-08
Q13823	Nucleolar GTP-binding protein 2 OS=Homo sapiens GN=GNL2 PE=1 SV=1	1.215	1	0.280956	1.38577e-08
Q16527	Cysteine and glycine-rich protein 2 OS=Homo sapiens GN=CSRP2 PE=1 SV=3	1.215	1	0.280956	1.38577e-08
Q8TEK3	Histone-lysine N-methyltransferase, H3 lysine-79 specific OS=Homo sapiens GN=DOT1L PE=1 SV=2	1.215	1	0.280956	1.38577e-08
Q6DD87	Zinc finger protein 787 OS=Homo sapiens GN=ZNF787 PE=1 SV=3	1.214	1	0.279768	1.38577e-08
Q9BYK8	Helicase with zinc finger domain 2 OS=Homo sapiens GN=HELZ2 PE=1 SV=6	1.213	1	0.27858	1.38577e-08
Q8NFZ0	F-box DNA helicase 1 OS=Homo sapiens GN=FBXO18 PE=1 SV=2	1.212	1	0.27739	1.38577e-08
Q9BV81	ER membrane protein complex subunit 6 OS=Homo sapiens GN=EMC6 PE=1 SV=1	1.212	1	0.27739	1.38577e-08
Q9UKY1	Zinc fingers and homeoboxes protein 1 OS=Homo sapiens GN=ZHX1 PE=1 SV=1	1.211	1	0.276199	1.38577e-08
P83731	60S ribosomal protein L24 OS=Homo sapiens GN=RPL24 PE=1 SV=1	1.21	1	0.275007	1.38577e-08
Q9BQ61	Telomerase RNA component interacting RNase OS=Homo sapiens GN=TRIR PE=1 SV=1	1.208	1	0.27262	1.38577e-08
Q86X27	Ras-specific guanine nucleotide-releasing factor RalGPS2 OS=Homo sapiens GN=RALGPS2 PE=1 SV=1	1.208	1	0.27262	1.38577e-08
Q96KB5	Lymphokine-activated killer T-cell-originated protein kinase OS=Homo sapiens GN=PBK PE=1 SV=3	1.207	1	0.271426	1.38577e-08
Q9Y5N5	HemK methyltransferase family member 2 OS=Homo sapiens GN=N6AMT1 PE=1 SV=4	1.207	1	0.271426	1.38577e-08
O75170	Serine/threonine-protein phosphatase 6 regulatory subunit 2 OS=Homo sapiens GN=PPP6R2 PE=1 SV=2	1.206	1	0.27023	1.38577e-08
Q13242	Serine/arginine-rich splicing factor 9 OS=Homo sapiens GN=SRSF9 PE=1 SV=1	1.205	1	0.269033	1.38577e-08
Q6NW29	RWD domain-containing protein 4 OS=Homo sapiens GN=RWDD4 PE=1 SV=3	1.205	1	0.269033	1.38577e-08
Q8N5L8	Ribonuclease P protein subunit p25-like protein OS=Homo sapiens GN=RPP25L PE=1 SV=1	1.205	1	0.269033	1.38577e-08
Q9BXR5	Toll-like receptor 10 OS=Homo sapiens GN=TLR10 PE=1 SV=2	1.205	1	0.269033	1.38577e-08
O14979	Heterogeneous nuclear ribonucleoprotein D-like OS=Homo sapiens GN=HNRNPDL PE=1 SV=3	1.204	1	0.267835	1.38577e-08
Q9Y2T7	Y-box-binding protein 2 OS=Homo sapiens GN=YBX2 PE=1 SV=2	1.204	1	0.267835	1.38577e-08
O75534	Cold shock domain-containing protein E1 OS=Homo sapiens GN=CSDE1 PE=1 SV=2	1.203	1	0.266637	1.38577e-08
P16402	Histone H1.3 OS=Homo sapiens GN=HIST1H1D PE=1 SV=2	1.203	1	0.266637	1.38577e-08
Q9P0M6	Core histone macro-H2A.2 OS=Homo sapiens GN=H2AFY2 PE=1 SV=3	1.203	1	0.266637	1.38577e-08
Q9BYM8	RanBP-type and C3HC4-type zinc finger-containing protein 1 OS=Homo sapiens GN=RBCK1 PE=1 SV=2	1.203	1	0.266637	1.38577e-08
Q9NRN9	Methyltransferase-like protein 5 OS=Homo sapiens GN=METTL5 PE=1 SV=1	1.203	1	0.266637	1.38577e-08
Q9P265	Disco-interacting protein 2 homolog B OS=Homo sapiens GN=DIP2B PE=1 SV=3	1.202	1	0.265437	1.38577e-08
P25391	Laminin subunit alpha-1 OS=Homo sapiens GN=LAMA1 PE=1 SV=2	1.202	1	0.265437	1.38577e-08
Q9BTE3	Mini-chromosome maintenance complex-binding protein OS=Homo sapiens GN=MCMBP PE=1 SV=2	1.201	1	0.264236	1.38577e-08
Q5T6S3	PHD finger protein 19 OS=Homo sapiens GN=PHF19 PE=1 SV=1	1.201	1	0.264236	1.38577e-08
O00567	Nucleolar protein 56 OS=Homo sapiens GN=NOP56 PE=1 SV=4	1.2	1	0.263034	1.38577e-08
O96005	Cleft lip and palate transmembrane protein 1 OS=Homo sapiens GN=CLPTM1 PE=1 SV=1	1.2	1	0.263034	1.38577e-08
Q06609	DNA repair protein RAD51 homolog 1 OS=Homo sapiens GN=RAD51 PE=1 SV=1	1.2	1	0.263034	1.38577e-08
P14921	Protein C-ets-1 OS=Homo sapiens GN=ETS1 PE=1 SV=1	1.2	1	0.263034	1.38577e-08
P63244	Receptor of activated protein C kinase 1 OS=Homo sapiens GN=RACK1 PE=1 SV=3	1.199	1	0.261832	1.38577e-08
Q9NRZ9	Lymphoid-specific helicase OS=Homo sapiens GN=HELLS PE=1 SV=1	1.199	1	0.261832	1.38577e-08
O94782	Ubiquitin carboxyl-terminal hydrolase 1 OS=Homo sapiens GN=USP1 PE=1 SV=1	1.199	1	0.261832	1.38577e-08
P62318	Small nuclear ribonucleoprotein Sm D3 OS=Homo sapiens GN=SNRPD3 PE=1 SV=1	1.199	1	0.261832	1.38577e-08
P15927	Replication protein A 32 kDa subunit OS=Homo sapiens GN=RPA2 PE=1 SV=1	1.199	1	0.261832	1.38577e-08
Q5T3I0	G patch domain-containing protein 4 OS=Homo sapiens GN=GPATCH4 PE=1 SV=2	1.198	1	0.260628	1.38577e-08
Q6PGN9	Proline/serine-rich coiled-coil protein 1 OS=Homo sapiens GN=PSRC1 PE=1 SV=1	1.198	1	0.260628	1.38577e-08
Q01484	Ankyrin-2 OS=Homo sapiens GN=ANK2 PE=1 SV=4	1.198	1	0.260628	1.38577e-08
Q86WA6	Valacyclovir hydrolase OS=Homo sapiens GN=BPHL PE=1 SV=1	1.198	1	0.260628	1.38577e-08
Q96MM3	Zinc finger protein 42 homolog OS=Homo sapiens GN=ZFP42 PE=1 SV=2	1.197	1	0.259423	1.38577e-08
P34913	Bifunctional epoxide hydrolase 2 OS=Homo sapiens GN=EPHX2 PE=1 SV=2	1.197	1	0.259423	1.38577e-08
P0DPB5	Protein POLR1D, isoform 2 OS=Homo sapiens GN=POLR1D PE=1 SV=1	1.197	1	0.259423	1.38577e-08
Q9Y2K7	Lysine-specific demethylase 2A OS=Homo sapiens GN=KDM2A PE=1 SV=3	1.196	1	0.258217	1.38577e-08
P31689	DnaJ homolog subfamily A member 1 OS=Homo sapiens GN=DNAJA1 PE=1 SV=2	1.195	1	0.257011	1.38577e-08
O95067	G2/mitotic-specific cyclin-B2 OS=Homo sapiens GN=CCNB2 PE=1 SV=1	1.195	1	0.257011	1.38577e-08
Q9NVP1	ATP-dependent RNA helicase DDX18 OS=Homo sapiens GN=DDX18 PE=1 SV=2	1.194	1	0.255803	1.38577e-08
P47914	60S ribosomal protein L29 OS=Homo sapiens GN=RPL29 PE=1 SV=2	1.194	1	0.255803	1.38577e-08
P20674	Cytochrome c oxidase subunit 5A, mitochondrial OS=Homo sapiens GN=COX5A PE=1 SV=2	1.194	1	0.255803	1.38577e-08
Q8TB03	Uncharacterized protein CXorf38 OS=Homo sapiens GN=CXorf38 PE=1 SV=1	1.194	1	0.255803	1.38577e-08
P04179	Superoxide dismutase [Mn], mitochondrial OS=Homo sapiens GN=SOD2 PE=1 SV=3	1.194	1	0.255803	1.38577e-08
Q969G6	Riboflavin kinase OS=Homo sapiens GN=RFK PE=1 SV=2	1.194	1	0.255803	1.38577e-08
Q15526	Surfeit locus protein 1 OS=Homo sapiens GN=SURF1 PE=1 SV=1	1.194	1	0.255803	1.38577e-08
O60759	Cytohesin-interacting protein OS=Homo sapiens GN=CYTIP PE=1 SV=2	1.194	1	0.255803	1.38577e-08
A6NIE6	Putative RRN3-like protein RRN3P2 OS=Homo sapiens GN=RRN3P2 PE=5 SV=3	1.193	1	0.254594	1.38577e-08
Q99996	A-kinase anchor protein 9 OS=Homo sapiens GN=AKAP9 PE=1 SV=3	1.193	1	0.254594	1.38577e-08
P78406	mRNA export factor OS=Homo sapiens GN=RAE1 PE=1 SV=1	1.193	1	0.254594	1.38577e-08
Q9UNE7	E3 ubiquitin-protein ligase CHIP OS=Homo sapiens GN=STUB1 PE=1 SV=2	1.191	1	0.252173	1.38577e-08
Q2VIQ3	Chromosome-associated kinesin KIF4B OS=Homo sapiens GN=KIF4B PE=2 SV=2	1.191	1	0.252173	1.38577e-08
Q96MX3	Zinc finger protein 48 OS=Homo sapiens GN=ZNF48 PE=1 SV=2	1.191	1	0.252173	1.38577e-08
Q7L4I2	Arginine/serine-rich coiled-coil protein 2 OS=Homo sapiens GN=RSRC2 PE=1 SV=1	1.191	1	0.252173	1.38577e-08
Q9H8M1	Coenzyme Q-binding protein COQ10 homolog B, mitochondrial OS=Homo sapiens GN=COQ10B PE=2 SV=1	1.19	1	0.250962	1.38577e-08
Q86UA6	RPA-interacting protein OS=Homo sapiens GN=RPAIN PE=1 SV=1	1.189	1	0.249749	1.38577e-08
Q15928	Zinc finger protein 141 OS=Homo sapiens GN=ZNF141 PE=1 SV=1	1.189	1	0.249749	1.38577e-08
Q09028	Histone-binding protein RBBP4 OS=Homo sapiens GN=RBBP4 PE=1 SV=3	1.188	1	0.248535	1.38577e-08
P36405	ADP-ribosylation factor-like protein 3 OS=Homo sapiens GN=ARL3 PE=1 SV=2	1.188	1	0.248535	1.38577e-08
Q9H3K2	Growth hormone-inducible transmembrane protein OS=Homo sapiens GN=GHITM PE=1 SV=2	1.188	1	0.248535	1.38577e-08
Q9H079	KATNB1-like protein 1 OS=Homo sapiens GN=KATNBL1 PE=1 SV=1	1.188	1	0.248535	1.38577e-08
Q4LDG9	Dynein light chain 1, axonemal OS=Homo sapiens GN=DNAL1 PE=1 SV=1	1.188	1	0.248535	1.38577e-08
O75494	Serine/arginine-rich splicing factor 10 OS=Homo sapiens GN=SRSF10 PE=1 SV=1	1.187	1	0.24732	1.38577e-08
Q3B7T1	Erythroid differentiation-related factor 1 OS=Homo sapiens GN=EDRF1 PE=1 SV=1	1.187	1	0.24732	1.38577e-08
Q58EX7	Puratrophin-1 OS=Homo sapiens GN=PLEKHG4 PE=1 SV=1	1.187	1	0.24732	1.38577e-08
P19634	Sodium/hydrogen exchanger 1 OS=Homo sapiens GN=SLC9A1 PE=1 SV=2	1.186	1	0.246104	1.38577e-08
Q96I45	Transmembrane protein 141 OS=Homo sapiens GN=TMEM141 PE=1 SV=1	1.186	1	0.246104	1.38577e-08
Q14493	Histone RNA hairpin-binding protein OS=Homo sapiens GN=SLBP PE=1 SV=1	1.185	1	0.244887	1.38577e-08
Q6NTF9	Rhomboid domain-containing protein 2 OS=Homo sapiens GN=RHBDD2 PE=2 SV=2	1.185	1	0.244887	1.38577e-08
P42766	60S ribosomal protein L35 OS=Homo sapiens GN=RPL35 PE=1 SV=2	1.184	1	0.243669	1.38577e-08
Q8N823	Zinc finger protein 611 OS=Homo sapiens GN=ZNF611 PE=1 SV=2	1.184	1	0.243669	1.38577e-08
Q92766	Ras-responsive element-binding protein 1 OS=Homo sapiens GN=RREB1 PE=1 SV=3	1.184	1	0.243669	1.38577e-08
Q96ER9	Coiled-coil domain-containing protein 51 OS=Homo sapiens GN=CCDC51 PE=1 SV=2	1.184	1	0.243669	1.38577e-08
Q93073	Selenocysteine insertion sequence-binding protein 2-like OS=Homo sapiens GN=SECISBP2L PE=1 SV=3	1.184	1	0.243669	1.38577e-08
A8MW92	PHD finger protein 20-like protein 1 OS=Homo sapiens GN=PHF20L1 PE=1 SV=2	1.183	1	0.24245	1.38577e-08
Q96B01	RAD51-associated protein 1 OS=Homo sapiens GN=RAD51AP1 PE=1 SV=1	1.183	1	0.24245	1.38577e-08
P55209	Nucleosome assembly protein 1-like 1 OS=Homo sapiens GN=NAP1L1 PE=1 SV=1	1.182	1	0.24123	1.38577e-08
Q14534	Squalene monooxygenase OS=Homo sapiens GN=SQLE PE=1 SV=3	1.182	1	0.24123	1.38577e-08
Q9HAU6	Putative translationally-controlled tumor protein-like protein TPT1P8 OS=Homo sapiens GN=TPT1P8 PE=5 SV=2	1.182	1	0.24123	1.38577e-08
P51693	Amyloid-like protein 1 OS=Homo sapiens GN=APLP1 PE=1 SV=3	1.182	1	0.24123	1.38577e-08
Q8N6Y0	Usher syndrome type-1C protein-binding protein 1 OS=Homo sapiens GN=USHBP1 PE=1 SV=1	1.182	1	0.24123	1.38577e-08
O15347	High mobility group protein B3 OS=Homo sapiens GN=HMGB3 PE=1 SV=4	1.18	1	0.238787	1.38577e-08
Q96MH6	Transmembrane protein 68 OS=Homo sapiens GN=TMEM68 PE=2 SV=2	1.18	1	0.238787	1.38577e-08
Q5VWI1	Transcription elongation regulator 1-like protein OS=Homo sapiens GN=TCERG1L PE=2 SV=2	1.18	1	0.238787	1.38577e-08
Q9Y5Y5	Peroxisomal membrane protein PEX16 OS=Homo sapiens GN=PEX16 PE=1 SV=2	1.18	1	0.238787	1.38577e-08
P40222	Alpha-taxilin OS=Homo sapiens GN=TXLNA PE=1 SV=3	1.179	1	0.237564	1.38577e-08
Q5W0B1	RING finger protein 219 OS=Homo sapiens GN=RNF219 PE=1 SV=1	1.179	1	0.237564	1.38577e-08
Q9GZP4	PITH domain-containing protein 1 OS=Homo sapiens GN=PITHD1 PE=1 SV=1	1.179	1	0.237564	1.38577e-08
Q1ED39	Lysine-rich nucleolar protein 1 OS=Homo sapiens GN=KNOP1 PE=1 SV=1	1.179	1	0.237564	1.38577e-08
Q86U90	YrdC domain-containing protein, mitochondrial OS=Homo sapiens GN=YRDC PE=1 SV=1	1.178	1	0.23634	1.38577e-08
Q86WR0	Coiled-coil domain-containing protein 25 OS=Homo sapiens GN=CCDC25 PE=1 SV=2	1.178	1	0.23634	1.38577e-08
Q9H204	Mediator of RNA polymerase II transcription subunit 28 OS=Homo sapiens GN=MED28 PE=1 SV=1	1.178	1	0.23634	1.38577e-08
Q8NDZ6	Transmembrane protein 161B OS=Homo sapiens GN=TMEM161B PE=2 SV=1	1.178	1	0.23634	1.38577e-08
P0DME0	Protein SETSIP OS=Homo sapiens GN=SETSIP PE=1 SV=1	1.177	1	0.235114	1.38577e-08
P83881	60S ribosomal protein L36a OS=Homo sapiens GN=RPL36A PE=1 SV=2	1.177	1	0.235114	1.38577e-08
P99999	Cytochrome c OS=Homo sapiens GN=CYCS PE=1 SV=2	1.177	1	0.235114	1.38577e-08
P35789	Zinc finger protein 93 OS=Homo sapiens GN=ZNF93 PE=2 SV=4	1.177	1	0.235114	1.38577e-08
Q9NYT6	Zinc finger protein 226 OS=Homo sapiens GN=ZNF226 PE=2 SV=2	1.177	1	0.235114	1.38577e-08
P59923	Zinc finger protein 445 OS=Homo sapiens GN=ZNF445 PE=1 SV=1	1.177	1	0.235114	1.38577e-08
Q14588	Zinc finger protein 234 OS=Homo sapiens GN=ZNF234 PE=2 SV=3	1.177	1	0.235114	1.38577e-08
Q9UK11	Zinc finger protein 223 OS=Homo sapiens GN=ZNF223 PE=1 SV=2	1.177	1	0.235114	1.38577e-08
Q0VGE8	Zinc finger protein 816 OS=Homo sapiens GN=ZNF816 PE=2 SV=2	1.177	1	0.235114	1.38577e-08
Q8N8Z8	Zinc finger protein 441 OS=Homo sapiens GN=ZNF441 PE=2 SV=2	1.177	1	0.235114	1.38577e-08
P0CJ79	Zinc finger protein 888 OS=Homo sapiens GN=ZNF888 PE=3 SV=1	1.177	1	0.235114	1.38577e-08
Q3KP31	Zinc finger protein 791 OS=Homo sapiens GN=ZNF791 PE=2 SV=1	1.177	1	0.235114	1.38577e-08
Q8N8E2	Zinc finger protein 513 OS=Homo sapiens GN=ZNF513 PE=1 SV=2	1.177	1	0.235114	1.38577e-08
Q08AG5	Zinc finger protein 844 OS=Homo sapiens GN=ZNF844 PE=1 SV=1	1.177	1	0.235114	1.38577e-08
B7Z6K7	Putative uncharacterized zinc finger protein 814 OS=Homo sapiens GN=ZNF814 PE=1 SV=2	1.177	1	0.235114	1.38577e-08
P17022	Zinc finger protein 18 OS=Homo sapiens GN=ZNF18 PE=1 SV=2	1.177	1	0.235114	1.38577e-08
Q09FC8	Zinc finger protein 415 OS=Homo sapiens GN=ZNF415 PE=1 SV=2	1.177	1	0.235114	1.38577e-08
Q9UK12	Zinc finger protein 222 OS=Homo sapiens GN=ZNF222 PE=2 SV=2	1.177	1	0.235114	1.38577e-08
Q14586	Zinc finger protein 267 OS=Homo sapiens GN=ZNF267 PE=1 SV=3	1.177	1	0.235114	1.38577e-08
Q14590	Zinc finger protein 235 OS=Homo sapiens GN=ZNF235 PE=2 SV=3	1.177	1	0.235114	1.38577e-08
Q9UK10	Zinc finger protein 225 OS=Homo sapiens GN=ZNF225 PE=1 SV=2	1.177	1	0.235114	1.38577e-08
Q14593	Zinc finger protein 273 OS=Homo sapiens GN=ZNF273 PE=1 SV=3	1.177	1	0.235114	1.38577e-08
Q9Y2L8	Zinc finger protein with KRAB and SCAN domains 5 OS=Homo sapiens GN=ZKSCAN5 PE=1 SV=1	1.177	1	0.235114	1.38577e-08
A6NK53	Zinc finger protein 233 OS=Homo sapiens GN=ZNF233 PE=2 SV=3	1.177	1	0.235114	1.38577e-08
Q76KX8	Zinc finger protein 534 OS=Homo sapiens GN=ZNF534 PE=2 SV=1	1.177	1	0.235114	1.38577e-08
Q6ZN19	Zinc finger protein 841 OS=Homo sapiens GN=ZNF841 PE=1 SV=1	1.177	1	0.235114	1.38577e-08
Q9P2F9	Zinc finger protein 319 OS=Homo sapiens GN=ZNF319 PE=1 SV=2	1.177	1	0.235114	1.38577e-08
Q86YE8	Zinc finger protein 573 OS=Homo sapiens GN=ZNF573 PE=2 SV=4	1.177	1	0.235114	1.38577e-08
Q86WZ6	Zinc finger protein 227 OS=Homo sapiens GN=ZNF227 PE=1 SV=1	1.177	1	0.235114	1.38577e-08
P17040	Zinc finger and SCAN domain-containing protein 20 OS=Homo sapiens GN=ZSCAN20 PE=1 SV=3	1.177	1	0.235114	1.38577e-08
Q9NZL3	Zinc finger protein 224 OS=Homo sapiens GN=ZNF224 PE=1 SV=3	1.177	1	0.235114	1.38577e-08
Q8NHY6	Zinc finger protein 28 homolog OS=Homo sapiens GN=ZFP28 PE=1 SV=1	1.177	1	0.235114	1.38577e-08
Q8N3J9	Zinc finger protein 664 OS=Homo sapiens GN=ZNF664 PE=1 SV=1	1.177	1	0.235114	1.38577e-08
Q02386	Zinc finger protein 45 OS=Homo sapiens GN=ZNF45 PE=1 SV=2	1.177	1	0.235114	1.38577e-08
B4DX44	Zinc finger protein 736 OS=Homo sapiens GN=ZNF736 PE=2 SV=2	1.177	1	0.235114	1.38577e-08
Q9UL59	Zinc finger protein 214 OS=Homo sapiens GN=ZNF214 PE=2 SV=2	1.177	1	0.235114	1.38577e-08
P17020	Zinc finger protein 16 OS=Homo sapiens GN=ZNF16 PE=1 SV=3	1.177	1	0.235114	1.38577e-08
Q9UJW7	Zinc finger protein 229 OS=Homo sapiens GN=ZNF229 PE=1 SV=3	1.177	1	0.235114	1.38577e-08
P52740	Zinc finger protein 132 OS=Homo sapiens GN=ZNF132 PE=2 SV=2	1.177	1	0.235114	1.38577e-08
Q96NJ3	Zinc finger protein 285 OS=Homo sapiens GN=ZNF285 PE=2 SV=2	1.177	1	0.235114	1.38577e-08
Q6AZW8	Zinc finger protein 660 OS=Homo sapiens GN=ZNF660 PE=1 SV=1	1.177	1	0.235114	1.38577e-08
Q9NV72	Zinc finger protein 701 OS=Homo sapiens GN=ZNF701 PE=1 SV=3	1.177	1	0.235114	1.38577e-08
Q13255	Metabotropic glutamate receptor 1 OS=Homo sapiens GN=GRM1 PE=1 SV=3	1.177	1	0.235114	1.38577e-08
P12268	Inosine-5'-monophosphate dehydrogenase 2 OS=Homo sapiens GN=IMPDH2 PE=1 SV=2	1.176	1	0.233888	1.38577e-08
P50579	Methionine aminopeptidase 2 OS=Homo sapiens GN=METAP2 PE=1 SV=1	1.176	1	0.233888	1.38577e-08
O75367	Core histone macro-H2A.1 OS=Homo sapiens GN=H2AFY PE=1 SV=4	1.176	1	0.233888	1.38577e-08
Q9H1E3	Nuclear ubiquitous casein and cyclin-dependent kinase substrate 1 OS=Homo sapiens GN=NUCKS1 PE=1 SV=1	1.176	1	0.233888	1.38577e-08
P56199	Integrin alpha-1 OS=Homo sapiens GN=ITGA1 PE=1 SV=2	1.176	1	0.233888	1.38577e-08
O60568	Procollagen-lysine,2-oxoglutarate 5-dioxygenase 3 OS=Homo sapiens GN=PLOD3 PE=1 SV=1	1.175	1	0.232661	1.38577e-08
Q99805	Transmembrane 9 superfamily member 2 OS=Homo sapiens GN=TM9SF2 PE=1 SV=1	1.175	1	0.232661	1.38577e-08
E9PRG8	Uncharacterized protein C11orf98 OS=Homo sapiens GN=C11orf98 PE=4 SV=1	1.175	1	0.232661	1.38577e-08
Q9Y2H5	Pleckstrin homology domain-containing family A member 6 OS=Homo sapiens GN=PLEKHA6 PE=1 SV=4	1.175	1	0.232661	1.38577e-08
Q8N4J0	Carnosine N-methyltransferase OS=Homo sapiens GN=CARNMT1 PE=1 SV=1	1.174	1	0.231432	1.38577e-08
Q14691	DNA replication complex GINS protein PSF1 OS=Homo sapiens GN=GINS1 PE=1 SV=1	1.174	1	0.231432	1.38577e-08
Q9BZE2	tRNA pseudouridine(38/39) synthase OS=Homo sapiens GN=PUS3 PE=1 SV=3	1.174	1	0.231432	1.38577e-08
P51911	Calponin-1 OS=Homo sapiens GN=CNN1 PE=1 SV=2	1.174	1	0.231432	1.38577e-08
O75344	Inactive peptidyl-prolyl cis-trans isomerase FKBP6 OS=Homo sapiens GN=FKBP6 PE=1 SV=1	1.174	1	0.231432	1.38577e-08
Q96GD3	Polycomb protein SCMH1 OS=Homo sapiens GN=SCMH1 PE=1 SV=1	1.174	1	0.231432	1.38577e-08
Q86X53	Glutamate-rich protein 1 OS=Homo sapiens GN=ERICH1 PE=1 SV=1	1.173	1	0.230203	1.38577e-08
Q9P2B7	Cilia- and flagella-associated protein 97 OS=Homo sapiens GN=CFAP97 PE=1 SV=2	1.173	1	0.230203	1.38577e-08
O14530	Thioredoxin domain-containing protein 9 OS=Homo sapiens GN=TXNDC9 PE=1 SV=2	1.173	1	0.230203	1.38577e-08
O14832	Phytanoyl-CoA dioxygenase, peroxisomal OS=Homo sapiens GN=PHYH PE=1 SV=1	1.173	1	0.230203	1.38577e-08
P18858	DNA ligase 1 OS=Homo sapiens GN=LIG1 PE=1 SV=1	1.172	1	0.228973	1.38577e-08
P05204	Non-histone chromosomal protein HMG-17 OS=Homo sapiens GN=HMGN2 PE=1 SV=3	1.172	1	0.228973	1.38577e-08
O75446	Histone deacetylase complex subunit SAP30 OS=Homo sapiens GN=SAP30 PE=1 SV=1	1.172	1	0.228973	1.38577e-08
Q6Y1H2	Very-long-chain (3R)-3-hydroxyacyl-CoA dehydratase 2 OS=Homo sapiens GN=HACD2 PE=1 SV=1	1.172	1	0.228973	1.38577e-08
Q53F19	Nuclear cap-binding protein subunit 3 OS=Homo sapiens GN=NCBP3 PE=1 SV=2	1.171	1	0.227741	1.38577e-08
P49711	Transcriptional repressor CTCF OS=Homo sapiens GN=CTCF PE=1 SV=1	1.171	1	0.227741	1.38577e-08
Q969P6	DNA topoisomerase I, mitochondrial OS=Homo sapiens GN=TOP1MT PE=1 SV=1	1.171	1	0.227741	1.38577e-08
Q6PK04	Coiled-coil domain-containing protein 137 OS=Homo sapiens GN=CCDC137 PE=1 SV=1	1.17	1	0.226509	1.38577e-08
Q9BSE5	Agmatinase, mitochondrial OS=Homo sapiens GN=AGMAT PE=1 SV=2	1.17	1	0.226509	1.38577e-08
Q8IYK4	Procollagen galactosyltransferase 2 OS=Homo sapiens GN=COLGALT2 PE=1 SV=1	1.17	1	0.226509	1.38577e-08
Q9Y2K2	Serine/threonine-protein kinase SIK3 OS=Homo sapiens GN=SIK3 PE=1 SV=3	1.17	1	0.226509	1.38577e-08
B2RTY4	Unconventional myosin-IXa OS=Homo sapiens GN=MYO9A PE=1 SV=2	1.17	1	0.226509	1.38577e-08
Q9BXS6	Nucleolar and spindle-associated protein 1 OS=Homo sapiens GN=NUSAP1 PE=1 SV=1	1.169	1	0.225275	1.38577e-08
O14965	Aurora kinase A OS=Homo sapiens GN=AURKA PE=1 SV=2	1.169	1	0.225275	1.38577e-08
Q969E8	Pre-rRNA-processing protein TSR2 homolog OS=Homo sapiens GN=TSR2 PE=1 SV=1	1.169	1	0.225275	1.38577e-08
Q05639	Elongation factor 1-alpha 2 OS=Homo sapiens GN=EEF1A2 PE=1 SV=1	1.168	1	0.22404	1.38577e-08
Q9Y6M5	Zinc transporter 1 OS=Homo sapiens GN=SLC30A1 PE=1 SV=3	1.168	1	0.22404	1.38577e-08
Q8IY57	YY1-associated factor 2 OS=Homo sapiens GN=YAF2 PE=1 SV=3	1.168	1	0.22404	1.38577e-08
Q15051	IQ calmodulin-binding motif-containing protein 1 OS=Homo sapiens GN=IQCB1 PE=1 SV=1	1.168	1	0.22404	1.38577e-08
Q5SRE5	Nucleoporin NUP188 homolog OS=Homo sapiens GN=NUP188 PE=1 SV=1	1.167	1	0.222805	1.38577e-08
P25440	Bromodomain-containing protein 2 OS=Homo sapiens GN=BRD2 PE=1 SV=2	1.167	1	0.222805	1.38577e-08
Q96BR5	Cytochrome c oxidase assembly factor 7 OS=Homo sapiens GN=COA7 PE=1 SV=2	1.167	1	0.222805	1.38577e-08
Q9H8W4	Pleckstrin homology domain-containing family F member 2 OS=Homo sapiens GN=PLEKHF2 PE=1 SV=1	1.167	1	0.222805	1.38577e-08
Q9UPN6	Protein SCAF8 OS=Homo sapiens GN=SCAF8 PE=1 SV=1	1.166	1	0.221568	1.38577e-08
Q15651	High mobility group nucleosome-binding domain-containing protein 3 OS=Homo sapiens GN=HMGN3 PE=1 SV=2	1.166	1	0.221568	1.38577e-08
Q15404	Ras suppressor protein 1 OS=Homo sapiens GN=RSU1 PE=1 SV=3	1.166	1	0.221568	1.38577e-08
Q12968	Nuclear factor of activated T-cells, cytoplasmic 3 OS=Homo sapiens GN=NFATC3 PE=1 SV=1	1.166	1	0.221568	1.38577e-08
P31153	S-adenosylmethionine synthase isoform type-2 OS=Homo sapiens GN=MAT2A PE=1 SV=1	1.165	1	0.22033	1.38577e-08
P30533	Alpha-2-macroglobulin receptor-associated protein OS=Homo sapiens GN=LRPAP1 PE=1 SV=1	1.165	1	0.22033	1.38577e-08
P53350	Serine/threonine-protein kinase PLK1 OS=Homo sapiens GN=PLK1 PE=1 SV=1	1.165	1	0.22033	1.38577e-08
Q0PNE2	Elongator complex protein 6 OS=Homo sapiens GN=ELP6 PE=1 SV=1	1.165	1	0.22033	1.38577e-08
Q96R06	Sperm-associated antigen 5 OS=Homo sapiens GN=SPAG5 PE=1 SV=2	1.164	1	0.219091	1.38577e-08
Q92879	CUGBP Elav-like family member 1 OS=Homo sapiens GN=CELF1 PE=1 SV=2	1.164	1	0.219091	1.38577e-08
Q9UQR1	Zinc finger protein 148 OS=Homo sapiens GN=ZNF148 PE=1 SV=2	1.164	1	0.219091	1.38577e-08
Q13613	Myotubularin-related protein 1 OS=Homo sapiens GN=MTMR1 PE=1 SV=4	1.164	1	0.219091	1.38577e-08
Q8IYA6	Cytoskeleton-associated protein 2-like OS=Homo sapiens GN=CKAP2L PE=1 SV=4	1.164	1	0.219091	1.38577e-08
P51397	Death-associated protein 1 OS=Homo sapiens GN=DAP PE=1 SV=3	1.164	1	0.219091	1.38577e-08
P49736	DNA replication licensing factor MCM2 OS=Homo sapiens GN=MCM2 PE=1 SV=4	1.163	1	0.217851	1.38577e-08
P43246	DNA mismatch repair protein Msh2 OS=Homo sapiens GN=MSH2 PE=1 SV=1	1.163	1	0.217851	1.38577e-08
O00541	Pescadillo homolog OS=Homo sapiens GN=PES1 PE=1 SV=1	1.163	1	0.217851	1.38577e-08
Q9Y2P8	RNA 3'-terminal phosphate cyclase-like protein OS=Homo sapiens GN=RCL1 PE=1 SV=3	1.163	1	0.217851	1.38577e-08
Q15814	Tubulin-specific chaperone C OS=Homo sapiens GN=TBCC PE=1 SV=2	1.163	1	0.217851	1.38577e-08
Q99622	Protein C10 OS=Homo sapiens GN=C12orf57 PE=1 SV=1	1.163	1	0.217851	1.38577e-08
Q8N142	Adenylosuccinate synthetase isozyme 1 OS=Homo sapiens GN=ADSSL1 PE=1 SV=1	1.163	1	0.217851	1.38577e-08
P49321	Nuclear autoantigenic sperm protein OS=Homo sapiens GN=NASP PE=1 SV=2	1.162	1	0.21661	1.38577e-08
Q9UK39	Nocturnin OS=Homo sapiens GN=NOCT PE=2 SV=2	1.162	1	0.21661	1.38577e-08
Q9BUA3	SPIN1-docking protein OS=Homo sapiens GN=C11orf84 PE=1 SV=3	1.162	1	0.21661	1.38577e-08
O95319	CUGBP Elav-like family member 2 OS=Homo sapiens GN=CELF2 PE=1 SV=1	1.162	1	0.21661	1.38577e-08
Q9P0S2	Cytochrome c oxidase assembly protein COX16 homolog, mitochondrial OS=Homo sapiens GN=COX16 PE=3 SV=1	1.162	1	0.21661	1.38577e-08
Q8NFZ5	TNFAIP3-interacting protein 2 OS=Homo sapiens GN=TNIP2 PE=1 SV=1	1.162	1	0.21661	1.38577e-08
Q01954	Zinc finger protein basonuclin-1 OS=Homo sapiens GN=BNC1 PE=1 SV=2	1.162	1	0.21661	1.38577e-08
Q6ZN30	Zinc finger protein basonuclin-2 OS=Homo sapiens GN=BNC2 PE=1 SV=1	1.162	1	0.21661	1.38577e-08
O95140	Mitofusin-2 OS=Homo sapiens GN=MFN2 PE=1 SV=3	1.161	1	0.215368	1.38577e-08
P80365	Corticosteroid 11-beta-dehydrogenase isozyme 2 OS=Homo sapiens GN=HSD11B2 PE=1 SV=2	1.161	1	0.215368	1.38577e-08
O00587	Beta-1,3-N-acetylglucosaminyltransferase manic fringe OS=Homo sapiens GN=MFNG PE=1 SV=2	1.161	1	0.215368	1.38577e-08
Q69YH5	Cell division cycle-associated protein 2 OS=Homo sapiens GN=CDCA2 PE=1 SV=2	1.16	1	0.214125	1.38577e-08
Q15392	Delta(24)-sterol reductase OS=Homo sapiens GN=DHCR24 PE=1 SV=2	1.16	1	0.214125	1.38577e-08
P56270	Myc-associated zinc finger protein OS=Homo sapiens GN=MAZ PE=1 SV=1	1.16	1	0.214125	1.38577e-08
Q9HBE1	POZ-, AT hook-, and zinc finger-containing protein 1 OS=Homo sapiens GN=PATZ1 PE=1 SV=1	1.16	1	0.214125	1.38577e-08
Q13247	Serine/arginine-rich splicing factor 6 OS=Homo sapiens GN=SRSF6 PE=1 SV=2	1.159	1	0.212881	1.38577e-08
Q5SSJ5	Heterochromatin protein 1-binding protein 3 OS=Homo sapiens GN=HP1BP3 PE=1 SV=1	1.159	1	0.212881	1.38577e-08
Q9NY27	Serine/threonine-protein phosphatase 4 regulatory subunit 2 OS=Homo sapiens GN=PPP4R2 PE=1 SV=3	1.159	1	0.212881	1.38577e-08
Q9H6V9	Lipid droplet-associated hydrolase OS=Homo sapiens GN=LDAH PE=1 SV=1	1.159	1	0.212881	1.38577e-08
Q6UWW8	Carboxylesterase 3 OS=Homo sapiens GN=CES3 PE=1 SV=1	1.159	1	0.212881	1.38577e-08
Q9Y5Q8	General transcription factor 3C polypeptide 5 OS=Homo sapiens GN=GTF3C5 PE=1 SV=2	1.158	1	0.211635	1.38577e-08
Q96IZ0	PRKC apoptosis WT1 regulator protein OS=Homo sapiens GN=PAWR PE=1 SV=1	1.158	1	0.211635	1.38577e-08
O43502	DNA repair protein RAD51 homolog 3 OS=Homo sapiens GN=RAD51C PE=1 SV=1	1.158	1	0.211635	1.38577e-08
Q8WXW3	Progesterone-induced-blocking factor 1 OS=Homo sapiens GN=PIBF1 PE=1 SV=2	1.158	1	0.211635	1.38577e-08
Q9UI15	Transgelin-3 OS=Homo sapiens GN=TAGLN3 PE=1 SV=2	1.158	1	0.211635	1.38577e-08
Q9Y4Z0	U6 snRNA-associated Sm-like protein LSm4 OS=Homo sapiens GN=LSM4 PE=1 SV=1	1.158	1	0.211635	1.38577e-08
P84101	Small EDRK-rich factor 2 OS=Homo sapiens GN=SERF2 PE=1 SV=1	1.158	1	0.211635	1.38577e-08
Q12913	Receptor-type tyrosine-protein phosphatase eta OS=Homo sapiens GN=PTPRJ PE=1 SV=3	1.158	1	0.211635	1.38577e-08
Q9NRN7	L-aminoadipate-semialdehyde dehydrogenase-phosphopantetheinyl transferase OS=Homo sapiens GN=AASDHPPT PE=1 SV=2	1.158	1	0.211635	1.38577e-08
P17010	Zinc finger X-chromosomal protein OS=Homo sapiens GN=ZFX PE=2 SV=2	1.158	1	0.211635	1.38577e-08
P08048	Zinc finger Y-chromosomal protein OS=Homo sapiens GN=ZFY PE=1 SV=3	1.158	1	0.211635	1.38577e-08
Q9NRG0	Chromatin accessibility complex protein 1 OS=Homo sapiens GN=CHRAC1 PE=1 SV=1	1.158	1	0.211635	1.38577e-08
Q9UQ35	Serine/arginine repetitive matrix protein 2 OS=Homo sapiens GN=SRRM2 PE=1 SV=2	1.157	1	0.210389	1.38577e-08
P23469	Receptor-type tyrosine-protein phosphatase epsilon OS=Homo sapiens GN=PTPRE PE=1 SV=1	1.157	1	0.210389	1.38577e-08
Q14119	Vascular endothelial zinc finger 1 OS=Homo sapiens GN=VEZF1 PE=1 SV=2	1.157	1	0.210389	1.38577e-08
Q8NGE7	Olfactory receptor 9K2 OS=Homo sapiens GN=OR9K2 PE=2 SV=2	1.157	1	0.210389	1.38577e-08
P27694	Replication protein A 70 kDa DNA-binding subunit OS=Homo sapiens GN=RPA1 PE=1 SV=2	1.156	1	0.209141	1.38577e-08
P78540	Arginase-2, mitochondrial OS=Homo sapiens GN=ARG2 PE=1 SV=1	1.156	1	0.209141	1.38577e-08
Q15291	Retinoblastoma-binding protein 5 OS=Homo sapiens GN=RBBP5 PE=1 SV=2	1.156	1	0.209141	1.38577e-08
Q02241	Kinesin-like protein KIF23 OS=Homo sapiens GN=KIF23 PE=1 SV=3	1.156	1	0.209141	1.38577e-08
P06454	Prothymosin alpha OS=Homo sapiens GN=PTMA PE=1 SV=2	1.155	1	0.207893	1.38577e-08
O95251	Histone acetyltransferase KAT7 OS=Homo sapiens GN=KAT7 PE=1 SV=1	1.155	1	0.207893	1.38577e-08
O95273	Cyclin-D1-binding protein 1 OS=Homo sapiens GN=CCNDBP1 PE=1 SV=2	1.155	1	0.207893	1.38577e-08
Q8TD16	Protein bicaudal D homolog 2 OS=Homo sapiens GN=BICD2 PE=1 SV=1	1.154	1	0.206643	1.38577e-08
Q9NUQ3	Gamma-taxilin OS=Homo sapiens GN=TXLNG PE=1 SV=2	1.154	1	0.206643	1.38577e-08
P51956	Serine/threonine-protein kinase Nek3 OS=Homo sapiens GN=NEK3 PE=1 SV=2	1.154	1	0.206643	1.38577e-08
Q8TAA5	GrpE protein homolog 2, mitochondrial OS=Homo sapiens GN=GRPEL2 PE=1 SV=1	1.153	1	0.205393	1.38577e-08
P54725	UV excision repair protein RAD23 homolog A OS=Homo sapiens GN=RAD23A PE=1 SV=1	1.153	1	0.205393	1.38577e-08
O94887	FERM, ARHGEF and pleckstrin domain-containing protein 2 OS=Homo sapiens GN=FARP2 PE=1 SV=3	1.153	1	0.205393	1.38577e-08
P13639	Elongation factor 2 OS=Homo sapiens GN=EEF2 PE=1 SV=4	1.152	1	0.204141	1.38577e-08
Q9UBB4	Ataxin-10 OS=Homo sapiens GN=ATXN10 PE=1 SV=1	1.152	1	0.204141	1.38577e-08
O60220	Mitochondrial import inner membrane translocase subunit Tim8 A OS=Homo sapiens GN=TIMM8A PE=1 SV=1	1.152	1	0.204141	1.38577e-08
O94805	Actin-like protein 6B OS=Homo sapiens GN=ACTL6B PE=1 SV=1	1.152	1	0.204141	1.38577e-08
O95429	BAG family molecular chaperone regulator 4 OS=Homo sapiens GN=BAG4 PE=1 SV=1	1.152	1	0.204141	1.38577e-08
Q9Y6A5	Transforming acidic coiled-coil-containing protein 3 OS=Homo sapiens GN=TACC3 PE=1 SV=1	1.151	1	0.202888	1.38577e-08
Q9H814	Phosphorylated adapter RNA export protein OS=Homo sapiens GN=PHAX PE=1 SV=1	1.151	1	0.202888	1.38577e-08
P48507	Glutamate--cysteine ligase regulatory subunit OS=Homo sapiens GN=GCLM PE=1 SV=1	1.151	1	0.202888	1.38577e-08
Q7L5Y9	Macrophage erythroblast attacher OS=Homo sapiens GN=MAEA PE=1 SV=1	1.151	1	0.202888	1.38577e-08
Q8IXQ4	GPALPP motifs-containing protein 1 OS=Homo sapiens GN=GPALPP1 PE=1 SV=1	1.151	1	0.202888	1.38577e-08
Q9NR30	Nucleolar RNA helicase 2 OS=Homo sapiens GN=DDX21 PE=1 SV=5	1.15	1	0.201634	1.38577e-08
P23588	Eukaryotic translation initiation factor 4B OS=Homo sapiens GN=EIF4B PE=1 SV=2	1.15	1	0.201634	1.38577e-08
Q96GW9	Methionine--tRNA ligase, mitochondrial OS=Homo sapiens GN=MARS2 PE=1 SV=2	1.15	1	0.201634	1.38577e-08
Q9Y2W2	WW domain-binding protein 11 OS=Homo sapiens GN=WBP11 PE=1 SV=1	1.15	1	0.201634	1.38577e-08
P26368	Splicing factor U2AF 65 kDa subunit OS=Homo sapiens GN=U2AF2 PE=1 SV=4	1.15	1	0.201634	1.38577e-08
P22492	Histone H1t OS=Homo sapiens GN=HIST1H1T PE=2 SV=4	1.15	1	0.201634	1.38577e-08
Q5T1V6	Probable ATP-dependent RNA helicase DDX59 OS=Homo sapiens GN=DDX59 PE=1 SV=1	1.15	1	0.201634	1.38577e-08
Q9UBB5	Methyl-CpG-binding domain protein 2 OS=Homo sapiens GN=MBD2 PE=1 SV=1	1.15	1	0.201634	1.38577e-08
Q8NCC3	Group XV phospholipase A2 OS=Homo sapiens GN=PLA2G15 PE=1 SV=2	1.15	1	0.201634	1.38577e-08
O43709	Probable 18S rRNA (guanine-N(7))-methyltransferase OS=Homo sapiens GN=BUD23 PE=1 SV=2	1.15	1	0.201634	1.38577e-08
Q9Y4C8	Probable RNA-binding protein 19 OS=Homo sapiens GN=RBM19 PE=1 SV=3	1.149	1	0.200379	1.38577e-08
P09132	Signal recognition particle 19 kDa protein OS=Homo sapiens GN=SRP19 PE=1 SV=3	1.149	1	0.200379	1.38577e-08
O14929	Histone acetyltransferase type B catalytic subunit OS=Homo sapiens GN=HAT1 PE=1 SV=1	1.149	1	0.200379	1.38577e-08
Q9P013	Spliceosome-associated protein CWC15 homolog OS=Homo sapiens GN=CWC15 PE=1 SV=2	1.149	1	0.200379	1.38577e-08
Q86V87	Protein FAM160B2 OS=Homo sapiens GN=FAM160B2 PE=2 SV=2	1.149	1	0.200379	1.38577e-08
O95817	BAG family molecular chaperone regulator 3 OS=Homo sapiens GN=BAG3 PE=1 SV=3	1.148	1	0.199123	1.38577e-08
Q86UY6	N-alpha-acetyltransferase 40 OS=Homo sapiens GN=NAA40 PE=1 SV=1	1.148	1	0.199123	1.38577e-08
Q6ZMG9	Ceramide synthase 6 OS=Homo sapiens GN=CERS6 PE=1 SV=1	1.148	1	0.199123	1.38577e-08
P46781	40S ribosomal protein S9 OS=Homo sapiens GN=RPS9 PE=1 SV=3	1.147	1	0.197865	1.38577e-08
P62750	60S ribosomal protein L23a OS=Homo sapiens GN=RPL23A PE=1 SV=1	1.147	1	0.197865	1.38577e-08
Q9GZU8	Protein FAM192A OS=Homo sapiens GN=FAM192A PE=1 SV=1	1.147	1	0.197865	1.38577e-08
O15145	Actin-related protein 2/3 complex subunit 3 OS=Homo sapiens GN=ARPC3 PE=1 SV=3	1.147	1	0.197865	1.38577e-08
Q66GS9	Centrosomal protein of 135 kDa OS=Homo sapiens GN=CEP135 PE=1 SV=2	1.147	1	0.197865	1.38577e-08
Q969U7	Proteasome assembly chaperone 2 OS=Homo sapiens GN=PSMG2 PE=1 SV=1	1.146	1	0.196607	1.38577e-08
Q15398	Disks large-associated protein 5 OS=Homo sapiens GN=DLGAP5 PE=1 SV=2	1.146	1	0.196607	1.38577e-08
Q5T2R2	Decaprenyl-diphosphate synthase subunit 1 OS=Homo sapiens GN=PDSS1 PE=1 SV=1	1.146	1	0.196607	1.38577e-08
O14639	Actin-binding LIM protein 1 OS=Homo sapiens GN=ABLIM1 PE=1 SV=3	1.146	1	0.196607	1.38577e-08
P42771	Cyclin-dependent kinase inhibitor 2A OS=Homo sapiens GN=CDKN2A PE=1 SV=2	1.146	1	0.196607	1.38577e-08
P42772	Cyclin-dependent kinase 4 inhibitor B OS=Homo sapiens GN=CDKN2B PE=1 SV=1	1.146	1	0.196607	1.38577e-08
Q9Y5A9	YTH domain-containing family protein 2 OS=Homo sapiens GN=YTHDF2 PE=1 SV=2	1.145	1	0.195348	1.38577e-08
P0CG48	Polyubiquitin-C OS=Homo sapiens GN=UBC PE=1 SV=3	1.145	1	0.195348	1.38577e-08
P0CG47	Polyubiquitin-B OS=Homo sapiens GN=UBB PE=1 SV=1	1.145	1	0.195348	1.38577e-08
O95881	Thioredoxin domain-containing protein 12 OS=Homo sapiens GN=TXNDC12 PE=1 SV=1	1.145	1	0.195348	1.38577e-08
Q9BXX3	Ankyrin repeat domain-containing protein 30A OS=Homo sapiens GN=ANKRD30A PE=2 SV=3	1.145	1	0.195348	1.38577e-08
Q9BXX2	Ankyrin repeat domain-containing protein 30B OS=Homo sapiens GN=ANKRD30B PE=2 SV=3	1.145	1	0.195348	1.38577e-08
Q6P582	Mitotic-spindle organizing protein 2A OS=Homo sapiens GN=MZT2A PE=1 SV=2	1.145	1	0.195348	1.38577e-08
P62241	40S ribosomal protein S8 OS=Homo sapiens GN=RPS8 PE=1 SV=2	1.144	1	0.194087	1.38577e-08
P68366	Tubulin alpha-4A chain OS=Homo sapiens GN=TUBA4A PE=1 SV=1	1.144	1	0.194087	1.38577e-08
Q92569	Phosphatidylinositol 3-kinase regulatory subunit gamma OS=Homo sapiens GN=PIK3R3 PE=1 SV=2	1.144	1	0.194087	1.38577e-08
P53384	Cytosolic Fe-S cluster assembly factor NUBP1 OS=Homo sapiens GN=NUBP1 PE=1 SV=2	1.144	1	0.194087	1.38577e-08
O15318	DNA-directed RNA polymerase III subunit RPC7 OS=Homo sapiens GN=POLR3G PE=1 SV=2	1.144	1	0.194087	1.38577e-08
Q15059	Bromodomain-containing protein 3 OS=Homo sapiens GN=BRD3 PE=1 SV=1	1.143	1	0.192825	1.38577e-08
P61254	60S ribosomal protein L26 OS=Homo sapiens GN=RPL26 PE=1 SV=1	1.143	1	0.192825	1.38577e-08
P09496	Clathrin light chain A OS=Homo sapiens GN=CLTA PE=1 SV=1	1.143	1	0.192825	1.38577e-08
Q6NUQ1	RAD50-interacting protein 1 OS=Homo sapiens GN=RINT1 PE=1 SV=1	1.143	1	0.192825	1.38577e-08
A5PLN9	Trafficking protein particle complex subunit 13 OS=Homo sapiens GN=TRAPPC13 PE=1 SV=2	1.143	1	0.192825	1.38577e-08
Q96GJ1	tRNA (uracil(54)-C(5))-methyltransferase homolog OS=Homo sapiens GN=TRMT2B PE=1 SV=1	1.143	1	0.192825	1.38577e-08
P52732	Kinesin-like protein KIF11 OS=Homo sapiens GN=KIF11 PE=1 SV=2	1.142	1	0.191563	1.38577e-08
Q9BVA0	Katanin p80 WD40 repeat-containing subunit B1 OS=Homo sapiens GN=KATNB1 PE=1 SV=1	1.142	1	0.191563	1.38577e-08
O43809	Cleavage and polyadenylation specificity factor subunit 5 OS=Homo sapiens GN=NUDT21 PE=1 SV=1	1.142	1	0.191563	1.38577e-08
Q53H47	Histone-lysine N-methyltransferase SETMAR OS=Homo sapiens GN=SETMAR PE=1 SV=2	1.142	1	0.191563	1.38577e-08
Q8NI35	InaD-like protein OS=Homo sapiens GN=PATJ PE=1 SV=3	1.142	1	0.191563	1.38577e-08
Q9UDX5	Mitochondrial fission process protein 1 OS=Homo sapiens GN=MTFP1 PE=1 SV=1	1.141	1	0.190299	1.38577e-08
Q9NUP1	Biogenesis of lysosome-related organelles complex 1 subunit 4 OS=Homo sapiens GN=BLOC1S4 PE=1 SV=1	1.141	1	0.190299	1.38577e-08
Q92520	Protein FAM3C OS=Homo sapiens GN=FAM3C PE=1 SV=1	1.14	1	0.189034	1.38577e-08
Q6P3X3	Tetratricopeptide repeat protein 27 OS=Homo sapiens GN=TTC27 PE=1 SV=1	1.14	1	0.189034	1.38577e-08
Q8IYB3	Serine/arginine repetitive matrix protein 1 OS=Homo sapiens GN=SRRM1 PE=1 SV=2	1.14	1	0.189034	1.38577e-08
A0AVF1	Intraflagellar transport protein 56 OS=Homo sapiens GN=TTC26 PE=2 SV=1	1.14	1	0.189034	1.38577e-08
P30291	Wee1-like protein kinase OS=Homo sapiens GN=WEE1 PE=1 SV=2	1.14	1	0.189034	1.38577e-08
Q96HR8	H/ACA ribonucleoprotein complex non-core subunit NAF1 OS=Homo sapiens GN=NAF1 PE=1 SV=2	1.14	1	0.189034	1.38577e-08
Q5S007	Leucine-rich repeat serine/threonine-protein kinase 2 OS=Homo sapiens GN=LRRK2 PE=1 SV=2	1.14	1	0.189034	1.38577e-08
P11142	Heat shock cognate 71 kDa protein OS=Homo sapiens GN=HSPA8 PE=1 SV=1	1.139	1	0.187768	1.38577e-08
O15212	Prefoldin subunit 6 OS=Homo sapiens GN=PFDN6 PE=1 SV=1	1.139	1	0.187768	1.38577e-08
Q6SPF0	Atherin OS=Homo sapiens GN=SAMD1 PE=1 SV=1	1.139	1	0.187768	1.38577e-08
Q86Y79	Probable peptidyl-tRNA hydrolase OS=Homo sapiens GN=PTRH1 PE=1 SV=1	1.139	1	0.187768	1.38577e-08
P62841	40S ribosomal protein S15 OS=Homo sapiens GN=RPS15 PE=1 SV=2	1.139	1	0.187768	1.38577e-08
Q96PK6	RNA-binding protein 14 OS=Homo sapiens GN=RBM14 PE=1 SV=2	1.138	1	0.186501	1.38577e-08
Q13263	Transcription intermediary factor 1-beta OS=Homo sapiens GN=TRIM28 PE=1 SV=5	1.138	1	0.186501	1.38577e-08
P33316	Deoxyuridine 5'-triphosphate nucleotidohydrolase, mitochondrial OS=Homo sapiens GN=DUT PE=1 SV=4	1.138	1	0.186501	1.38577e-08
Q86TU7	Histone-lysine N-methyltransferase setd3 OS=Homo sapiens GN=SETD3 PE=1 SV=1	1.138	1	0.186501	1.38577e-08
Q9UHI6	Probable ATP-dependent RNA helicase DDX20 OS=Homo sapiens GN=DDX20 PE=1 SV=2	1.138	1	0.186501	1.38577e-08
Q96EB6	NAD-dependent protein deacetylase sirtuin-1 OS=Homo sapiens GN=SIRT1 PE=1 SV=2	1.138	1	0.186501	1.38577e-08
O43617	Trafficking protein particle complex subunit 3 OS=Homo sapiens GN=TRAPPC3 PE=1 SV=1	1.138	1	0.186501	1.38577e-08
Q9GZQ8	Microtubule-associated proteins 1A/1B light chain 3B OS=Homo sapiens GN=MAP1LC3B PE=1 SV=3	1.138	1	0.186501	1.38577e-08
Q9H492	Microtubule-associated proteins 1A/1B light chain 3A OS=Homo sapiens GN=MAP1LC3A PE=1 SV=2	1.138	1	0.186501	1.38577e-08
A6NCE7	Microtubule-associated proteins 1A/1B light chain 3 beta 2 OS=Homo sapiens GN=MAP1LC3B2 PE=2 SV=1	1.138	1	0.186501	1.38577e-08
Q99708	DNA endonuclease RBBP8 OS=Homo sapiens GN=RBBP8 PE=1 SV=2	1.138	1	0.186501	1.38577e-08
P23246	Splicing factor, proline- and glutamine-rich OS=Homo sapiens GN=SFPQ PE=1 SV=2	1.137	1	0.185232	1.38577e-08
P26373	60S ribosomal protein L13 OS=Homo sapiens GN=RPL13 PE=1 SV=4	1.137	1	0.185232	1.38577e-08
P05114	Non-histone chromosomal protein HMG-14 OS=Homo sapiens GN=HMGN1 PE=1 SV=3	1.137	1	0.185232	1.38577e-08
O96019	Actin-like protein 6A OS=Homo sapiens GN=ACTL6A PE=1 SV=1	1.137	1	0.185232	1.38577e-08
Q8IZ69	tRNA (uracil-5-)-methyltransferase homolog A OS=Homo sapiens GN=TRMT2A PE=1 SV=2	1.137	1	0.185232	1.38577e-08
Q9H981	Actin-related protein 8 OS=Homo sapiens GN=ACTR8 PE=1 SV=2	1.137	1	0.185232	1.38577e-08
Q9H019	Mitochondrial fission regulator 1-like OS=Homo sapiens GN=MTFR1L PE=1 SV=2	1.137	1	0.185232	1.38577e-08
Q86YM7	Homer protein homolog 1 OS=Homo sapiens GN=HOMER1 PE=1 SV=2	1.137	1	0.185232	1.38577e-08
P49459	Ubiquitin-conjugating enzyme E2 A OS=Homo sapiens GN=UBE2A PE=1 SV=2	1.137	1	0.185232	1.38577e-08
Q5UCC4	ER membrane protein complex subunit 10 OS=Homo sapiens GN=EMC10 PE=1 SV=1	1.137	1	0.185232	1.38577e-08
P28838	Cytosol aminopeptidase OS=Homo sapiens GN=LAP3 PE=1 SV=3	1.136	1	0.183963	1.38577e-08
O75347	Tubulin-specific chaperone A OS=Homo sapiens GN=TBCA PE=1 SV=3	1.136	1	0.183963	1.38577e-08
Q02539	Histone H1.1 OS=Homo sapiens GN=HIST1H1A PE=1 SV=3	1.136	1	0.183963	1.38577e-08
Q9UHD1	Cysteine and histidine-rich domain-containing protein 1 OS=Homo sapiens GN=CHORDC1 PE=1 SV=2	1.136	1	0.183963	1.38577e-08
Q9Y303	N-acetylglucosamine-6-phosphate deacetylase OS=Homo sapiens GN=AMDHD2 PE=1 SV=2	1.136	1	0.183963	1.38577e-08
O75145	Liprin-alpha-3 OS=Homo sapiens GN=PPFIA3 PE=1 SV=3	1.136	1	0.183963	1.38577e-08
Q8IZD4	mRNA-decapping enzyme 1B OS=Homo sapiens GN=DCP1B PE=1 SV=2	1.136	1	0.183963	1.38577e-08
Q8NHP6	Motile sperm domain-containing protein 2 OS=Homo sapiens GN=MOSPD2 PE=1 SV=1	1.136	1	0.183963	1.38577e-08
P48637	Glutathione synthetase OS=Homo sapiens GN=GSS PE=1 SV=1	1.135	1	0.182692	1.38577e-08
Q9Y3F4	Serine-threonine kinase receptor-associated protein OS=Homo sapiens GN=STRAP PE=1 SV=1	1.135	1	0.182692	1.38577e-08
Q15435	Protein phosphatase 1 regulatory subunit 7 OS=Homo sapiens GN=PPP1R7 PE=1 SV=1	1.135	1	0.182692	1.38577e-08
Q9BW91	ADP-ribose pyrophosphatase, mitochondrial OS=Homo sapiens GN=NUDT9 PE=1 SV=1	1.135	1	0.182692	1.38577e-08
O75419	Cell division control protein 45 homolog OS=Homo sapiens GN=CDC45 PE=1 SV=1	1.135	1	0.182692	1.38577e-08
Q8N8R5	UPF0565 protein C2orf69 OS=Homo sapiens GN=C2orf69 PE=1 SV=1	1.135	1	0.182692	1.38577e-08
O60244	Mediator of RNA polymerase II transcription subunit 14 OS=Homo sapiens GN=MED14 PE=1 SV=2	1.135	1	0.182692	1.38577e-08
Q96FJ2	Dynein light chain 2, cytoplasmic OS=Homo sapiens GN=DYNLL2 PE=1 SV=1	1.135	1	0.182692	1.38577e-08
Q9H0Q0	Protein FAM49A OS=Homo sapiens GN=FAM49A PE=2 SV=1	1.135	1	0.182692	1.38577e-08
Q12894	Interferon-related developmental regulator 2 OS=Homo sapiens GN=IFRD2 PE=1 SV=3	1.135	1	0.182692	1.38577e-08
P04075	Fructose-bisphosphate aldolase A OS=Homo sapiens GN=ALDOA PE=1 SV=2	1.134	1	0.181421	1.38577e-08
P40121	Macrophage-capping protein OS=Homo sapiens GN=CAPG PE=1 SV=2	1.134	1	0.181421	1.38577e-08
Q7Z3T8	Zinc finger FYVE domain-containing protein 16 OS=Homo sapiens GN=ZFYVE16 PE=1 SV=3	1.134	1	0.181421	1.38577e-08
Q9GZS3	WD repeat-containing protein 61 OS=Homo sapiens GN=WDR61 PE=1 SV=1	1.134	1	0.181421	1.38577e-08
Q13144	Translation initiation factor eIF-2B subunit epsilon OS=Homo sapiens GN=EIF2B5 PE=1 SV=3	1.134	1	0.181421	1.38577e-08
O75880	Protein SCO1 homolog, mitochondrial OS=Homo sapiens GN=SCO1 PE=1 SV=1	1.134	1	0.181421	1.38577e-08
P24863	Cyclin-C OS=Homo sapiens GN=CCNC PE=1 SV=2	1.134	1	0.181421	1.38577e-08
Q9BSJ1	Tripartite motif-containing protein 51 OS=Homo sapiens GN=TRIM51 PE=2 SV=2	1.134	1	0.181421	1.38577e-08
P19338	Nucleolin OS=Homo sapiens GN=NCL PE=1 SV=3	1.133	1	0.180148	1.38577e-08
Q96T88	E3 ubiquitin-protein ligase UHRF1 OS=Homo sapiens GN=UHRF1 PE=1 SV=1	1.133	1	0.180148	1.38577e-08
Q86YP4	Transcriptional repressor p66-alpha OS=Homo sapiens GN=GATAD2A PE=1 SV=1	1.133	1	0.180148	1.38577e-08
P61326	Protein mago nashi homolog OS=Homo sapiens GN=MAGOH PE=1 SV=1	1.133	1	0.180148	1.38577e-08
Q96A72	Protein mago nashi homolog 2 OS=Homo sapiens GN=MAGOHB PE=1 SV=1	1.133	1	0.180148	1.38577e-08
A2RUC4	tRNA wybutosine-synthesizing protein 5 OS=Homo sapiens GN=TYW5 PE=1 SV=1	1.133	1	0.180148	1.38577e-08
O94916	Nuclear factor of activated T-cells 5 OS=Homo sapiens GN=NFAT5 PE=1 SV=1	1.133	1	0.180148	1.38577e-08
Q9H169	Stathmin-4 OS=Homo sapiens GN=STMN4 PE=2 SV=1	1.133	1	0.180148	1.38577e-08
Q9BUR4	Telomerase Cajal body protein 1 OS=Homo sapiens GN=WRAP53 PE=1 SV=1	1.133	1	0.180148	1.38577e-08
P62258	14-3-3 protein epsilon OS=Homo sapiens GN=YWHAE PE=1 SV=1	1.132	1	0.178874	1.38577e-08
O43818	U3 small nucleolar RNA-interacting protein 2 OS=Homo sapiens GN=RRP9 PE=1 SV=1	1.132	1	0.178874	1.38577e-08
O75351	Vacuolar protein sorting-associated protein 4B OS=Homo sapiens GN=VPS4B PE=1 SV=2	1.132	1	0.178874	1.38577e-08
Q8IWZ8	SURP and G-patch domain-containing protein 1 OS=Homo sapiens GN=SUGP1 PE=1 SV=2	1.132	1	0.178874	1.38577e-08
Q13257	Mitotic spindle assembly checkpoint protein MAD2A OS=Homo sapiens GN=MAD2L1 PE=1 SV=1	1.132	1	0.178874	1.38577e-08
Q9H1D9	DNA-directed RNA polymerase III subunit RPC6 OS=Homo sapiens GN=POLR3F PE=1 SV=1	1.132	1	0.178874	1.38577e-08
Q5TG30	Rho GTPase-activating protein 40 OS=Homo sapiens GN=ARHGAP40 PE=3 SV=3	1.132	1	0.178874	1.38577e-08
Q96QI5	Heparan sulfate glucosamine 3-O-sulfotransferase 6 OS=Homo sapiens GN=HS3ST6 PE=1 SV=2	1.132	1	0.178874	1.38577e-08
Q9Y662	Heparan sulfate glucosamine 3-O-sulfotransferase 3B1 OS=Homo sapiens GN=HS3ST3B1 PE=1 SV=1	1.132	1	0.178874	1.38577e-08
Q9Y663	Heparan sulfate glucosamine 3-O-sulfotransferase 3A1 OS=Homo sapiens GN=HS3ST3A1 PE=1 SV=1	1.132	1	0.178874	1.38577e-08
O43309	Zinc finger and SCAN domain-containing protein 12 OS=Homo sapiens GN=ZSCAN12 PE=1 SV=1	1.132	1	0.178874	1.38577e-08
Q5T0B9	Zinc finger protein 362 OS=Homo sapiens GN=ZNF362 PE=1 SV=1	1.132	1	0.178874	1.38577e-08
Q8TF68	Zinc finger protein 384 OS=Homo sapiens GN=ZNF384 PE=1 SV=2	1.132	1	0.178874	1.38577e-08
O75153	Clustered mitochondria protein homolog OS=Homo sapiens GN=CLUH PE=1 SV=2	1.131	1	0.177599	1.38577e-08
Q05048	Cleavage stimulation factor subunit 1 OS=Homo sapiens GN=CSTF1 PE=1 SV=1	1.131	1	0.177599	1.38577e-08
Q8TDN6	Ribosome biogenesis protein BRX1 homolog OS=Homo sapiens GN=BRIX1 PE=1 SV=2	1.131	1	0.177599	1.38577e-08
P53611	Geranylgeranyl transferase type-2 subunit beta OS=Homo sapiens GN=RABGGTB PE=1 SV=2	1.131	1	0.177599	1.38577e-08
P62314	Small nuclear ribonucleoprotein Sm D1 OS=Homo sapiens GN=SNRPD1 PE=1 SV=1	1.131	1	0.177599	1.38577e-08
Q96LD4	Tripartite motif-containing protein 47 OS=Homo sapiens GN=TRIM47 PE=1 SV=2	1.131	1	0.177599	1.38577e-08
Q66PJ3	ADP-ribosylation factor-like protein 6-interacting protein 4 OS=Homo sapiens GN=ARL6IP4 PE=1 SV=2	1.131	1	0.177599	1.38577e-08
P13987	CD59 glycoprotein OS=Homo sapiens GN=CD59 PE=1 SV=1	1.131	1	0.177599	1.38577e-08
Q16254	Transcription factor E2F4 OS=Homo sapiens GN=E2F4 PE=1 SV=2	1.131	1	0.177599	1.38577e-08
Q9UPT9	Ubiquitin carboxyl-terminal hydrolase 22 OS=Homo sapiens GN=USP22 PE=1 SV=2	1.131	1	0.177599	1.38577e-08
Q6PID8	Kelch domain-containing protein 10 OS=Homo sapiens GN=KLHDC10 PE=1 SV=1	1.131	1	0.177599	1.38577e-08
Q06546	GA-binding protein alpha chain OS=Homo sapiens GN=GABPA PE=1 SV=1	1.13	1	0.176323	1.38577e-08
P35637	RNA-binding protein FUS OS=Homo sapiens GN=FUS PE=1 SV=1	1.13	1	0.176323	1.38577e-08
Q96BW5	Phosphotriesterase-related protein OS=Homo sapiens GN=PTER PE=1 SV=1	1.13	1	0.176323	1.38577e-08
Q14145	Kelch-like ECH-associated protein 1 OS=Homo sapiens GN=KEAP1 PE=1 SV=2	1.13	1	0.176323	1.38577e-08
Q9NX24	H/ACA ribonucleoprotein complex subunit 2 OS=Homo sapiens GN=NHP2 PE=1 SV=1	1.13	1	0.176323	1.38577e-08
Q96GY0	Zinc finger C2HC domain-containing protein 1A OS=Homo sapiens GN=ZC2HC1A PE=1 SV=2	1.13	1	0.176323	1.38577e-08
Q04725	Transducin-like enhancer protein 2 OS=Homo sapiens GN=TLE2 PE=1 SV=2	1.13	1	0.176323	1.38577e-08
O14683	Tumor protein p53-inducible protein 11 OS=Homo sapiens GN=TP53I11 PE=1 SV=2	1.13	1	0.176323	1.38577e-08
P33993	DNA replication licensing factor MCM7 OS=Homo sapiens GN=MCM7 PE=1 SV=4	1.129	1	0.175045	1.38577e-08
P29084	Transcription initiation factor IIE subunit beta OS=Homo sapiens GN=GTF2E2 PE=1 SV=1	1.129	1	0.175045	1.38577e-08
Q9BUW7	UPF0184 protein C9orf16 OS=Homo sapiens GN=C9orf16 PE=1 SV=1	1.129	1	0.175045	1.38577e-08
Q9Y2G3	Probable phospholipid-transporting ATPase IF OS=Homo sapiens GN=ATP11B PE=1 SV=2	1.129	1	0.175045	1.38577e-08
Q96BY7	Autophagy-related protein 2 homolog B OS=Homo sapiens GN=ATG2B PE=1 SV=5	1.129	1	0.175045	1.38577e-08
P61218	DNA-directed RNA polymerases I, II, and III subunit RPABC2 OS=Homo sapiens GN=POLR2F PE=1 SV=1	1.129	1	0.175045	1.38577e-08
Q8NBJ5	Procollagen galactosyltransferase 1 OS=Homo sapiens GN=COLGALT1 PE=1 SV=1	1.128	1	0.173767	1.38577e-08
Q96J01	THO complex subunit 3 OS=Homo sapiens GN=THOC3 PE=1 SV=1	1.128	1	0.173767	1.38577e-08
Q96BH1	E3 ubiquitin-protein ligase RNF25 OS=Homo sapiens GN=RNF25 PE=1 SV=1	1.128	1	0.173767	1.38577e-08
Q8IWD4	Coiled-coil domain-containing protein 117 OS=Homo sapiens GN=CCDC117 PE=1 SV=1	1.128	1	0.173767	1.38577e-08
Q8NB37	Glutamine amidotransferase-like class 1 domain-containing protein 1 OS=Homo sapiens GN=GATD1 PE=1 SV=1	1.128	1	0.173767	1.38577e-08
Q9C0D3	Protein zyg-11 homolog B OS=Homo sapiens GN=ZYG11B PE=1 SV=2	1.128	1	0.173767	1.38577e-08
O60318	Germinal-center associated nuclear protein OS=Homo sapiens GN=MCM3AP PE=1 SV=2	1.128	1	0.173767	1.38577e-08
Q5T2E6	UPF0668 protein C10orf76 OS=Homo sapiens GN=C10orf76 PE=1 SV=1	1.128	1	0.173767	1.38577e-08
Q9C0A0	Contactin-associated protein-like 4 OS=Homo sapiens GN=CNTNAP4 PE=1 SV=3	1.128	1	0.173767	1.38577e-08
Q9UHC7	E3 ubiquitin-protein ligase makorin-1 OS=Homo sapiens GN=MKRN1 PE=1 SV=3	1.128	1	0.173767	1.38577e-08
Q5HYK3	2-methoxy-6-polyprenyl-1,4-benzoquinol methylase, mitochondrial OS=Homo sapiens GN=COQ5 PE=1 SV=2	1.128	1	0.173767	1.38577e-08
Q9Y570	Protein phosphatase methylesterase 1 OS=Homo sapiens GN=PPME1 PE=1 SV=3	1.127	1	0.172488	1.38577e-08
O95218	Zinc finger Ran-binding domain-containing protein 2 OS=Homo sapiens GN=ZRANB2 PE=1 SV=2	1.127	1	0.172488	1.38577e-08
Q96Q11	CCA tRNA nucleotidyltransferase 1, mitochondrial OS=Homo sapiens GN=TRNT1 PE=1 SV=2	1.127	1	0.172488	1.38577e-08
Q8WUX2	Glutathione-specific gamma-glutamylcyclotransferase 2 OS=Homo sapiens GN=CHAC2 PE=1 SV=1	1.127	1	0.172488	1.38577e-08
Q6PJI9	GATOR complex protein WDR59 OS=Homo sapiens GN=WDR59 PE=1 SV=2	1.127	1	0.172488	1.38577e-08
Q09019	Dystrophia myotonica WD repeat-containing protein OS=Homo sapiens GN=DMWD PE=1 SV=3	1.127	1	0.172488	1.38577e-08
Q7Z7F0	KH homology domain-containing protein 4 OS=Homo sapiens GN=KHDC4 PE=1 SV=1	1.127	1	0.172488	1.38577e-08
P11940	Polyadenylate-binding protein 1 OS=Homo sapiens GN=PABPC1 PE=1 SV=2	1.126	1	0.171207	1.38577e-08
Q9UKN8	General transcription factor 3C polypeptide 4 OS=Homo sapiens GN=GTF3C4 PE=1 SV=2	1.126	1	0.171207	1.38577e-08
P06493	Cyclin-dependent kinase 1 OS=Homo sapiens GN=CDK1 PE=1 SV=3	1.126	1	0.171207	1.38577e-08
Q9UNF1	Melanoma-associated antigen D2 OS=Homo sapiens GN=MAGED2 PE=1 SV=2	1.126	1	0.171207	1.38577e-08
Q14118	Dystroglycan OS=Homo sapiens GN=DAG1 PE=1 SV=2	1.126	1	0.171207	1.38577e-08
Q9Y3C1	Nucleolar protein 16 OS=Homo sapiens GN=NOP16 PE=1 SV=2	1.126	1	0.171207	1.38577e-08
Q96JC9	ELL-associated factor 1 OS=Homo sapiens GN=EAF1 PE=1 SV=1	1.126	1	0.171207	1.38577e-08
Q8IYH5	ZZ-type zinc finger-containing protein 3 OS=Homo sapiens GN=ZZZ3 PE=1 SV=1	1.126	1	0.171207	1.38577e-08
Q99933	BAG family molecular chaperone regulator 1 OS=Homo sapiens GN=BAG1 PE=1 SV=4	1.125	1	0.169925	1.38577e-08
Q9HB09	Bcl-2-like protein 12 OS=Homo sapiens GN=BCL2L12 PE=1 SV=1	1.125	1	0.169925	1.38577e-08
Q15029	116 kDa U5 small nuclear ribonucleoprotein component OS=Homo sapiens GN=EFTUD2 PE=1 SV=1	1.124	1	0.168642	1.38577e-08
P10155	60 kDa SS-A/Ro ribonucleoprotein OS=Homo sapiens GN=TROVE2 PE=1 SV=2	1.124	1	0.168642	1.38577e-08
Q96C36	Pyrroline-5-carboxylate reductase 2 OS=Homo sapiens GN=PYCR2 PE=1 SV=1	1.124	1	0.168642	1.38577e-08
O43760	Synaptogyrin-2 OS=Homo sapiens GN=SYNGR2 PE=1 SV=1	1.124	1	0.168642	1.38577e-08
Q96DU9	Polyadenylate-binding protein 5 OS=Homo sapiens GN=PABPC5 PE=2 SV=1	1.124	1	0.168642	1.38577e-08
Q9NRF9	DNA polymerase epsilon subunit 3 OS=Homo sapiens GN=POLE3 PE=1 SV=1	1.124	1	0.168642	1.38577e-08
Q8WZ82	Esterase OVCA2 OS=Homo sapiens GN=OVCA2 PE=1 SV=1	1.124	1	0.168642	1.38577e-08
P49427	Ubiquitin-conjugating enzyme E2 R1 OS=Homo sapiens GN=CDC34 PE=1 SV=2	1.124	1	0.168642	1.38577e-08
P51790	H(+)/Cl(-) exchange transporter 3 OS=Homo sapiens GN=CLCN3 PE=1 SV=2	1.124	1	0.168642	1.38577e-08
Q8TEL6	Short transient receptor potential channel 4-associated protein OS=Homo sapiens GN=TRPC4AP PE=1 SV=2	1.124	1	0.168642	1.38577e-08
Q13367	AP-3 complex subunit beta-2 OS=Homo sapiens GN=AP3B2 PE=1 SV=2	1.124	1	0.168642	1.38577e-08
Q9NWW5	Ceroid-lipofuscinosis neuronal protein 6 OS=Homo sapiens GN=CLN6 PE=1 SV=1	1.123	1	0.167358	1.38577e-08
O60921	Checkpoint protein HUS1 OS=Homo sapiens GN=HUS1 PE=1 SV=1	1.123	1	0.167358	1.38577e-08
Q14669	E3 ubiquitin-protein ligase TRIP12 OS=Homo sapiens GN=TRIP12 PE=1 SV=1	1.122	1	0.166073	1.38577e-08
P33991	DNA replication licensing factor MCM4 OS=Homo sapiens GN=MCM4 PE=1 SV=5	1.122	1	0.166073	1.38577e-08
P30520	Adenylosuccinate synthetase isozyme 2 OS=Homo sapiens GN=ADSS PE=1 SV=3	1.122	1	0.166073	1.38577e-08
O95239	Chromosome-associated kinesin KIF4A OS=Homo sapiens GN=KIF4A PE=1 SV=3	1.122	1	0.166073	1.38577e-08
P49642	DNA primase small subunit OS=Homo sapiens GN=PRIM1 PE=1 SV=1	1.122	1	0.166073	1.38577e-08
Q9NQ55	Suppressor of SWI4 1 homolog OS=Homo sapiens GN=PPAN PE=2 SV=1	1.122	1	0.166073	1.38577e-08
Q15022	Polycomb protein SUZ12 OS=Homo sapiens GN=SUZ12 PE=1 SV=3	1.122	1	0.166073	1.38577e-08
Q9BV57	1,2-dihydroxy-3-keto-5-methylthiopentene dioxygenase OS=Homo sapiens GN=ADI1 PE=1 SV=1	1.122	1	0.166073	1.38577e-08
Q8TEP8	Centrosomal protein of 192 kDa OS=Homo sapiens GN=CEP192 PE=1 SV=2	1.122	1	0.166073	1.38577e-08
Q9Y3S2	Zinc finger protein 330 OS=Homo sapiens GN=ZNF330 PE=1 SV=1	1.122	1	0.166073	1.38577e-08
Q52LR7	Enhancer of polycomb homolog 2 OS=Homo sapiens GN=EPC2 PE=1 SV=2	1.122	1	0.166073	1.38577e-08
Q9Y5Z7	Host cell factor 2 OS=Homo sapiens GN=HCFC2 PE=1 SV=1	1.122	1	0.166073	1.38577e-08
P68104	Elongation factor 1-alpha 1 OS=Homo sapiens GN=EEF1A1 PE=1 SV=1	1.121	1	0.164786	1.38577e-08
Q5VTE0	Putative elongation factor 1-alpha-like 3 OS=Homo sapiens GN=EEF1A1P5 PE=5 SV=1	1.121	1	0.164786	1.38577e-08
P15880	40S ribosomal protein S2 OS=Homo sapiens GN=RPS2 PE=1 SV=2	1.121	1	0.164786	1.38577e-08
P32189	Glycerol kinase OS=Homo sapiens GN=GK PE=1 SV=3	1.121	1	0.164786	1.38577e-08
Q8NBN3	Transmembrane protein 87A OS=Homo sapiens GN=TMEM87A PE=1 SV=3	1.121	1	0.164786	1.38577e-08
Q14409	Glycerol kinase 3 OS=Homo sapiens GN=GK3P PE=2 SV=2	1.121	1	0.164786	1.38577e-08
P48059	LIM and senescent cell antigen-like-containing domain protein 1 OS=Homo sapiens GN=LIMS1 PE=1 SV=4	1.121	1	0.164786	1.38577e-08
P41208	Centrin-2 OS=Homo sapiens GN=CETN2 PE=1 SV=1	1.121	1	0.164786	1.38577e-08
E9PAV3	Nascent polypeptide-associated complex subunit alpha, muscle-specific form OS=Homo sapiens GN=NACA PE=1 SV=1	1.12	1	0.163499	1.38577e-08
Q13765	Nascent polypeptide-associated complex subunit alpha OS=Homo sapiens GN=NACA PE=1 SV=1	1.12	1	0.163499	1.38577e-08
Q92905	COP9 signalosome complex subunit 5 OS=Homo sapiens GN=COPS5 PE=1 SV=4	1.12	1	0.163499	1.38577e-08
Q96G28	Cilia- and flagella-associated protein 36 OS=Homo sapiens GN=CFAP36 PE=1 SV=2	1.12	1	0.163499	1.38577e-08
Q5MNZ6	WD repeat domain phosphoinositide-interacting protein 3 OS=Homo sapiens GN=WDR45B PE=2 SV=2	1.12	1	0.163499	1.38577e-08
P62256	Ubiquitin-conjugating enzyme E2 H OS=Homo sapiens GN=UBE2H PE=1 SV=1	1.12	1	0.163499	1.38577e-08
Q8N4Q1	Mitochondrial intermembrane space import and assembly protein 40 OS=Homo sapiens GN=CHCHD4 PE=1 SV=1	1.12	1	0.163499	1.38577e-08
Q14164	Inhibitor of nuclear factor kappa-B kinase subunit epsilon OS=Homo sapiens GN=IKBKE PE=1 SV=1	1.12	1	0.163499	1.38577e-08
P62269	40S ribosomal protein S18 OS=Homo sapiens GN=RPS18 PE=1 SV=3	1.119	1	0.16221	1.38577e-08
Q9UPN4	Centrosomal protein of 131 kDa OS=Homo sapiens GN=CEP131 PE=1 SV=3	1.119	1	0.16221	1.38577e-08
Q9NP77	RNA polymerase II subunit A C-terminal domain phosphatase SSU72 OS=Homo sapiens GN=SSU72 PE=1 SV=1	1.119	1	0.16221	1.38577e-08
Q14318	Peptidyl-prolyl cis-trans isomerase FKBP8 OS=Homo sapiens GN=FKBP8 PE=1 SV=2	1.119	1	0.16221	1.38577e-08
Q9BXJ9	N-alpha-acetyltransferase 15, NatA auxiliary subunit OS=Homo sapiens GN=NAA15 PE=1 SV=1	1.118	1	0.16092	1.38577e-08
P11802	Cyclin-dependent kinase 4 OS=Homo sapiens GN=CDK4 PE=1 SV=2	1.118	1	0.16092	1.38577e-08
Q6NZ67	Mitotic-spindle organizing protein 2B OS=Homo sapiens GN=MZT2B PE=1 SV=1	1.118	1	0.16092	1.38577e-08
Q15428	Splicing factor 3A subunit 2 OS=Homo sapiens GN=SF3A2 PE=1 SV=2	1.118	1	0.16092	1.38577e-08
Q8N9Q2	Protein SREK1IP1 OS=Homo sapiens GN=SREK1IP1 PE=1 SV=1	1.118	1	0.16092	1.38577e-08
A7KAX9	Rho GTPase-activating protein 32 OS=Homo sapiens GN=ARHGAP32 PE=1 SV=1	1.118	1	0.16092	1.38577e-08
P41146	Nociceptin receptor OS=Homo sapiens GN=OPRL1 PE=1 SV=1	1.118	1	0.16092	1.38577e-08
P41145	Kappa-type opioid receptor OS=Homo sapiens GN=OPRK1 PE=1 SV=2	1.118	1	0.16092	1.38577e-08
Q99661	Kinesin-like protein KIF2C OS=Homo sapiens GN=KIF2C PE=1 SV=2	1.117	1	0.159629	1.38577e-08
Q9BWF3	RNA-binding protein 4 OS=Homo sapiens GN=RBM4 PE=1 SV=1	1.117	1	0.159629	1.38577e-08
Q96C57	Uncharacterized protein C12orf43 OS=Homo sapiens GN=C12orf43 PE=1 SV=2	1.117	1	0.159629	1.38577e-08
O43805	Sjoegren syndrome nuclear autoantigen 1 OS=Homo sapiens GN=SSNA1 PE=1 SV=2	1.117	1	0.159629	1.38577e-08
Q9UMS4	Pre-mRNA-processing factor 19 OS=Homo sapiens GN=PRPF19 PE=1 SV=1	1.117	1	0.159629	1.38577e-08
Q7Z4S6	Kinesin-like protein KIF21A OS=Homo sapiens GN=KIF21A PE=1 SV=2	1.117	1	0.159629	1.38577e-08
Q53HC9	EARP-interacting protein OS=Homo sapiens GN=EIPR1 PE=1 SV=2	1.117	1	0.159629	1.38577e-08
P46060	Ran GTPase-activating protein 1 OS=Homo sapiens GN=RANGAP1 PE=1 SV=1	1.116	1	0.158337	1.38577e-08
Q13243	Serine/arginine-rich splicing factor 5 OS=Homo sapiens GN=SRSF5 PE=1 SV=1	1.116	1	0.158337	1.38577e-08
P52594	Arf-GAP domain and FG repeat-containing protein 1 OS=Homo sapiens GN=AGFG1 PE=1 SV=2	1.116	1	0.158337	1.38577e-08
O94992	Protein HEXIM1 OS=Homo sapiens GN=HEXIM1 PE=1 SV=1	1.116	1	0.158337	1.38577e-08
Q9NWK9	Box C/D snoRNA protein 1 OS=Homo sapiens GN=ZNHIT6 PE=1 SV=1	1.116	1	0.158337	1.38577e-08
Q9NTM9	Copper homeostasis protein cutC homolog OS=Homo sapiens GN=CUTC PE=1 SV=1	1.116	1	0.158337	1.38577e-08
P62273	40S ribosomal protein S29 OS=Homo sapiens GN=RPS29 PE=1 SV=2	1.116	1	0.158337	1.38577e-08
Q7Z4G1	COMM domain-containing protein 6 OS=Homo sapiens GN=COMMD6 PE=1 SV=1	1.116	1	0.158337	1.38577e-08
Q58FF8	Putative heat shock protein HSP 90-beta 2 OS=Homo sapiens GN=HSP90AB2P PE=1 SV=2	1.115	1	0.157044	1.38577e-08
Q9H307	Pinin OS=Homo sapiens GN=PNN PE=1 SV=4	1.115	1	0.157044	1.38577e-08
Q15050	Ribosome biogenesis regulatory protein homolog OS=Homo sapiens GN=RRS1 PE=1 SV=2	1.115	1	0.157044	1.38577e-08
Q9H6R0	Putative ATP-dependent RNA helicase DHX33 OS=Homo sapiens GN=DHX33 PE=1 SV=2	1.115	1	0.157044	1.38577e-08
P78357	Contactin-associated protein 1 OS=Homo sapiens GN=CNTNAP1 PE=1 SV=1	1.115	1	0.157044	1.38577e-08
O43396	Thioredoxin-like protein 1 OS=Homo sapiens GN=TXNL1 PE=1 SV=3	1.115	1	0.157044	1.38577e-08
O00268	Transcription initiation factor TFIID subunit 4 OS=Homo sapiens GN=TAF4 PE=1 SV=2	1.115	1	0.157044	1.38577e-08
Q9BTV6	Diphthine methyltransferase OS=Homo sapiens GN=DPH7 PE=1 SV=2	1.115	1	0.157044	1.38577e-08
Q9NQV6	PR domain zinc finger protein 10 OS=Homo sapiens GN=PRDM10 PE=1 SV=3	1.115	1	0.157044	1.38577e-08
Q12788	Transducin beta-like protein 3 OS=Homo sapiens GN=TBL3 PE=1 SV=2	1.114	1	0.155749	1.38577e-08
Q86U38	Nucleolar protein 9 OS=Homo sapiens GN=NOP9 PE=1 SV=1	1.114	1	0.155749	1.38577e-08
Q96TC7	Regulator of microtubule dynamics protein 3 OS=Homo sapiens GN=RMDN3 PE=1 SV=2	1.114	1	0.155749	1.38577e-08
Q68CP9	AT-rich interactive domain-containing protein 2 OS=Homo sapiens GN=ARID2 PE=1 SV=2	1.114	1	0.155749	1.38577e-08
Q2TAL8	Glutamine-rich protein 1 OS=Homo sapiens GN=QRICH1 PE=1 SV=1	1.114	1	0.155749	1.38577e-08
P82979	SAP domain-containing ribonucleoprotein OS=Homo sapiens GN=SARNP PE=1 SV=3	1.114	1	0.155749	1.38577e-08
Q92890	Ubiquitin recognition factor in ER-associated degradation protein 1 OS=Homo sapiens GN=UFD1 PE=1 SV=3	1.114	1	0.155749	1.38577e-08
Q9NWV4	UPF0587 protein C1orf123 OS=Homo sapiens GN=C1orf123 PE=1 SV=1	1.114	1	0.155749	1.38577e-08
P08047	Transcription factor Sp1 OS=Homo sapiens GN=SP1 PE=1 SV=3	1.114	1	0.155749	1.38577e-08
Q969R5	Lethal(3)malignant brain tumor-like protein 2 OS=Homo sapiens GN=L3MBTL2 PE=1 SV=1	1.114	1	0.155749	1.38577e-08
Q16533	snRNA-activating protein complex subunit 1 OS=Homo sapiens GN=SNAPC1 PE=1 SV=1	1.114	1	0.155749	1.38577e-08
P60174	Triosephosphate isomerase OS=Homo sapiens GN=TPI1 PE=1 SV=3	1.113	1	0.154454	1.38577e-08
P25789	Proteasome subunit alpha type-4 OS=Homo sapiens GN=PSMA4 PE=1 SV=1	1.113	1	0.154454	1.38577e-08
P63208	S-phase kinase-associated protein 1 OS=Homo sapiens GN=SKP1 PE=1 SV=2	1.113	1	0.154454	1.38577e-08
Q9UBX3	Mitochondrial dicarboxylate carrier OS=Homo sapiens GN=SLC25A10 PE=1 SV=2	1.113	1	0.154454	1.38577e-08
Q9NR33	DNA polymerase epsilon subunit 4 OS=Homo sapiens GN=POLE4 PE=1 SV=2	1.113	1	0.154454	1.38577e-08
Q8N511	Transmembrane protein 199 OS=Homo sapiens GN=TMEM199 PE=1 SV=1	1.113	1	0.154454	1.38577e-08
Q9H773	dCTP pyrophosphatase 1 OS=Homo sapiens GN=DCTPP1 PE=1 SV=1	1.112	1	0.153157	1.38577e-08
Q13595	Transformer-2 protein homolog alpha OS=Homo sapiens GN=TRA2A PE=1 SV=1	1.112	1	0.153157	1.38577e-08
P63165	Small ubiquitin-related modifier 1 OS=Homo sapiens GN=SUMO1 PE=1 SV=1	1.112	1	0.153157	1.38577e-08
Q9H8M7	Ubiquitin carboxyl-terminal hydrolase MINDY-3 OS=Homo sapiens GN=MINDY3 PE=1 SV=1	1.112	1	0.153157	1.38577e-08
Q8TDW0	Volume-regulated anion channel subunit LRRC8C OS=Homo sapiens GN=LRRC8C PE=1 SV=2	1.112	1	0.153157	1.38577e-08
Q69YL0	Uncharacterized protein NCBP2-AS2 OS=Homo sapiens GN=NCBP2-AS2 PE=1 SV=1	1.112	1	0.153157	1.38577e-08
P78383	Solute carrier family 35 member B1 OS=Homo sapiens GN=SLC35B1 PE=1 SV=1	1.112	1	0.153157	1.38577e-08
O95159	Zinc finger protein-like 1 OS=Homo sapiens GN=ZFPL1 PE=1 SV=2	1.112	1	0.153157	1.38577e-08
O43299	AP-5 complex subunit zeta-1 OS=Homo sapiens GN=AP5Z1 PE=1 SV=2	1.112	1	0.153157	1.38577e-08
Q96A70	Antizyme inhibitor 2 OS=Homo sapiens GN=AZIN2 PE=1 SV=1	1.112	1	0.153157	1.38577e-08
P15291	Beta-1,4-galactosyltransferase 1 OS=Homo sapiens GN=B4GALT1 PE=1 SV=5	1.112	1	0.153157	1.38577e-08
O43286	Beta-1,4-galactosyltransferase 5 OS=Homo sapiens GN=B4GALT5 PE=2 SV=1	1.112	1	0.153157	1.38577e-08
P07900	Heat shock protein HSP 90-alpha OS=Homo sapiens GN=HSP90AA1 PE=1 SV=5	1.111	1	0.151859	1.38577e-08
Q9BQ39	ATP-dependent RNA helicase DDX50 OS=Homo sapiens GN=DDX50 PE=1 SV=1	1.111	1	0.151859	1.38577e-08
Q10713	Mitochondrial-processing peptidase subunit alpha OS=Homo sapiens GN=PMPCA PE=1 SV=2	1.111	1	0.151859	1.38577e-08
P30044	Peroxiredoxin-5, mitochondrial OS=Homo sapiens GN=PRDX5 PE=1 SV=4	1.111	1	0.151859	1.38577e-08
Q15717	ELAV-like protein 1 OS=Homo sapiens GN=ELAVL1 PE=1 SV=2	1.111	1	0.151859	1.38577e-08
O95336	6-phosphogluconolactonase OS=Homo sapiens GN=PGLS PE=1 SV=2	1.111	1	0.151859	1.38577e-08
Q8IUF8	Ribosomal oxygenase 2 OS=Homo sapiens GN=RIOX2 PE=1 SV=1	1.111	1	0.151859	1.38577e-08
Q5TFE4	5'-nucleotidase domain-containing protein 1 OS=Homo sapiens GN=NT5DC1 PE=1 SV=1	1.111	1	0.151859	1.38577e-08
Q8IUR0	Trafficking protein particle complex subunit 5 OS=Homo sapiens GN=TRAPPC5 PE=1 SV=1	1.111	1	0.151859	1.38577e-08
Q9Y2G9	Protein strawberry notch homolog 2 OS=Homo sapiens GN=SBNO2 PE=2 SV=3	1.111	1	0.151859	1.38577e-08
Q00536	Cyclin-dependent kinase 16 OS=Homo sapiens GN=CDK16 PE=1 SV=1	1.111	1	0.151859	1.38577e-08
O95081	Arf-GAP domain and FG repeat-containing protein 2 OS=Homo sapiens GN=AGFG2 PE=1 SV=2	1.111	1	0.151859	1.38577e-08
Q8TCY9	Up-regulator of cell proliferation OS=Homo sapiens GN=URGCP PE=1 SV=2	1.111	1	0.151859	1.38577e-08
Q4V339	COBW domain-containing protein 6 OS=Homo sapiens GN=CBWD6 PE=3 SV=1	1.111	1	0.151859	1.38577e-08
Q5JTY5	COBW domain-containing protein 3 OS=Homo sapiens GN=CBWD3 PE=2 SV=1	1.111	1	0.151859	1.38577e-08
Q5RIA9	COBW domain-containing protein 5 OS=Homo sapiens GN=CBWD5 PE=2 SV=1	1.111	1	0.151859	1.38577e-08
O43542	DNA repair protein XRCC3 OS=Homo sapiens GN=XRCC3 PE=1 SV=1	1.111	1	0.151859	1.38577e-08
Q92598	Heat shock protein 105 kDa OS=Homo sapiens GN=HSPH1 PE=1 SV=1	1.11	1	0.15056	1.38577e-08
Q9Y608	Leucine-rich repeat flightless-interacting protein 2 OS=Homo sapiens GN=LRRFIP2 PE=1 SV=1	1.11	1	0.15056	1.38577e-08
Q16204	Coiled-coil domain-containing protein 6 OS=Homo sapiens GN=CCDC6 PE=1 SV=2	1.11	1	0.15056	1.38577e-08
Q99986	Serine/threonine-protein kinase VRK1 OS=Homo sapiens GN=VRK1 PE=1 SV=1	1.11	1	0.15056	1.38577e-08
O75208	Ubiquinone biosynthesis protein COQ9, mitochondrial OS=Homo sapiens GN=COQ9 PE=1 SV=1	1.11	1	0.15056	1.38577e-08
Q9BY50	Signal peptidase complex catalytic subunit SEC11C OS=Homo sapiens GN=SEC11C PE=1 SV=3	1.11	1	0.15056	1.38577e-08
Q9NQ92	Coordinator of PRMT5 and differentiation stimulator OS=Homo sapiens GN=COPRS PE=1 SV=3	1.11	1	0.15056	1.38577e-08
P53355	Death-associated protein kinase 1 OS=Homo sapiens GN=DAPK1 PE=1 SV=6	1.11	1	0.15056	1.38577e-08
Q9NUU7	ATP-dependent RNA helicase DDX19A OS=Homo sapiens GN=DDX19A PE=1 SV=1	1.109	1	0.149259	1.38577e-08
Q13206	Probable ATP-dependent RNA helicase DDX10 OS=Homo sapiens GN=DDX10 PE=1 SV=2	1.109	1	0.149259	1.38577e-08
P25788	Proteasome subunit alpha type-3 OS=Homo sapiens GN=PSMA3 PE=1 SV=2	1.109	1	0.149259	1.38577e-08
P12004	Proliferating cell nuclear antigen OS=Homo sapiens GN=PCNA PE=1 SV=1	1.109	1	0.149259	1.38577e-08
Q6PJG6	BRCA1-associated ATM activator 1 OS=Homo sapiens GN=BRAT1 PE=1 SV=2	1.109	1	0.149259	1.38577e-08
O43823	A-kinase anchor protein 8 OS=Homo sapiens GN=AKAP8 PE=1 SV=1	1.109	1	0.149259	1.38577e-08
Q99426	Tubulin-folding cofactor B OS=Homo sapiens GN=TBCB PE=1 SV=2	1.109	1	0.149259	1.38577e-08
Q9P0L0	Vesicle-associated membrane protein-associated protein A OS=Homo sapiens GN=VAPA PE=1 SV=3	1.109	1	0.149259	1.38577e-08
P55854	Small ubiquitin-related modifier 3 OS=Homo sapiens GN=SUMO3 PE=1 SV=2	1.109	1	0.149259	1.38577e-08
Q8N5M9	Protein jagunal homolog 1 OS=Homo sapiens GN=JAGN1 PE=1 SV=1	1.109	1	0.149259	1.38577e-08
Q96KA5	Cleft lip and palate transmembrane protein 1-like protein OS=Homo sapiens GN=CLPTM1L PE=1 SV=1	1.109	1	0.149259	1.38577e-08
Q92542	Nicastrin OS=Homo sapiens GN=NCSTN PE=1 SV=2	1.109	1	0.149259	1.38577e-08
A8MTT3	Protein CEBPZOS OS=Homo sapiens GN=CEBPZOS PE=1 SV=2	1.109	1	0.149259	1.38577e-08
P61966	AP-1 complex subunit sigma-1A OS=Homo sapiens GN=AP1S1 PE=1 SV=1	1.109	1	0.149259	1.38577e-08
Q9Y4R8	Telomere length regulation protein TEL2 homolog OS=Homo sapiens GN=TELO2 PE=1 SV=2	1.108	1	0.147958	1.38577e-08
O43719	HIV Tat-specific factor 1 OS=Homo sapiens GN=HTATSF1 PE=1 SV=1	1.108	1	0.147958	1.38577e-08
Q8NEJ9	Neuroguidin OS=Homo sapiens GN=NGDN PE=1 SV=1	1.108	1	0.147958	1.38577e-08
P61956	Small ubiquitin-related modifier 2 OS=Homo sapiens GN=SUMO2 PE=1 SV=3	1.108	1	0.147958	1.38577e-08
Q9BTT0	Acidic leucine-rich nuclear phosphoprotein 32 family member E OS=Homo sapiens GN=ANP32E PE=1 SV=1	1.108	1	0.147958	1.38577e-08
Q9BUI4	DNA-directed RNA polymerase III subunit RPC3 OS=Homo sapiens GN=POLR3C PE=1 SV=1	1.108	1	0.147958	1.38577e-08
O95149	Snurportin-1 OS=Homo sapiens GN=SNUPN PE=1 SV=1	1.108	1	0.147958	1.38577e-08
Q9GZM8	Nuclear distribution protein nudE-like 1 OS=Homo sapiens GN=NDEL1 PE=1 SV=1	1.108	1	0.147958	1.38577e-08
Q96JY6	PDZ and LIM domain protein 2 OS=Homo sapiens GN=PDLIM2 PE=1 SV=1	1.108	1	0.147958	1.38577e-08
Q15746	Myosin light chain kinase, smooth muscle OS=Homo sapiens GN=MYLK PE=1 SV=4	1.108	1	0.147958	1.38577e-08
Q15759	Mitogen-activated protein kinase 11 OS=Homo sapiens GN=MAPK11 PE=1 SV=2	1.108	1	0.147958	1.38577e-08
Q32MK0	Myosin light chain kinase 3 OS=Homo sapiens GN=MYLK3 PE=1 SV=3	1.108	1	0.147958	1.38577e-08
P53778	Mitogen-activated protein kinase 12 OS=Homo sapiens GN=MAPK12 PE=1 SV=3	1.108	1	0.147958	1.38577e-08
Q9H1R3	Myosin light chain kinase 2, skeletal/cardiac muscle OS=Homo sapiens GN=MYLK2 PE=1 SV=3	1.108	1	0.147958	1.38577e-08
Q86YV6	Myosin light chain kinase family member 4 OS=Homo sapiens GN=MYLK4 PE=1 SV=2	1.108	1	0.147958	1.38577e-08
Q96A29	GDP-fucose transporter 1 OS=Homo sapiens GN=SLC35C1 PE=1 SV=1	1.108	1	0.147958	1.38577e-08
Q8IZQ5	Selenoprotein H OS=Homo sapiens GN=SELENOH PE=1 SV=2	1.108	1	0.147958	1.38577e-08
Q9Y266	Nuclear migration protein nudC OS=Homo sapiens GN=NUDC PE=1 SV=1	1.107	1	0.146655	1.38577e-08
Q15024	Exosome complex component RRP42 OS=Homo sapiens GN=EXOSC7 PE=1 SV=3	1.107	1	0.146655	1.38577e-08
Q9Y383	Putative RNA-binding protein Luc7-like 2 OS=Homo sapiens GN=LUC7L2 PE=1 SV=2	1.107	1	0.146655	1.38577e-08
Q96BK5	PIN2/TERF1-interacting telomerase inhibitor 1 OS=Homo sapiens GN=PINX1 PE=1 SV=2	1.107	1	0.146655	1.38577e-08
Q6KCM7	Calcium-binding mitochondrial carrier protein SCaMC-2 OS=Homo sapiens GN=SLC25A25 PE=1 SV=1	1.107	1	0.146655	1.38577e-08
P36543	V-type proton ATPase subunit E 1 OS=Homo sapiens GN=ATP6V1E1 PE=1 SV=1	1.107	1	0.146655	1.38577e-08
P17707	S-adenosylmethionine decarboxylase proenzyme OS=Homo sapiens GN=AMD1 PE=1 SV=2	1.107	1	0.146655	1.38577e-08
Q4KMQ1	Taperin OS=Homo sapiens GN=TPRN PE=1 SV=2	1.107	1	0.146655	1.38577e-08
P49327	Fatty acid synthase OS=Homo sapiens GN=FASN PE=1 SV=3	1.106	1	0.145351	1.38577e-08
P18583	Protein SON OS=Homo sapiens GN=SON PE=1 SV=4	1.106	1	0.145351	1.38577e-08
P16403	Histone H1.2 OS=Homo sapiens GN=HIST1H1C PE=1 SV=2	1.106	1	0.145351	1.38577e-08
Q12792	Twinfilin-1 OS=Homo sapiens GN=TWF1 PE=1 SV=3	1.106	1	0.145351	1.38577e-08
P61201	COP9 signalosome complex subunit 2 OS=Homo sapiens GN=COPS2 PE=1 SV=1	1.106	1	0.145351	1.38577e-08
P42356	Phosphatidylinositol 4-kinase alpha OS=Homo sapiens GN=PI4KA PE=1 SV=4	1.106	1	0.145351	1.38577e-08
Q9GZX9	Twisted gastrulation protein homolog 1 OS=Homo sapiens GN=TWSG1 PE=1 SV=1	1.106	1	0.145351	1.38577e-08
Q9BYN0	Sulfiredoxin-1 OS=Homo sapiens GN=SRXN1 PE=1 SV=2	1.106	1	0.145351	1.38577e-08
Q8NFD5	AT-rich interactive domain-containing protein 1B OS=Homo sapiens GN=ARID1B PE=1 SV=2	1.106	1	0.145351	1.38577e-08
Q8WVK7	Spindle and kinetochore-associated protein 2 OS=Homo sapiens GN=SKA2 PE=1 SV=1	1.106	1	0.145351	1.38577e-08
Q9H0F7	ADP-ribosylation factor-like protein 6 OS=Homo sapiens GN=ARL6 PE=1 SV=1	1.106	1	0.145351	1.38577e-08
O75956	Cyclin-dependent kinase 2-associated protein 2 OS=Homo sapiens GN=CDK2AP2 PE=1 SV=1	1.106	1	0.145351	1.38577e-08
Q6PI77	Protein BHLHb9 OS=Homo sapiens GN=BHLHB9 PE=1 SV=1	1.106	1	0.145351	1.38577e-08
Q9NSI2	Protein FAM207A OS=Homo sapiens GN=FAM207A PE=1 SV=2	1.105	1	0.144046	1.38577e-08
Q9UNS2	COP9 signalosome complex subunit 3 OS=Homo sapiens GN=COPS3 PE=1 SV=3	1.105	1	0.144046	1.38577e-08
Q9BU89	Deoxyhypusine hydroxylase OS=Homo sapiens GN=DOHH PE=1 SV=1	1.105	1	0.144046	1.38577e-08
Q5SRD0	WASH complex subunit 2D OS=Homo sapiens GN=WASHC2D PE=3 SV=2	1.105	1	0.144046	1.38577e-08
Q96A05	V-type proton ATPase subunit E 2 OS=Homo sapiens GN=ATP6V1E2 PE=1 SV=1	1.105	1	0.144046	1.38577e-08
Q99547	M-phase phosphoprotein 6 OS=Homo sapiens GN=MPHOSPH6 PE=1 SV=2	1.105	1	0.144046	1.38577e-08
P42773	Cyclin-dependent kinase 4 inhibitor C OS=Homo sapiens GN=CDKN2C PE=1 SV=1	1.105	1	0.144046	1.38577e-08
P05198	Eukaryotic translation initiation factor 2 subunit 1 OS=Homo sapiens GN=EIF2S1 PE=1 SV=3	1.104	1	0.14274	1.38577e-08
Q9H0S4	Probable ATP-dependent RNA helicase DDX47 OS=Homo sapiens GN=DDX47 PE=1 SV=1	1.104	1	0.14274	1.38577e-08
P41227	N-alpha-acetyltransferase 10 OS=Homo sapiens GN=NAA10 PE=1 SV=1	1.104	1	0.14274	1.38577e-08
Q53HL2	Borealin OS=Homo sapiens GN=CDCA8 PE=1 SV=2	1.104	1	0.14274	1.38577e-08
Q9Y2Y0	ADP-ribosylation factor-like protein 2-binding protein OS=Homo sapiens GN=ARL2BP PE=1 SV=1	1.104	1	0.14274	1.38577e-08
P61077	Ubiquitin-conjugating enzyme E2 D3 OS=Homo sapiens GN=UBE2D3 PE=1 SV=1	1.104	1	0.14274	1.38577e-08
Q8WU68	Splicing factor U2AF 26 kDa subunit OS=Homo sapiens GN=U2AF1L4 PE=1 SV=2	1.104	1	0.14274	1.38577e-08
P50053	Ketohexokinase OS=Homo sapiens GN=KHK PE=1 SV=2	1.104	1	0.14274	1.38577e-08
Q969S2	Endonuclease 8-like 2 OS=Homo sapiens GN=NEIL2 PE=1 SV=3	1.104	1	0.14274	1.38577e-08
Q8WU10	Pyridine nucleotide-disulfide oxidoreductase domain-containing protein 1 OS=Homo sapiens GN=PYROXD1 PE=1 SV=1	1.104	1	0.14274	1.38577e-08
P25685	DnaJ homolog subfamily B member 1 OS=Homo sapiens GN=DNAJB1 PE=1 SV=4	1.103	1	0.141433	1.38577e-08
A3KN83	Protein strawberry notch homolog 1 OS=Homo sapiens GN=SBNO1 PE=1 SV=1	1.103	1	0.141433	1.38577e-08
Q5MIZ7	Serine/threonine-protein phosphatase 4 regulatory subunit 3B OS=Homo sapiens GN=PPP4R3B PE=1 SV=2	1.103	1	0.141433	1.38577e-08
O00629	Importin subunit alpha-3 OS=Homo sapiens GN=KPNA4 PE=1 SV=1	1.103	1	0.141433	1.38577e-08
P23258	Tubulin gamma-1 chain OS=Homo sapiens GN=TUBG1 PE=1 SV=2	1.103	1	0.141433	1.38577e-08
P53680	AP-2 complex subunit sigma OS=Homo sapiens GN=AP2S1 PE=1 SV=2	1.103	1	0.141433	1.38577e-08
A8MVJ9	Putative histone PARylation factor 1-like OS=Homo sapiens PE=5 SV=1	1.103	1	0.141433	1.38577e-08
Q08426	Peroxisomal bifunctional enzyme OS=Homo sapiens GN=EHHADH PE=1 SV=3	1.103	1	0.141433	1.38577e-08
Q9H7F4	Transmembrane protein 185B OS=Homo sapiens GN=TMEM185B PE=1 SV=2	1.103	1	0.141433	1.38577e-08
Q8NFB2	Transmembrane protein 185A OS=Homo sapiens GN=TMEM185A PE=1 SV=2	1.103	1	0.141433	1.38577e-08
Q9H5V7	Zinc finger protein Pegasus OS=Homo sapiens GN=IKZF5 PE=1 SV=1	1.103	1	0.141433	1.38577e-08
Q9BYG5	Partitioning defective 6 homolog beta OS=Homo sapiens GN=PARD6B PE=1 SV=1	1.103	1	0.141433	1.38577e-08
Q9NZV5	Selenoprotein N OS=Homo sapiens GN=SELENON PE=1 SV=5	1.103	1	0.141433	1.38577e-08
Q8NBZ0	INO80 complex subunit E OS=Homo sapiens GN=INO80E PE=1 SV=1	1.103	1	0.141433	1.38577e-08
Q9NZ72	Stathmin-3 OS=Homo sapiens GN=STMN3 PE=1 SV=3	1.103	1	0.141433	1.38577e-08
P0DMV8	Heat shock 70 kDa protein 1A OS=Homo sapiens GN=HSPA1A PE=1 SV=1	1.102	1	0.140124	1.38577e-08
O15523	ATP-dependent RNA helicase DDX3Y OS=Homo sapiens GN=DDX3Y PE=1 SV=2	1.102	1	0.140124	1.38577e-08
Q9UMR2	ATP-dependent RNA helicase DDX19B OS=Homo sapiens GN=DDX19B PE=1 SV=1	1.102	1	0.140124	1.38577e-08
P39019	40S ribosomal protein S19 OS=Homo sapiens GN=RPS19 PE=1 SV=2	1.102	1	0.140124	1.38577e-08
P15531	Nucleoside diphosphate kinase A OS=Homo sapiens GN=NME1 PE=1 SV=1	1.102	1	0.140124	1.38577e-08
P35659	Protein DEK OS=Homo sapiens GN=DEK PE=1 SV=1	1.102	1	0.140124	1.38577e-08
Q9UBB9	Tuftelin-interacting protein 11 OS=Homo sapiens GN=TFIP11 PE=1 SV=1	1.102	1	0.140124	1.38577e-08
Q15910	Histone-lysine N-methyltransferase EZH2 OS=Homo sapiens GN=EZH2 PE=1 SV=2	1.102	1	0.140124	1.38577e-08
P25490	Transcriptional repressor protein YY1 OS=Homo sapiens GN=YY1 PE=1 SV=2	1.102	1	0.140124	1.38577e-08
Q96C90	Protein phosphatase 1 regulatory subunit 14B OS=Homo sapiens GN=PPP1R14B PE=1 SV=3	1.102	1	0.140124	1.38577e-08
Q96D31	Calcium release-activated calcium channel protein 1 OS=Homo sapiens GN=ORAI1 PE=1 SV=2	1.102	1	0.140124	1.38577e-08
Q92889	DNA repair endonuclease XPF OS=Homo sapiens GN=ERCC4 PE=1 SV=3	1.102	1	0.140124	1.38577e-08
Q92793	CREB-binding protein OS=Homo sapiens GN=CREBBP PE=1 SV=3	1.102	1	0.140124	1.38577e-08
Q9HBM6	Transcription initiation factor TFIID subunit 9B OS=Homo sapiens GN=TAF9B PE=1 SV=1	1.102	1	0.140124	1.38577e-08
P10809	60 kDa heat shock protein, mitochondrial OS=Homo sapiens GN=HSPD1 PE=1 SV=2	1.101	1	0.138814	1.38577e-08
Q04637	Eukaryotic translation initiation factor 4 gamma 1 OS=Homo sapiens GN=EIF4G1 PE=1 SV=4	1.101	1	0.138814	1.38577e-08
P07195	L-lactate dehydrogenase B chain OS=Homo sapiens GN=LDHB PE=1 SV=2	1.101	1	0.138814	1.38577e-08
Q8NBS9	Thioredoxin domain-containing protein 5 OS=Homo sapiens GN=TXNDC5 PE=1 SV=2	1.101	1	0.138814	1.38577e-08
P04181	Ornithine aminotransferase, mitochondrial OS=Homo sapiens GN=OAT PE=1 SV=1	1.101	1	0.138814	1.38577e-08
P49454	Centromere protein F OS=Homo sapiens GN=CENPF PE=1 SV=2	1.101	1	0.138814	1.38577e-08
Q9BQ04	RNA-binding protein 4B OS=Homo sapiens GN=RBM4B PE=1 SV=1	1.101	1	0.138814	1.38577e-08
P60510	Serine/threonine-protein phosphatase 4 catalytic subunit OS=Homo sapiens GN=PPP4C PE=1 SV=1	1.101	1	0.138814	1.38577e-08
Q96G46	tRNA-dihydrouridine(47) synthase [NAD(P)(+)]-like OS=Homo sapiens GN=DUS3L PE=1 SV=2	1.101	1	0.138814	1.38577e-08
O95625	Zinc finger and BTB domain-containing protein 11 OS=Homo sapiens GN=ZBTB11 PE=1 SV=2	1.101	1	0.138814	1.38577e-08
Q9Y4G2	Pleckstrin homology domain-containing family M member 1 OS=Homo sapiens GN=PLEKHM1 PE=1 SV=3	1.101	1	0.138814	1.38577e-08
Q7Z2K6	Endoplasmic reticulum metallopeptidase 1 OS=Homo sapiens GN=ERMP1 PE=1 SV=2	1.101	1	0.138814	1.38577e-08
Q8N335	Glycerol-3-phosphate dehydrogenase 1-like protein OS=Homo sapiens GN=GPD1L PE=1 SV=1	1.1	1	0.137504	1.38577e-08
O60493	Sorting nexin-3 OS=Homo sapiens GN=SNX3 PE=1 SV=3	1.1	1	0.137504	1.38577e-08
Q9H9L3	Interferon-stimulated 20 kDa exonuclease-like 2 OS=Homo sapiens GN=ISG20L2 PE=1 SV=1	1.1	1	0.137504	1.38577e-08
O43768	Alpha-endosulfine OS=Homo sapiens GN=ENSA PE=1 SV=1	1.1	1	0.137504	1.38577e-08
Q15599	Na(+)/H(+) exchange regulatory cofactor NHE-RF2 OS=Homo sapiens GN=SLC9A3R2 PE=1 SV=2	1.1	1	0.137504	1.38577e-08
Q9Y3Q8	TSC22 domain family protein 4 OS=Homo sapiens GN=TSC22D4 PE=1 SV=2	1.1	1	0.137504	1.38577e-08
Q712K3	Ubiquitin-conjugating enzyme E2 R2 OS=Homo sapiens GN=UBE2R2 PE=1 SV=1	1.1	1	0.137504	1.38577e-08
O14647	Chromodomain-helicase-DNA-binding protein 2 OS=Homo sapiens GN=CHD2 PE=1 SV=2	1.1	1	0.137504	1.38577e-08
Q9Y2U8	Inner nuclear membrane protein Man1 OS=Homo sapiens GN=LEMD3 PE=1 SV=2	1.1	1	0.137504	1.38577e-08
P13056	Nuclear receptor subfamily 2 group C member 1 OS=Homo sapiens GN=NR2C1 PE=1 SV=2	1.1	1	0.137504	1.38577e-08
Q9NYL4	Peptidyl-prolyl cis-trans isomerase FKBP11 OS=Homo sapiens GN=FKBP11 PE=1 SV=1	1.1	1	0.137504	1.38577e-08
P62888	60S ribosomal protein L30 OS=Homo sapiens GN=RPL30 PE=1 SV=2	1.099	1	0.136191	1.38577e-08
Q9Y4B6	DDB1- and CUL4-associated factor 1 OS=Homo sapiens GN=DCAF1 PE=1 SV=3	1.099	1	0.136191	1.38577e-08
Q9P287	BRCA2 and CDKN1A-interacting protein OS=Homo sapiens GN=BCCIP PE=1 SV=1	1.099	1	0.136191	1.38577e-08
Q9BWD1	Acetyl-CoA acetyltransferase, cytosolic OS=Homo sapiens GN=ACAT2 PE=1 SV=2	1.099	1	0.136191	1.38577e-08
Q9BQ67	Glutamate-rich WD repeat-containing protein 1 OS=Homo sapiens GN=GRWD1 PE=1 SV=1	1.099	1	0.136191	1.38577e-08
P52434	DNA-directed RNA polymerases I, II, and III subunit RPABC3 OS=Homo sapiens GN=POLR2H PE=1 SV=4	1.099	1	0.136191	1.38577e-08
O15264	Mitogen-activated protein kinase 13 OS=Homo sapiens GN=MAPK13 PE=1 SV=1	1.099	1	0.136191	1.38577e-08
Q9NPF5	DNA methyltransferase 1-associated protein 1 OS=Homo sapiens GN=DMAP1 PE=1 SV=1	1.099	1	0.136191	1.38577e-08
P62306	Small nuclear ribonucleoprotein F OS=Homo sapiens GN=SNRPF PE=1 SV=1	1.099	1	0.136191	1.38577e-08
Q8WXD5	Gem-associated protein 6 OS=Homo sapiens GN=GEMIN6 PE=1 SV=1	1.099	1	0.136191	1.38577e-08
Q96QG7	Myotubularin-related protein 9 OS=Homo sapiens GN=MTMR9 PE=1 SV=1	1.099	1	0.136191	1.38577e-08
O75151	Lysine-specific demethylase PHF2 OS=Homo sapiens GN=PHF2 PE=1 SV=4	1.099	1	0.136191	1.38577e-08
Q5VUA4	Zinc finger protein 318 OS=Homo sapiens GN=ZNF318 PE=1 SV=2	1.099	1	0.136191	1.38577e-08
Q9NW38	E3 ubiquitin-protein ligase FANCL OS=Homo sapiens GN=FANCL PE=1 SV=2	1.099	1	0.136191	1.38577e-08
P39210	Protein Mpv17 OS=Homo sapiens GN=MPV17 PE=1 SV=1	1.099	1	0.136191	1.38577e-08
Q9Y3T9	Nucleolar complex protein 2 homolog OS=Homo sapiens GN=NOC2L PE=1 SV=4	1.098	1	0.134878	1.38577e-08
P16949	Stathmin OS=Homo sapiens GN=STMN1 PE=1 SV=3	1.098	1	0.134878	1.38577e-08
Q8IY81	pre-rRNA processing protein FTSJ3 OS=Homo sapiens GN=FTSJ3 PE=1 SV=2	1.098	1	0.134878	1.38577e-08
Q96I25	Splicing factor 45 OS=Homo sapiens GN=RBM17 PE=1 SV=1	1.098	1	0.134878	1.38577e-08
Q9H078	Caseinolytic peptidase B protein homolog OS=Homo sapiens GN=CLPB PE=1 SV=1	1.098	1	0.134878	1.38577e-08
Q6WCQ1	Myosin phosphatase Rho-interacting protein OS=Homo sapiens GN=MPRIP PE=1 SV=3	1.098	1	0.134878	1.38577e-08
Q9NZL4	Hsp70-binding protein 1 OS=Homo sapiens GN=HSPBP1 PE=1 SV=1	1.098	1	0.134878	1.38577e-08
Q15043	Zinc transporter ZIP14 OS=Homo sapiens GN=SLC39A14 PE=1 SV=3	1.098	1	0.134878	1.38577e-08
Q53FA7	Quinone oxidoreductase PIG3 OS=Homo sapiens GN=TP53I3 PE=1 SV=2	1.098	1	0.134878	1.38577e-08
O95721	Synaptosomal-associated protein 29 OS=Homo sapiens GN=SNAP29 PE=1 SV=1	1.098	1	0.134878	1.38577e-08
Q9Y232	Chromodomain Y-like protein OS=Homo sapiens GN=CDYL PE=1 SV=2	1.098	1	0.134878	1.38577e-08
P28749	Retinoblastoma-like protein 1 OS=Homo sapiens GN=RBL1 PE=1 SV=3	1.098	1	0.134878	1.38577e-08
Q99519	Sialidase-1 OS=Homo sapiens GN=NEU1 PE=1 SV=1	1.098	1	0.134878	1.38577e-08
Q9H8X2	Inositol-pentakisphosphate 2-kinase OS=Homo sapiens GN=IPPK PE=1 SV=1	1.098	1	0.134878	1.38577e-08
Q8NCQ2	Uncharacterized protein CSNK1G2-AS1 OS=Homo sapiens GN=CSNK1G2-AS1 PE=2 SV=2	1.098	1	0.134878	1.38577e-08
O94844	Rho-related BTB domain-containing protein 1 OS=Homo sapiens GN=RHOBTB1 PE=2 SV=2	1.098	1	0.134878	1.38577e-08
Q9BYZ6	Rho-related BTB domain-containing protein 2 OS=Homo sapiens GN=RHOBTB2 PE=1 SV=2	1.098	1	0.134878	1.38577e-08
Q8TC71	Mitochondria-eating protein OS=Homo sapiens GN=SPATA18 PE=1 SV=1	1.098	1	0.134878	1.38577e-08
Q9BVA1	Tubulin beta-2B chain OS=Homo sapiens GN=TUBB2B PE=1 SV=1	1.097	1	0.133564	1.38577e-08
Q8N5A5	Zinc finger CCCH-type with G patch domain-containing protein OS=Homo sapiens GN=ZGPAT PE=1 SV=3	1.097	1	0.133564	1.38577e-08
Q6WKZ4	Rab11 family-interacting protein 1 OS=Homo sapiens GN=RAB11FIP1 PE=1 SV=3	1.097	1	0.133564	1.38577e-08
Q9BQG2	Peroxisomal NADH pyrophosphatase NUDT12 OS=Homo sapiens GN=NUDT12 PE=1 SV=1	1.097	1	0.133564	1.38577e-08
Q9BSV6	tRNA-splicing endonuclease subunit Sen34 OS=Homo sapiens GN=TSEN34 PE=1 SV=1	1.097	1	0.133564	1.38577e-08
Q8NEN9	PDZ domain-containing protein 8 OS=Homo sapiens GN=PDZD8 PE=1 SV=1	1.097	1	0.133564	1.38577e-08
Q9BZI7	Regulator of nonsense transcripts 3B OS=Homo sapiens GN=UPF3B PE=1 SV=1	1.097	1	0.133564	1.38577e-08
Q6ZSJ8	Uncharacterized protein C1orf122 OS=Homo sapiens GN=C1orf122 PE=4 SV=2	1.097	1	0.133564	1.38577e-08
O75414	Nucleoside diphosphate kinase 6 OS=Homo sapiens GN=NME6 PE=1 SV=3	1.097	1	0.133564	1.38577e-08
P48200	Iron-responsive element-binding protein 2 OS=Homo sapiens GN=IREB2 PE=1 SV=3	1.097	1	0.133564	1.38577e-08
Q6P9B9	Integrator complex subunit 5 OS=Homo sapiens GN=INTS5 PE=1 SV=1	1.097	1	0.133564	1.38577e-08
A4FU01	Myotubularin-related protein 11 OS=Homo sapiens GN=MTMR11 PE=2 SV=2	1.097	1	0.133564	1.38577e-08
Q8NC51	Plasminogen activator inhibitor 1 RNA-binding protein OS=Homo sapiens GN=SERBP1 PE=1 SV=2	1.096	1	0.132248	1.38577e-08
P52701	DNA mismatch repair protein Msh6 OS=Homo sapiens GN=MSH6 PE=1 SV=2	1.096	1	0.132248	1.38577e-08
P30626	Sorcin OS=Homo sapiens GN=SRI PE=1 SV=1	1.096	1	0.132248	1.38577e-08
P62993	Growth factor receptor-bound protein 2 OS=Homo sapiens GN=GRB2 PE=1 SV=1	1.096	1	0.132248	1.38577e-08
Q6FI81	Anamorsin OS=Homo sapiens GN=CIAPIN1 PE=1 SV=2	1.096	1	0.132248	1.38577e-08
Q6UX04	Peptidyl-prolyl cis-trans isomerase CWC27 homolog OS=Homo sapiens GN=CWC27 PE=1 SV=1	1.096	1	0.132248	1.38577e-08
P10768	S-formylglutathione hydrolase OS=Homo sapiens GN=ESD PE=1 SV=2	1.096	1	0.132248	1.38577e-08
P62899	60S ribosomal protein L31 OS=Homo sapiens GN=RPL31 PE=1 SV=1	1.096	1	0.132248	1.38577e-08
Q13426	DNA repair protein XRCC4 OS=Homo sapiens GN=XRCC4 PE=1 SV=2	1.096	1	0.132248	1.38577e-08
O75391	Sperm-associated antigen 7 OS=Homo sapiens GN=SPAG7 PE=1 SV=2	1.096	1	0.132248	1.38577e-08
Q96AA3	Protein RFT1 homolog OS=Homo sapiens GN=RFT1 PE=1 SV=1	1.096	1	0.132248	1.38577e-08
Q9Y2L5	Trafficking protein particle complex subunit 8 OS=Homo sapiens GN=TRAPPC8 PE=1 SV=2	1.096	1	0.132248	1.38577e-08
Q3ZAQ7	Vacuolar ATPase assembly integral membrane protein VMA21 OS=Homo sapiens GN=VMA21 PE=1 SV=1	1.096	1	0.132248	1.38577e-08
Q86UY8	5'-nucleotidase domain-containing protein 3 OS=Homo sapiens GN=NT5DC3 PE=1 SV=1	1.096	1	0.132248	1.38577e-08
Q9Y597	BTB/POZ domain-containing protein KCTD3 OS=Homo sapiens GN=KCTD3 PE=1 SV=2	1.096	1	0.132248	1.38577e-08
Q9BSW2	EF-hand calcium-binding domain-containing protein 4B OS=Homo sapiens GN=CRACR2A PE=1 SV=1	1.096	1	0.132248	1.38577e-08
P62495	Eukaryotic peptide chain release factor subunit 1 OS=Homo sapiens GN=ETF1 PE=1 SV=3	1.095	1	0.130931	1.38577e-08
Q15154	Pericentriolar material 1 protein OS=Homo sapiens GN=PCM1 PE=1 SV=4	1.095	1	0.130931	1.38577e-08
Q8IWX8	Calcium homeostasis endoplasmic reticulum protein OS=Homo sapiens GN=CHERP PE=1 SV=3	1.095	1	0.130931	1.38577e-08
Q8IY37	Probable ATP-dependent RNA helicase DHX37 OS=Homo sapiens GN=DHX37 PE=1 SV=1	1.095	1	0.130931	1.38577e-08
Q9NR50	Translation initiation factor eIF-2B subunit gamma OS=Homo sapiens GN=EIF2B3 PE=1 SV=1	1.095	1	0.130931	1.38577e-08
Q96RR1	Twinkle protein, mitochondrial OS=Homo sapiens GN=TWNK PE=1 SV=1	1.095	1	0.130931	1.38577e-08
Q9NRF2	SH2B adapter protein 1 OS=Homo sapiens GN=SH2B1 PE=1 SV=3	1.095	1	0.130931	1.38577e-08
Q01534	Testis-specific Y-encoded protein 1 OS=Homo sapiens GN=TSPY1 PE=1 SV=4	1.095	1	0.130931	1.38577e-08
A6NKD2	Testis-specific Y-encoded protein 2 OS=Homo sapiens GN=TSPY2 PE=3 SV=1	1.095	1	0.130931	1.38577e-08
P0CV98	Testis-specific Y-encoded protein 3 OS=Homo sapiens GN=TSPY3 PE=1 SV=1	1.095	1	0.130931	1.38577e-08
Q05823	2-5A-dependent ribonuclease OS=Homo sapiens GN=RNASEL PE=1 SV=2	1.095	1	0.130931	1.38577e-08
P0CV99	Testis-specific Y-encoded protein 4 OS=Homo sapiens GN=TSPY4 PE=3 SV=1	1.095	1	0.130931	1.38577e-08
P0CW00	Testis-specific Y-encoded protein 8 OS=Homo sapiens GN=TSPY8 PE=3 SV=2	1.095	1	0.130931	1.38577e-08
Q7Z7B1	Phosphatidylinositol-glycan biosynthesis class W protein OS=Homo sapiens GN=PIGW PE=1 SV=1	1.095	1	0.130931	1.38577e-08
Q15149	Plectin OS=Homo sapiens GN=PLEC PE=1 SV=3	1.094	1	0.129613	1.38577e-08
Q8N1F7	Nuclear pore complex protein Nup93 OS=Homo sapiens GN=NUP93 PE=1 SV=2	1.094	1	0.129613	1.38577e-08
Q9H361	Polyadenylate-binding protein 3 OS=Homo sapiens GN=PABPC3 PE=1 SV=2	1.094	1	0.129613	1.38577e-08
Q9BUF5	Tubulin beta-6 chain OS=Homo sapiens GN=TUBB6 PE=1 SV=1	1.094	1	0.129613	1.38577e-08
Q8NF37	Lysophosphatidylcholine acyltransferase 1 OS=Homo sapiens GN=LPCAT1 PE=1 SV=2	1.094	1	0.129613	1.38577e-08
Q9H892	Tetratricopeptide repeat protein 12 OS=Homo sapiens GN=TTC12 PE=1 SV=2	1.094	1	0.129613	1.38577e-08
A0A096LP55	Cytochrome b-c1 complex subunit 6-like, mitochondrial OS=Homo sapiens GN=UQCRHL PE=3 SV=1	1.094	1	0.129613	1.38577e-08
Q9UGP5	DNA polymerase lambda OS=Homo sapiens GN=POLL PE=1 SV=1	1.094	1	0.129613	1.38577e-08
O60671	Cell cycle checkpoint protein RAD1 OS=Homo sapiens GN=RAD1 PE=1 SV=1	1.094	1	0.129613	1.38577e-08
Q9NS23	Ras association domain-containing protein 1 OS=Homo sapiens GN=RASSF1 PE=1 SV=1	1.094	1	0.129613	1.38577e-08
Q08945	FACT complex subunit SSRP1 OS=Homo sapiens GN=SSRP1 PE=1 SV=1	1.093	1	0.128293	1.38577e-08
Q9UNS1	Protein timeless homolog OS=Homo sapiens GN=TIMELESS PE=1 SV=2	1.093	1	0.128293	1.38577e-08
Q15126	Phosphomevalonate kinase OS=Homo sapiens GN=PMVK PE=1 SV=3	1.093	1	0.128293	1.38577e-08
P25398	40S ribosomal protein S12 OS=Homo sapiens GN=RPS12 PE=1 SV=3	1.093	1	0.128293	1.38577e-08
Q12872	Splicing factor, suppressor of white-apricot homolog OS=Homo sapiens GN=SFSWAP PE=1 SV=3	1.093	1	0.128293	1.38577e-08
Q8NCN4	E3 ubiquitin-protein ligase RNF169 OS=Homo sapiens GN=RNF169 PE=1 SV=2	1.093	1	0.128293	1.38577e-08
Q9H875	PRKR-interacting protein 1 OS=Homo sapiens GN=PRKRIP1 PE=1 SV=1	1.093	1	0.128293	1.38577e-08
Q9BRD0	BUD13 homolog OS=Homo sapiens GN=BUD13 PE=1 SV=1	1.093	1	0.128293	1.38577e-08
O60637	Tetraspanin-3 OS=Homo sapiens GN=TSPAN3 PE=2 SV=1	1.093	1	0.128293	1.38577e-08
Q15906	Vacuolar protein sorting-associated protein 72 homolog OS=Homo sapiens GN=VPS72 PE=1 SV=1	1.093	1	0.128293	1.38577e-08
Q12962	Transcription initiation factor TFIID subunit 10 OS=Homo sapiens GN=TAF10 PE=1 SV=1	1.093	1	0.128293	1.38577e-08
Q8IZP6	RING finger protein 113B OS=Homo sapiens GN=RNF113B PE=1 SV=3	1.093	1	0.128293	1.38577e-08
Q8IVH4	Methylmalonic aciduria type A protein, mitochondrial OS=Homo sapiens GN=MMAA PE=1 SV=1	1.093	1	0.128293	1.38577e-08
P08621	U1 small nuclear ribonucleoprotein 70 kDa OS=Homo sapiens GN=SNRNP70 PE=1 SV=2	1.092	1	0.126973	1.38577e-08
Q9BQ52	Zinc phosphodiesterase ELAC protein 2 OS=Homo sapiens GN=ELAC2 PE=1 SV=2	1.092	1	0.126973	1.38577e-08
Q8NFI4	Putative protein FAM10A5 OS=Homo sapiens GN=ST13P5 PE=5 SV=1	1.092	1	0.126973	1.38577e-08
P47813	Eukaryotic translation initiation factor 1A, X-chromosomal OS=Homo sapiens GN=EIF1AX PE=1 SV=2	1.092	1	0.126973	1.38577e-08
Q9H0P0	Cytosolic 5'-nucleotidase 3A OS=Homo sapiens GN=NT5C3A PE=1 SV=3	1.092	1	0.126973	1.38577e-08
Q9UKB1	F-box/WD repeat-containing protein 11 OS=Homo sapiens GN=FBXW11 PE=1 SV=1	1.092	1	0.126973	1.38577e-08
Q00537	Cyclin-dependent kinase 17 OS=Homo sapiens GN=CDK17 PE=1 SV=2	1.092	1	0.126973	1.38577e-08
P25787	Proteasome subunit alpha type-2 OS=Homo sapiens GN=PSMA2 PE=1 SV=2	1.092	1	0.126973	1.38577e-08
P49840	Glycogen synthase kinase-3 alpha OS=Homo sapiens GN=GSK3A PE=1 SV=2	1.092	1	0.126973	1.38577e-08
Q04760	Lactoylglutathione lyase OS=Homo sapiens GN=GLO1 PE=1 SV=4	1.092	1	0.126973	1.38577e-08
Q96QV6	Histone H2A type 1-A OS=Homo sapiens GN=HIST1H2AA PE=1 SV=3	1.092	1	0.126973	1.38577e-08
Q99878	Histone H2A type 1-J OS=Homo sapiens GN=HIST1H2AJ PE=1 SV=3	1.092	1	0.126973	1.38577e-08
Q16777	Histone H2A type 2-C OS=Homo sapiens GN=HIST2H2AC PE=1 SV=4	1.092	1	0.126973	1.38577e-08
Q9BTM1	Histone H2A.J OS=Homo sapiens GN=H2AFJ PE=1 SV=1	1.092	1	0.126973	1.38577e-08
P0C0S8	Histone H2A type 1 OS=Homo sapiens GN=HIST1H2AG PE=1 SV=2	1.092	1	0.126973	1.38577e-08
Q93077	Histone H2A type 1-C OS=Homo sapiens GN=HIST1H2AC PE=1 SV=3	1.092	1	0.126973	1.38577e-08
Q96KK5	Histone H2A type 1-H OS=Homo sapiens GN=HIST1H2AH PE=1 SV=3	1.092	1	0.126973	1.38577e-08
Q6FI13	Histone H2A type 2-A OS=Homo sapiens GN=HIST2H2AA3 PE=1 SV=3	1.092	1	0.126973	1.38577e-08
Q8IUE6	Histone H2A type 2-B OS=Homo sapiens GN=HIST2H2AB PE=1 SV=3	1.092	1	0.126973	1.38577e-08
Q13636	Ras-related protein Rab-31 OS=Homo sapiens GN=RAB31 PE=1 SV=1	1.092	1	0.126973	1.38577e-08
Q8N488	RING1 and YY1-binding protein OS=Homo sapiens GN=RYBP PE=1 SV=2	1.092	1	0.126973	1.38577e-08
Q9UI95	Mitotic spindle assembly checkpoint protein MAD2B OS=Homo sapiens GN=MAD2L2 PE=1 SV=2	1.092	1	0.126973	1.38577e-08
O94985	Calsyntenin-1 OS=Homo sapiens GN=CLSTN1 PE=1 SV=1	1.092	1	0.126973	1.38577e-08
Q9BYE0	Transcription factor HES-7 OS=Homo sapiens GN=HES7 PE=1 SV=2	1.092	1	0.126973	1.38577e-08
Q5T8P6	RNA-binding protein 26 OS=Homo sapiens GN=RBM26 PE=1 SV=3	1.091	1	0.125651	1.38577e-08
Q96PZ0	Pseudouridylate synthase 7 homolog OS=Homo sapiens GN=PUS7 PE=1 SV=2	1.091	1	0.125651	1.38577e-08
Q9UBE0	SUMO-activating enzyme subunit 1 OS=Homo sapiens GN=SAE1 PE=1 SV=1	1.091	1	0.125651	1.38577e-08
Q14320	Protein FAM50A OS=Homo sapiens GN=FAM50A PE=1 SV=2	1.091	1	0.125651	1.38577e-08
P08574	Cytochrome c1, heme protein, mitochondrial OS=Homo sapiens GN=CYC1 PE=1 SV=3	1.091	1	0.125651	1.38577e-08
Q02809	Procollagen-lysine,2-oxoglutarate 5-dioxygenase 1 OS=Homo sapiens GN=PLOD1 PE=1 SV=2	1.091	1	0.125651	1.38577e-08
Q96AK3	DNA dC->dU-editing enzyme APOBEC-3D OS=Homo sapiens GN=APOBEC3D PE=1 SV=1	1.091	1	0.125651	1.38577e-08
Q7Z7H5	Transmembrane emp24 domain-containing protein 4 OS=Homo sapiens GN=TMED4 PE=1 SV=1	1.091	1	0.125651	1.38577e-08
O94830	Phospholipase DDHD2 OS=Homo sapiens GN=DDHD2 PE=1 SV=2	1.091	1	0.125651	1.38577e-08
Q6UXH1	Cysteine-rich with EGF-like domain protein 2 OS=Homo sapiens GN=CRELD2 PE=1 SV=1	1.091	1	0.125651	1.38577e-08
Q9H7Z3	Protein NRDE2 homolog OS=Homo sapiens GN=NRDE2 PE=1 SV=3	1.091	1	0.125651	1.38577e-08
Q9Y584	Mitochondrial import inner membrane translocase subunit Tim22 OS=Homo sapiens GN=TIMM22 PE=1 SV=2	1.091	1	0.125651	1.38577e-08
Q9NRW3	DNA dC->dU-editing enzyme APOBEC-3C OS=Homo sapiens GN=APOBEC3C PE=1 SV=2	1.091	1	0.125651	1.38577e-08
Q8IUX4	DNA dC->dU-editing enzyme APOBEC-3F OS=Homo sapiens GN=APOBEC3F PE=1 SV=3	1.091	1	0.125651	1.38577e-08
Q9Y5Y0	Feline leukemia virus subgroup C receptor-related protein 1 OS=Homo sapiens GN=FLVCR1 PE=1 SV=1	1.091	1	0.125651	1.38577e-08
Q9UJU2	Lymphoid enhancer-binding factor 1 OS=Homo sapiens GN=LEF1 PE=1 SV=1	1.091	1	0.125651	1.38577e-08
O14727	Apoptotic protease-activating factor 1 OS=Homo sapiens GN=APAF1 PE=1 SV=2	1.091	1	0.125651	1.38577e-08
Q6ZW33	MICAL C-terminal-like protein OS=Homo sapiens GN=MICALCL PE=1 SV=3	1.091	1	0.125651	1.38577e-08
P05141	ADP/ATP translocase 2 OS=Homo sapiens GN=SLC25A5 PE=1 SV=7	1.09	1	0.124328	1.38577e-08
P23526	Adenosylhomocysteinase OS=Homo sapiens GN=AHCY PE=1 SV=4	1.09	1	0.124328	1.38577e-08
O00505	Importin subunit alpha-4 OS=Homo sapiens GN=KPNA3 PE=1 SV=2	1.09	1	0.124328	1.38577e-08
P30046	D-dopachrome decarboxylase OS=Homo sapiens GN=DDT PE=1 SV=3	1.09	1	0.124328	1.38577e-08
P09104	Gamma-enolase OS=Homo sapiens GN=ENO2 PE=1 SV=3	1.09	1	0.124328	1.38577e-08
Q9HB07	UPF0160 protein MYG1, mitochondrial OS=Homo sapiens GN=C12orf10 PE=1 SV=2	1.09	1	0.124328	1.38577e-08
P07311	Acylphosphatase-1 OS=Homo sapiens GN=ACYP1 PE=1 SV=2	1.09	1	0.124328	1.38577e-08
Q6P5R6	60S ribosomal protein L22-like 1 OS=Homo sapiens GN=RPL22L1 PE=1 SV=2	1.09	1	0.124328	1.38577e-08
P46778	60S ribosomal protein L21 OS=Homo sapiens GN=RPL21 PE=1 SV=2	1.09	1	0.124328	1.38577e-08
Q14919	Dr1-associated corepressor OS=Homo sapiens GN=DRAP1 PE=1 SV=3	1.09	1	0.124328	1.38577e-08
Q96F63	Coiled-coil domain-containing protein 97 OS=Homo sapiens GN=CCDC97 PE=1 SV=1	1.09	1	0.124328	1.38577e-08
Q9UK45	U6 snRNA-associated Sm-like protein LSm7 OS=Homo sapiens GN=LSM7 PE=1 SV=1	1.09	1	0.124328	1.38577e-08
P48201	ATP synthase F(0) complex subunit C3, mitochondrial OS=Homo sapiens GN=ATP5G3 PE=2 SV=1	1.09	1	0.124328	1.38577e-08
Q06055	ATP synthase F(0) complex subunit C2, mitochondrial OS=Homo sapiens GN=ATP5G2 PE=2 SV=1	1.09	1	0.124328	1.38577e-08
P05496	ATP synthase F(0) complex subunit C1, mitochondrial OS=Homo sapiens GN=ATP5G1 PE=1 SV=2	1.09	1	0.124328	1.38577e-08
Q5H9L2	Transcription elongation factor A protein-like 5 OS=Homo sapiens GN=TCEAL5 PE=1 SV=1	1.09	1	0.124328	1.38577e-08
Q969E4	Transcription elongation factor A protein-like 3 OS=Homo sapiens GN=TCEAL3 PE=1 SV=1	1.09	1	0.124328	1.38577e-08
Q6ZRP7	Sulfhydryl oxidase 2 OS=Homo sapiens GN=QSOX2 PE=1 SV=3	1.089	1	0.123004	1.38577e-08
Q15007	Pre-mRNA-splicing regulator WTAP OS=Homo sapiens GN=WTAP PE=1 SV=2	1.089	1	0.123004	1.38577e-08
Q9HD15	Steroid receptor RNA activator 1 OS=Homo sapiens GN=SRA1 PE=1 SV=1	1.089	1	0.123004	1.38577e-08
Q8NHH9	Atlastin-2 OS=Homo sapiens GN=ATL2 PE=1 SV=2	1.089	1	0.123004	1.38577e-08
Q8IUF1	COBW domain-containing protein 2 OS=Homo sapiens GN=CBWD2 PE=2 SV=1	1.089	1	0.123004	1.38577e-08
Q9BRT8	COBW domain-containing protein 1 OS=Homo sapiens GN=CBWD1 PE=2 SV=1	1.089	1	0.123004	1.38577e-08
P61927	60S ribosomal protein L37 OS=Homo sapiens GN=RPL37 PE=1 SV=2	1.089	1	0.123004	1.38577e-08
Q6GMV3	Putative peptidyl-tRNA hydrolase PTRHD1 OS=Homo sapiens GN=PTRHD1 PE=1 SV=1	1.089	1	0.123004	1.38577e-08
Q6P1R4	tRNA-dihydrouridine(16/17) synthase [NAD(P)(+)]-like OS=Homo sapiens GN=DUS1L PE=1 SV=1	1.089	1	0.123004	1.38577e-08
Q93083	Metallothionein-1L OS=Homo sapiens GN=MT1L PE=2 SV=1	1.089	1	0.123004	1.38577e-08
Q8TEY7	Ubiquitin carboxyl-terminal hydrolase 33 OS=Homo sapiens GN=USP33 PE=1 SV=2	1.089	1	0.123004	1.38577e-08
Q8NDN9	RCC1 and BTB domain-containing protein 1 OS=Homo sapiens GN=RCBTB1 PE=1 SV=1	1.089	1	0.123004	1.38577e-08
Q16531	DNA damage-binding protein 1 OS=Homo sapiens GN=DDB1 PE=1 SV=1	1.088	1	0.121679	1.38577e-08
Q14566	DNA replication licensing factor MCM6 OS=Homo sapiens GN=MCM6 PE=1 SV=1	1.088	1	0.121679	1.38577e-08
P39023	60S ribosomal protein L3 OS=Homo sapiens GN=RPL3 PE=1 SV=2	1.088	1	0.121679	1.38577e-08
Q2VIR3	Putative eukaryotic translation initiation factor 2 subunit 3-like protein OS=Homo sapiens GN=EIF2S3L PE=5 SV=2	1.088	1	0.121679	1.38577e-08
O14646	Chromodomain-helicase-DNA-binding protein 1 OS=Homo sapiens GN=CHD1 PE=1 SV=2	1.088	1	0.121679	1.38577e-08
Q8WUM0	Nuclear pore complex protein Nup133 OS=Homo sapiens GN=NUP133 PE=1 SV=2	1.088	1	0.121679	1.38577e-08
Q8TCG1	Protein CIP2A OS=Homo sapiens GN=KIAA1524 PE=1 SV=2	1.088	1	0.121679	1.38577e-08
Q9NYF8	Bcl-2-associated transcription factor 1 OS=Homo sapiens GN=BCLAF1 PE=1 SV=2	1.088	1	0.121679	1.38577e-08
Q9BWT3	Poly(A) polymerase gamma OS=Homo sapiens GN=PAPOLG PE=1 SV=2	1.088	1	0.121679	1.38577e-08
Q9P2E3	NFX1-type zinc finger-containing protein 1 OS=Homo sapiens GN=ZNFX1 PE=2 SV=2	1.088	1	0.121679	1.38577e-08
Q9H0W8	Protein SMG9 OS=Homo sapiens GN=SMG9 PE=1 SV=1	1.088	1	0.121679	1.38577e-08
A5YM69	Rho guanine nucleotide exchange factor 35 OS=Homo sapiens GN=ARHGEF35 PE=1 SV=1	1.088	1	0.121679	1.38577e-08
Q12774	Rho guanine nucleotide exchange factor 5 OS=Homo sapiens GN=ARHGEF5 PE=1 SV=3	1.088	1	0.121679	1.38577e-08
Q2TB90	Putative hexokinase HKDC1 OS=Homo sapiens GN=HKDC1 PE=1 SV=3	1.088	1	0.121679	1.38577e-08
P60842	Eukaryotic initiation factor 4A-I OS=Homo sapiens GN=EIF4A1 PE=1 SV=1	1.087	1	0.120352	1.38577e-08
P00338	L-lactate dehydrogenase A chain OS=Homo sapiens GN=LDHA PE=1 SV=2	1.087	1	0.120352	1.38577e-08
Q8WXF1	Paraspeckle component 1 OS=Homo sapiens GN=PSPC1 PE=1 SV=1	1.087	1	0.120352	1.38577e-08
P61081	NEDD8-conjugating enzyme Ubc12 OS=Homo sapiens GN=UBE2M PE=1 SV=1	1.087	1	0.120352	1.38577e-08
Q00403	Transcription initiation factor IIB OS=Homo sapiens GN=GTF2B PE=1 SV=1	1.087	1	0.120352	1.38577e-08
Q92928	Putative Ras-related protein Rab-1C OS=Homo sapiens GN=RAB1C PE=5 SV=2	1.087	1	0.120352	1.38577e-08
Q14181	DNA polymerase alpha subunit B OS=Homo sapiens GN=POLA2 PE=1 SV=2	1.087	1	0.120352	1.38577e-08
Q9H1I8	Activating signal cointegrator 1 complex subunit 2 OS=Homo sapiens GN=ASCC2 PE=1 SV=3	1.087	1	0.120352	1.38577e-08
P48651	Phosphatidylserine synthase 1 OS=Homo sapiens GN=PTDSS1 PE=1 SV=1	1.087	1	0.120352	1.38577e-08
Q8IWC1	MAP7 domain-containing protein 3 OS=Homo sapiens GN=MAP7D3 PE=1 SV=2	1.087	1	0.120352	1.38577e-08
Q9H2V7	Protein spinster homolog 1 OS=Homo sapiens GN=SPNS1 PE=1 SV=1	1.087	1	0.120352	1.38577e-08
O43379	WD repeat-containing protein 62 OS=Homo sapiens GN=WDR62 PE=1 SV=4	1.087	1	0.120352	1.38577e-08
Q9ULQ1	Two pore calcium channel protein 1 OS=Homo sapiens GN=TPCN1 PE=1 SV=3	1.087	1	0.120352	1.38577e-08
Q86VP1	Tax1-binding protein 1 OS=Homo sapiens GN=TAX1BP1 PE=1 SV=2	1.087	1	0.120352	1.38577e-08
Q8IV08	Phospholipase D3 OS=Homo sapiens GN=PLD3 PE=1 SV=1	1.087	1	0.120352	1.38577e-08
Q9P219	Protein Daple OS=Homo sapiens GN=CCDC88C PE=1 SV=3	1.087	1	0.120352	1.38577e-08
P26358	DNA (cytosine-5)-methyltransferase 1 OS=Homo sapiens GN=DNMT1 PE=1 SV=2	1.086	1	0.119024	1.38577e-08
P69849	Nodal modulator 3 OS=Homo sapiens GN=NOMO3 PE=3 SV=2	1.086	1	0.119024	1.38577e-08
Q5JPE7	Nodal modulator 2 OS=Homo sapiens GN=NOMO2 PE=1 SV=1	1.086	1	0.119024	1.38577e-08
Q15155	Nodal modulator 1 OS=Homo sapiens GN=NOMO1 PE=1 SV=5	1.086	1	0.119024	1.38577e-08
P41091	Eukaryotic translation initiation factor 2 subunit 3 OS=Homo sapiens GN=EIF2S3 PE=1 SV=3	1.086	1	0.119024	1.38577e-08
Q6IN85	Serine/threonine-protein phosphatase 4 regulatory subunit 3A OS=Homo sapiens GN=PPP4R3A PE=1 SV=1	1.086	1	0.119024	1.38577e-08
Q9GZR2	RNA exonuclease 4 OS=Homo sapiens GN=REXO4 PE=1 SV=2	1.086	1	0.119024	1.38577e-08
Q9BYG3	MKI67 FHA domain-interacting nucleolar phosphoprotein OS=Homo sapiens GN=NIFK PE=1 SV=1	1.086	1	0.119024	1.38577e-08
P51452	Dual specificity protein phosphatase 3 OS=Homo sapiens GN=DUSP3 PE=1 SV=1	1.086	1	0.119024	1.38577e-08
O75608	Acyl-protein thioesterase 1 OS=Homo sapiens GN=LYPLA1 PE=1 SV=1	1.086	1	0.119024	1.38577e-08
Q9NPD3	Exosome complex component RRP41 OS=Homo sapiens GN=EXOSC4 PE=1 SV=3	1.086	1	0.119024	1.38577e-08
Q9Y547	Intraflagellar transport protein 25 homolog OS=Homo sapiens GN=HSPB11 PE=1 SV=1	1.086	1	0.119024	1.38577e-08
Q9GZT8	NIF3-like protein 1 OS=Homo sapiens GN=NIF3L1 PE=1 SV=2	1.086	1	0.119024	1.38577e-08
Q86WR7	Proline and serine-rich protein 2 OS=Homo sapiens GN=PROSER2 PE=1 SV=2	1.086	1	0.119024	1.38577e-08
P17844	Probable ATP-dependent RNA helicase DDX5 OS=Homo sapiens GN=DDX5 PE=1 SV=1	1.085	1	0.117695	1.38577e-08
Q86XP3	ATP-dependent RNA helicase DDX42 OS=Homo sapiens GN=DDX42 PE=1 SV=1	1.085	1	0.117695	1.38577e-08
Q99590	Protein SCAF11 OS=Homo sapiens GN=SCAF11 PE=1 SV=2	1.085	1	0.117695	1.38577e-08
Q9NR45	Sialic acid synthase OS=Homo sapiens GN=NANS PE=1 SV=2	1.085	1	0.117695	1.38577e-08
P62263	40S ribosomal protein S14 OS=Homo sapiens GN=RPS14 PE=1 SV=3	1.085	1	0.117695	1.38577e-08
Q9BZ23	Pantothenate kinase 2, mitochondrial OS=Homo sapiens GN=PANK2 PE=1 SV=3	1.085	1	0.117695	1.38577e-08
O14618	Copper chaperone for superoxide dismutase OS=Homo sapiens GN=CCS PE=1 SV=1	1.085	1	0.117695	1.38577e-08
Q9H0A8	COMM domain-containing protein 4 OS=Homo sapiens GN=COMMD4 PE=1 SV=1	1.085	1	0.117695	1.38577e-08
Q66K64	DDB1- and CUL4-associated factor 15 OS=Homo sapiens GN=DCAF15 PE=1 SV=1	1.085	1	0.117695	1.38577e-08
P17152	Transmembrane protein 11, mitochondrial OS=Homo sapiens GN=TMEM11 PE=1 SV=1	1.085	1	0.117695	1.38577e-08
Q8N2I9	Serine/threonine-protein kinase 40 OS=Homo sapiens GN=STK40 PE=1 SV=2	1.085	1	0.117695	1.38577e-08
P02585	Troponin C, skeletal muscle OS=Homo sapiens GN=TNNC2 PE=1 SV=2	1.085	1	0.117695	1.38577e-08
P24941	Cyclin-dependent kinase 2 OS=Homo sapiens GN=CDK2 PE=1 SV=2	1.084	1	0.116365	1.38577e-08
P30154	Serine/threonine-protein phosphatase 2A 65 kDa regulatory subunit A beta isoform OS=Homo sapiens GN=PPP2R1B PE=1 SV=3	1.084	1	0.116365	1.38577e-08
Q9BTY7	Protein HGH1 homolog OS=Homo sapiens GN=HGH1 PE=1 SV=1	1.084	1	0.116365	1.38577e-08
Q96S59	Ran-binding protein 9 OS=Homo sapiens GN=RANBP9 PE=1 SV=1	1.084	1	0.116365	1.38577e-08
Q9UH17	DNA dC->dU-editing enzyme APOBEC-3B OS=Homo sapiens GN=APOBEC3B PE=1 SV=1	1.084	1	0.116365	1.38577e-08
Q969Q0	60S ribosomal protein L36a-like OS=Homo sapiens GN=RPL36AL PE=1 SV=3	1.084	1	0.116365	1.38577e-08
O15160	DNA-directed RNA polymerases I and III subunit RPAC1 OS=Homo sapiens GN=POLR1C PE=1 SV=1	1.084	1	0.116365	1.38577e-08
Q9UBU8	Mortality factor 4-like protein 1 OS=Homo sapiens GN=MORF4L1 PE=1 SV=2	1.084	1	0.116365	1.38577e-08
Q13107	Ubiquitin carboxyl-terminal hydrolase 4 OS=Homo sapiens GN=USP4 PE=1 SV=3	1.084	1	0.116365	1.38577e-08
Q53EZ4	Centrosomal protein of 55 kDa OS=Homo sapiens GN=CEP55 PE=1 SV=3	1.084	1	0.116365	1.38577e-08
P62837	Ubiquitin-conjugating enzyme E2 D2 OS=Homo sapiens GN=UBE2D2 PE=1 SV=1	1.084	1	0.116365	1.38577e-08
O43639	Cytoplasmic protein NCK2 OS=Homo sapiens GN=NCK2 PE=1 SV=2	1.084	1	0.116365	1.38577e-08
Q9NPR9	Protein GPR108 OS=Homo sapiens GN=GPR108 PE=2 SV=3	1.084	1	0.116365	1.38577e-08
Q86VH2	Kinesin-like protein KIF27 OS=Homo sapiens GN=KIF27 PE=2 SV=1	1.084	1	0.116365	1.38577e-08
O75037	Kinesin-like protein KIF21B OS=Homo sapiens GN=KIF21B PE=1 SV=2	1.084	1	0.116365	1.38577e-08
Q9Y6R0	Numb-like protein OS=Homo sapiens GN=NUMBL PE=1 SV=1	1.084	1	0.116365	1.38577e-08
Q86UT6	NLR family member X1 OS=Homo sapiens GN=NLRX1 PE=1 SV=1	1.084	1	0.116365	1.38577e-08
Q96LD8	Sentrin-specific protease 8 OS=Homo sapiens GN=SENP8 PE=1 SV=1	1.084	1	0.116365	1.38577e-08
P38919	Eukaryotic initiation factor 4A-III OS=Homo sapiens GN=EIF4A3 PE=1 SV=4	1.083	1	0.115033	1.38577e-08
O95747	Serine/threonine-protein kinase OSR1 OS=Homo sapiens GN=OXSR1 PE=1 SV=1	1.083	1	0.115033	1.38577e-08
Q8TEA8	D-aminoacyl-tRNA deacylase 1 OS=Homo sapiens GN=DTD1 PE=1 SV=2	1.083	1	0.115033	1.38577e-08
P52756	RNA-binding protein 5 OS=Homo sapiens GN=RBM5 PE=1 SV=2	1.083	1	0.115033	1.38577e-08
P18615	Negative elongation factor E OS=Homo sapiens GN=NELFE PE=1 SV=3	1.083	1	0.115033	1.38577e-08
Q93045	Stathmin-2 OS=Homo sapiens GN=STMN2 PE=1 SV=3	1.083	1	0.115033	1.38577e-08
P27707	Deoxycytidine kinase OS=Homo sapiens GN=DCK PE=1 SV=1	1.083	1	0.115033	1.38577e-08
O94851	[F-actin]-monooxygenase MICAL2 OS=Homo sapiens GN=MICAL2 PE=1 SV=1	1.083	1	0.115033	1.38577e-08
Q8IYB5	Stromal membrane-associated protein 1 OS=Homo sapiens GN=SMAP1 PE=1 SV=2	1.083	1	0.115033	1.38577e-08
Q68E01	Integrator complex subunit 3 OS=Homo sapiens GN=INTS3 PE=1 SV=1	1.083	1	0.115033	1.38577e-08
A9Z1Z3	Fer-1-like protein 4 OS=Homo sapiens GN=FER1L4 PE=2 SV=1	1.083	1	0.115033	1.38577e-08
O00410	Importin-5 OS=Homo sapiens GN=IPO5 PE=1 SV=4	1.082	1	0.1137	1.38577e-08
P55957	BH3-interacting domain death agonist OS=Homo sapiens GN=BID PE=1 SV=1	1.082	1	0.1137	1.38577e-08
Q9BV44	THUMP domain-containing protein 3 OS=Homo sapiens GN=THUMPD3 PE=1 SV=1	1.082	1	0.1137	1.38577e-08
Q15067	Peroxisomal acyl-coenzyme A oxidase 1 OS=Homo sapiens GN=ACOX1 PE=1 SV=3	1.082	1	0.1137	1.38577e-08
P15559	NAD(P)H dehydrogenase [quinone] 1 OS=Homo sapiens GN=NQO1 PE=1 SV=1	1.082	1	0.1137	1.38577e-08
P17706	Tyrosine-protein phosphatase non-receptor type 2 OS=Homo sapiens GN=PTPN2 PE=1 SV=2	1.082	1	0.1137	1.38577e-08
Q9NVR0	Kelch-like protein 11 OS=Homo sapiens GN=KLHL11 PE=1 SV=1	1.082	1	0.1137	1.38577e-08
Q9UKA9	Polypyrimidine tract-binding protein 2 OS=Homo sapiens GN=PTBP2 PE=1 SV=1	1.082	1	0.1137	1.38577e-08
Q8TE49	OTU domain-containing protein 7A OS=Homo sapiens GN=OTUD7A PE=1 SV=1	1.082	1	0.1137	1.38577e-08
Q9UP52	Transferrin receptor protein 2 OS=Homo sapiens GN=TFR2 PE=1 SV=1	1.082	1	0.1137	1.38577e-08
Q3B726	DNA-directed RNA polymerase I subunit RPA43 OS=Homo sapiens GN=TWISTNB PE=1 SV=1	1.082	1	0.1137	1.38577e-08
Q8TEH3	DENN domain-containing protein 1A OS=Homo sapiens GN=DENND1A PE=1 SV=2	1.082	1	0.1137	1.38577e-08
Q8NHM5	Lysine-specific demethylase 2B OS=Homo sapiens GN=KDM2B PE=1 SV=1	1.082	1	0.1137	1.38577e-08
O75909	Cyclin-K OS=Homo sapiens GN=CCNK PE=1 SV=2	1.082	1	0.1137	1.38577e-08
O95229	ZW10 interactor OS=Homo sapiens GN=ZWINT PE=1 SV=2	1.082	1	0.1137	1.38577e-08
Q8IYJ1	Copine-9 OS=Homo sapiens GN=CPNE9 PE=1 SV=3	1.082	1	0.1137	1.38577e-08
Q86YQ8	Copine-8 OS=Homo sapiens GN=CPNE8 PE=1 SV=2	1.082	1	0.1137	1.38577e-08
Q9UBL6	Copine-7 OS=Homo sapiens GN=CPNE7 PE=1 SV=1	1.082	1	0.1137	1.38577e-08
Q96A23	Copine-4 OS=Homo sapiens GN=CPNE4 PE=1 SV=1	1.082	1	0.1137	1.38577e-08
Q9HCH3	Copine-5 OS=Homo sapiens GN=CPNE5 PE=1 SV=2	1.082	1	0.1137	1.38577e-08
O95741	Copine-6 OS=Homo sapiens GN=CPNE6 PE=1 SV=3	1.082	1	0.1137	1.38577e-08
Q3B820	Protein FAM161A OS=Homo sapiens GN=FAM161A PE=1 SV=2	1.082	1	0.1137	1.38577e-08
Q8N3L3	Beta-taxilin OS=Homo sapiens GN=TXLNB PE=1 SV=3	1.082	1	0.1137	1.38577e-08
P49748	Very long-chain specific acyl-CoA dehydrogenase, mitochondrial OS=Homo sapiens GN=ACADVL PE=1 SV=1	1.081	1	0.112367	1.38577e-08
P22234	Multifunctional protein ADE2 OS=Homo sapiens GN=PAICS PE=1 SV=3	1.081	1	0.112367	1.38577e-08
O95373	Importin-7 OS=Homo sapiens GN=IPO7 PE=1 SV=1	1.081	1	0.112367	1.38577e-08
Q6Y7W6	GRB10-interacting GYF protein 2 OS=Homo sapiens GN=GIGYF2 PE=1 SV=1	1.081	1	0.112367	1.38577e-08
O95819	Mitogen-activated protein kinase kinase kinase kinase 4 OS=Homo sapiens GN=MAP4K4 PE=1 SV=2	1.081	1	0.112367	1.38577e-08
Q9NX55	Huntingtin-interacting protein K OS=Homo sapiens GN=HYPK PE=1 SV=2	1.081	1	0.112367	1.38577e-08
O43293	Death-associated protein kinase 3 OS=Homo sapiens GN=DAPK3 PE=1 SV=1	1.081	1	0.112367	1.38577e-08
P62304	Small nuclear ribonucleoprotein E OS=Homo sapiens GN=SNRPE PE=1 SV=1	1.081	1	0.112367	1.38577e-08
Q16514	Transcription initiation factor TFIID subunit 12 OS=Homo sapiens GN=TAF12 PE=1 SV=1	1.081	1	0.112367	1.38577e-08
Q8NC96	Adaptin ear-binding coat-associated protein 1 OS=Homo sapiens GN=NECAP1 PE=1 SV=2	1.081	1	0.112367	1.38577e-08
O43716	Glutamyl-tRNA(Gln) amidotransferase subunit C, mitochondrial OS=Homo sapiens GN=GATC PE=1 SV=1	1.081	1	0.112367	1.38577e-08
Q9H0W9	Ester hydrolase C11orf54 OS=Homo sapiens GN=C11orf54 PE=1 SV=1	1.081	1	0.112367	1.38577e-08
Q96I23	Protein preY, mitochondrial OS=Homo sapiens GN=PYURF PE=1 SV=1	1.081	1	0.112367	1.38577e-08
Q8NEY4	V-type proton ATPase subunit C 2 OS=Homo sapiens GN=ATP6V1C2 PE=1 SV=2	1.081	1	0.112367	1.38577e-08
Q9BSY9	Desumoylating isopeptidase 2 OS=Homo sapiens GN=DESI2 PE=1 SV=1	1.081	1	0.112367	1.38577e-08
O75071	EF-hand calcium-binding domain-containing protein 14 OS=Homo sapiens GN=EFCAB14 PE=1 SV=1	1.081	1	0.112367	1.38577e-08
O95477	ATP-binding cassette sub-family A member 1 OS=Homo sapiens GN=ABCA1 PE=1 SV=3	1.081	1	0.112367	1.38577e-08
O14776	Transcription elongation regulator 1 OS=Homo sapiens GN=TCERG1 PE=1 SV=2	1.08	1	0.111031	1.38577e-08
P51610	Host cell factor 1 OS=Homo sapiens GN=HCFC1 PE=1 SV=2	1.08	1	0.111031	1.38577e-08
Q13347	Eukaryotic translation initiation factor 3 subunit I OS=Homo sapiens GN=EIF3I PE=1 SV=1	1.08	1	0.111031	1.38577e-08
P55795	Heterogeneous nuclear ribonucleoprotein H2 OS=Homo sapiens GN=HNRNPH2 PE=1 SV=1	1.08	1	0.111031	1.38577e-08
Q8N3X1	Formin-binding protein 4 OS=Homo sapiens GN=FNBP4 PE=1 SV=3	1.08	1	0.111031	1.38577e-08
Q7KZI7	Serine/threonine-protein kinase MARK2 OS=Homo sapiens GN=MARK2 PE=1 SV=2	1.08	1	0.111031	1.38577e-08
Q9Y6I4	Ubiquitin carboxyl-terminal hydrolase 3 OS=Homo sapiens GN=USP3 PE=1 SV=2	1.08	1	0.111031	1.38577e-08
Q8NB46	Serine/threonine-protein phosphatase 6 regulatory ankyrin repeat subunit C OS=Homo sapiens GN=ANKRD52 PE=1 SV=3	1.08	1	0.111031	1.38577e-08
O43402	ER membrane protein complex subunit 8 OS=Homo sapiens GN=EMC8 PE=1 SV=1	1.08	1	0.111031	1.38577e-08
Q8TED1	Probable glutathione peroxidase 8 OS=Homo sapiens GN=GPX8 PE=1 SV=2	1.08	1	0.111031	1.38577e-08
Q5VWX1	KH domain-containing, RNA-binding, signal transduction-associated protein 2 OS=Homo sapiens GN=KHDRBS2 PE=1 SV=1	1.08	1	0.111031	1.38577e-08
Q9NZM5	Ribosome biogenesis protein NOP53 OS=Homo sapiens GN=NOP53 PE=1 SV=2	1.08	1	0.111031	1.38577e-08
O43318	Mitogen-activated protein kinase kinase kinase 7 OS=Homo sapiens GN=MAP3K7 PE=1 SV=1	1.08	1	0.111031	1.38577e-08
Q9UHA3	Probable ribosome biogenesis protein RLP24 OS=Homo sapiens GN=RSL24D1 PE=1 SV=1	1.08	1	0.111031	1.38577e-08
Q9HBL8	NmrA-like family domain-containing protein 1 OS=Homo sapiens GN=NMRAL1 PE=1 SV=1	1.08	1	0.111031	1.38577e-08
P61247	40S ribosomal protein S3a OS=Homo sapiens GN=RPS3A PE=1 SV=2	1.079	1	0.109695	1.38577e-08
Q7KZ85	Transcription elongation factor SPT6 OS=Homo sapiens GN=SUPT6H PE=1 SV=2	1.079	1	0.109695	1.38577e-08
P50502	Hsc70-interacting protein OS=Homo sapiens GN=ST13 PE=1 SV=2	1.079	1	0.109695	1.38577e-08
P55263	Adenosine kinase OS=Homo sapiens GN=ADK PE=1 SV=2	1.079	1	0.109695	1.38577e-08
P35250	Replication factor C subunit 2 OS=Homo sapiens GN=RFC2 PE=1 SV=3	1.079	1	0.109695	1.38577e-08
Q99733	Nucleosome assembly protein 1-like 4 OS=Homo sapiens GN=NAP1L4 PE=1 SV=1	1.079	1	0.109695	1.38577e-08
Q9UID3	Vacuolar protein sorting-associated protein 51 homolog OS=Homo sapiens GN=VPS51 PE=1 SV=2	1.079	1	0.109695	1.38577e-08
Q8TF44	C2 calcium-dependent domain-containing protein 4C OS=Homo sapiens GN=C2CD4C PE=1 SV=2	1.079	1	0.109695	1.38577e-08
Q9NVM4	Protein arginine N-methyltransferase 7 OS=Homo sapiens GN=PRMT7 PE=1 SV=1	1.079	1	0.109695	1.38577e-08
Q96NE9	FERM domain-containing protein 6 OS=Homo sapiens GN=FRMD6 PE=1 SV=1	1.079	1	0.109695	1.38577e-08
Q15326	Zinc finger MYND domain-containing protein 11 OS=Homo sapiens GN=ZMYND11 PE=1 SV=2	1.079	1	0.109695	1.38577e-08
P15374	Ubiquitin carboxyl-terminal hydrolase isozyme L3 OS=Homo sapiens GN=UCHL3 PE=1 SV=1	1.079	1	0.109695	1.38577e-08
Q96EX3	WD repeat-containing protein 34 OS=Homo sapiens GN=WDR34 PE=1 SV=2	1.079	1	0.109695	1.38577e-08
O43819	Protein SCO2 homolog, mitochondrial OS=Homo sapiens GN=SCO2 PE=1 SV=3	1.079	1	0.109695	1.38577e-08
Q9UGV2	Protein NDRG3 OS=Homo sapiens GN=NDRG3 PE=1 SV=2	1.079	1	0.109695	1.38577e-08
Q68D91	Metallo-beta-lactamase domain-containing protein 2 OS=Homo sapiens GN=MBLAC2 PE=1 SV=3	1.079	1	0.109695	1.38577e-08
Q13127	RE1-silencing transcription factor OS=Homo sapiens GN=REST PE=1 SV=3	1.079	1	0.109695	1.38577e-08
Q9H7U1	Serine-rich coiled-coil domain-containing protein 2 OS=Homo sapiens GN=CCSER2 PE=1 SV=2	1.079	1	0.109695	1.38577e-08
Q9Y5B9	FACT complex subunit SPT16 OS=Homo sapiens GN=SUPT16H PE=1 SV=1	1.078	1	0.108357	1.38577e-08
P25205	DNA replication licensing factor MCM3 OS=Homo sapiens GN=MCM3 PE=1 SV=3	1.078	1	0.108357	1.38577e-08
Q8TEM1	Nuclear pore membrane glycoprotein 210 OS=Homo sapiens GN=NUP210 PE=1 SV=3	1.078	1	0.108357	1.38577e-08
Q9NPQ8	Synembryn-A OS=Homo sapiens GN=RIC8A PE=1 SV=3	1.078	1	0.108357	1.38577e-08
Q96M27	Protein PRRC1 OS=Homo sapiens GN=PRRC1 PE=1 SV=1	1.078	1	0.108357	1.38577e-08
Q9Y281	Cofilin-2 OS=Homo sapiens GN=CFL2 PE=1 SV=1	1.078	1	0.108357	1.38577e-08
Q9BYT8	Neurolysin, mitochondrial OS=Homo sapiens GN=NLN PE=1 SV=1	1.078	1	0.108357	1.38577e-08
P51784	Ubiquitin carboxyl-terminal hydrolase 11 OS=Homo sapiens GN=USP11 PE=1 SV=3	1.078	1	0.108357	1.38577e-08
O95249	Golgi SNAP receptor complex member 1 OS=Homo sapiens GN=GOSR1 PE=1 SV=1	1.078	1	0.108357	1.38577e-08
Q96DX7	Tripartite motif-containing protein 44 OS=Homo sapiens GN=TRIM44 PE=1 SV=1	1.078	1	0.108357	1.38577e-08
Q6RI45	Bromodomain and WD repeat-containing protein 3 OS=Homo sapiens GN=BRWD3 PE=1 SV=2	1.078	1	0.108357	1.38577e-08
P07737	Profilin-1 OS=Homo sapiens GN=PFN1 PE=1 SV=2	1.077	1	0.107018	1.38577e-08
P18124	60S ribosomal protein L7 OS=Homo sapiens GN=RPL7 PE=1 SV=1	1.077	1	0.107018	1.38577e-08
Q9Y2X3	Nucleolar protein 58 OS=Homo sapiens GN=NOP58 PE=1 SV=1	1.077	1	0.107018	1.38577e-08
Q99615	DnaJ homolog subfamily C member 7 OS=Homo sapiens GN=DNAJC7 PE=1 SV=2	1.077	1	0.107018	1.38577e-08
Q14139	Ubiquitin conjugation factor E4 A OS=Homo sapiens GN=UBE4A PE=1 SV=2	1.077	1	0.107018	1.38577e-08
Q02543	60S ribosomal protein L18a OS=Homo sapiens GN=RPL18A PE=1 SV=2	1.077	1	0.107018	1.38577e-08
Q6IS14	Eukaryotic translation initiation factor 5A-1-like OS=Homo sapiens GN=EIF5AL1 PE=2 SV=2	1.077	1	0.107018	1.38577e-08
P62714	Serine/threonine-protein phosphatase 2A catalytic subunit beta isoform OS=Homo sapiens GN=PPP2CB PE=1 SV=1	1.077	1	0.107018	1.38577e-08
Q6PCB5	Round spermatid basic protein 1-like protein OS=Homo sapiens GN=RSBN1L PE=1 SV=2	1.077	1	0.107018	1.38577e-08
Q8ND56	Protein LSM14 homolog A OS=Homo sapiens GN=LSM14A PE=1 SV=3	1.077	1	0.107018	1.38577e-08
Q9BRL6	Serine/arginine-rich splicing factor 8 OS=Homo sapiens GN=SRSF8 PE=1 SV=1	1.077	1	0.107018	1.38577e-08
Q8IXM2	Chromatin complexes subunit BAP18 OS=Homo sapiens GN=BAP18 PE=1 SV=1	1.077	1	0.107018	1.38577e-08
O95905	Protein ecdysoneless homolog OS=Homo sapiens GN=ECD PE=1 SV=1	1.077	1	0.107018	1.38577e-08
Q56UQ5	TPT1-like protein OS=Homo sapiens PE=2 SV=2	1.077	1	0.107018	1.38577e-08
Q8IZT6	Abnormal spindle-like microcephaly-associated protein OS=Homo sapiens GN=ASPM PE=1 SV=2	1.077	1	0.107018	1.38577e-08
P42285	Exosome RNA helicase MTR4 OS=Homo sapiens GN=MTREX PE=1 SV=3	1.076	1	0.105678	1.38577e-08
O00273	DNA fragmentation factor subunit alpha OS=Homo sapiens GN=DFFA PE=1 SV=1	1.076	1	0.105678	1.38577e-08
O14737	Programmed cell death protein 5 OS=Homo sapiens GN=PDCD5 PE=1 SV=3	1.076	1	0.105678	1.38577e-08
Q15366	Poly(rC)-binding protein 2 OS=Homo sapiens GN=PCBP2 PE=1 SV=1	1.076	1	0.105678	1.38577e-08
P52758	2-iminobutanoate/2-iminopropanoate deaminase OS=Homo sapiens GN=RIDA PE=1 SV=1	1.076	1	0.105678	1.38577e-08
Q01081	Splicing factor U2AF 35 kDa subunit OS=Homo sapiens GN=U2AF1 PE=1 SV=3	1.076	1	0.105678	1.38577e-08
P39748	Flap endonuclease 1 OS=Homo sapiens GN=FEN1 PE=1 SV=1	1.076	1	0.105678	1.38577e-08
Q9BRA2	Thioredoxin domain-containing protein 17 OS=Homo sapiens GN=TXNDC17 PE=1 SV=1	1.076	1	0.105678	1.38577e-08
P24666	Low molecular weight phosphotyrosine protein phosphatase OS=Homo sapiens GN=ACP1 PE=1 SV=3	1.076	1	0.105678	1.38577e-08
O43913	Origin recognition complex subunit 5 OS=Homo sapiens GN=ORC5 PE=1 SV=1	1.076	1	0.105678	1.38577e-08
Q8NG31	Kinetochore scaffold 1 OS=Homo sapiens GN=KNL1 PE=1 SV=3	1.076	1	0.105678	1.38577e-08
P61513	60S ribosomal protein L37a OS=Homo sapiens GN=RPL37A PE=1 SV=2	1.076	1	0.105678	1.38577e-08
Q08AD1	Calmodulin-regulated spectrin-associated protein 2 OS=Homo sapiens GN=CAMSAP2 PE=1 SV=3	1.076	1	0.105678	1.38577e-08
P35244	Replication protein A 14 kDa subunit OS=Homo sapiens GN=RPA3 PE=1 SV=1	1.076	1	0.105678	1.38577e-08
Q8WZA0	Protein LZIC OS=Homo sapiens GN=LZIC PE=1 SV=1	1.076	1	0.105678	1.38577e-08
Q14011	Cold-inducible RNA-binding protein OS=Homo sapiens GN=CIRBP PE=1 SV=1	1.076	1	0.105678	1.38577e-08
Q6ZUT1	Uncharacterized protein NKAPD1 OS=Homo sapiens GN=NKAPD1 PE=1 SV=2	1.076	1	0.105678	1.38577e-08
Q8N9N8	Probable RNA-binding protein EIF1AD OS=Homo sapiens GN=EIF1AD PE=1 SV=1	1.076	1	0.105678	1.38577e-08
O95365	Zinc finger and BTB domain-containing protein 7A OS=Homo sapiens GN=ZBTB7A PE=1 SV=1	1.076	1	0.105678	1.38577e-08
O43167	Zinc finger and BTB domain-containing protein 24 OS=Homo sapiens GN=ZBTB24 PE=1 SV=2	1.076	1	0.105678	1.38577e-08
Q53HC5	Kelch-like protein 26 OS=Homo sapiens GN=KLHL26 PE=1 SV=2	1.076	1	0.105678	1.38577e-08
Q86X02	Cerebellar degeneration-related protein 2-like OS=Homo sapiens GN=CDR2L PE=1 SV=2	1.076	1	0.105678	1.38577e-08
Q96GM5	SWI/SNF-related matrix-associated actin-dependent regulator of chromatin subfamily D member 1 OS=Homo sapiens GN=SMARCD1 PE=1 SV=2	1.076	1	0.105678	1.38577e-08
Q9BWJ5	Splicing factor 3B subunit 5 OS=Homo sapiens GN=SF3B5 PE=1 SV=1	1.076	1	0.105678	1.38577e-08
Q8N5P1	Zinc finger CCCH domain-containing protein 8 OS=Homo sapiens GN=ZC3H8 PE=1 SV=2	1.076	1	0.105678	1.38577e-08
Q12905	Interleukin enhancer-binding factor 2 OS=Homo sapiens GN=ILF2 PE=1 SV=2	1.075	1	0.104337	1.38577e-08
Q8WWQ0	PH-interacting protein OS=Homo sapiens GN=PHIP PE=1 SV=2	1.075	1	0.104337	1.38577e-08
Q9H089	Large subunit GTPase 1 homolog OS=Homo sapiens GN=LSG1 PE=1 SV=2	1.075	1	0.104337	1.38577e-08
O75934	Pre-mRNA-splicing factor SPF27 OS=Homo sapiens GN=BCAS2 PE=1 SV=1	1.075	1	0.104337	1.38577e-08
Q9Y3B9	RRP15-like protein OS=Homo sapiens GN=RRP15 PE=1 SV=2	1.075	1	0.104337	1.38577e-08
Q63ZY6	Putative methyltransferase NSUN5C OS=Homo sapiens GN=NSUN5P2 PE=5 SV=2	1.075	1	0.104337	1.38577e-08
Q96HC4	PDZ and LIM domain protein 5 OS=Homo sapiens GN=PDLIM5 PE=1 SV=5	1.075	1	0.104337	1.38577e-08
P49761	Dual specificity protein kinase CLK3 OS=Homo sapiens GN=CLK3 PE=1 SV=3	1.075	1	0.104337	1.38577e-08
Q96AT1	Uncharacterized protein KIAA1143 OS=Homo sapiens GN=KIAA1143 PE=1 SV=2	1.075	1	0.104337	1.38577e-08
P60059	Protein transport protein Sec61 subunit gamma OS=Homo sapiens GN=SEC61G PE=1 SV=1	1.075	1	0.104337	1.38577e-08
Q9UBT6	DNA polymerase kappa OS=Homo sapiens GN=POLK PE=1 SV=1	1.075	1	0.104337	1.38577e-08
P61960	Ubiquitin-fold modifier 1 OS=Homo sapiens GN=UFM1 PE=1 SV=1	1.075	1	0.104337	1.38577e-08
Q13813	Spectrin alpha chain, non-erythrocytic 1 OS=Homo sapiens GN=SPTAN1 PE=1 SV=3	1.074	1	0.102994	1.38577e-08
P51532	Transcription activator BRG1 OS=Homo sapiens GN=SMARCA4 PE=1 SV=2	1.074	1	0.102994	1.38577e-08
P31946	14-3-3 protein beta/alpha OS=Homo sapiens GN=YWHAB PE=1 SV=3	1.074	1	0.102994	1.38577e-08
Q96K76	Ubiquitin carboxyl-terminal hydrolase 47 OS=Homo sapiens GN=USP47 PE=1 SV=3	1.074	1	0.102994	1.38577e-08
P04792	Heat shock protein beta-1 OS=Homo sapiens GN=HSPB1 PE=1 SV=2	1.074	1	0.102994	1.38577e-08
P62280	40S ribosomal protein S11 OS=Homo sapiens GN=RPS11 PE=1 SV=3	1.074	1	0.102994	1.38577e-08
Q99848	Probable rRNA-processing protein EBP2 OS=Homo sapiens GN=EBNA1BP2 PE=1 SV=2	1.074	1	0.102994	1.38577e-08
P29372	DNA-3-methyladenine glycosylase OS=Homo sapiens GN=MPG PE=1 SV=3	1.074	1	0.102994	1.38577e-08
P26583	High mobility group protein B2 OS=Homo sapiens GN=HMGB2 PE=1 SV=2	1.074	1	0.102994	1.38577e-08
P21291	Cysteine and glycine-rich protein 1 OS=Homo sapiens GN=CSRP1 PE=1 SV=3	1.074	1	0.102994	1.38577e-08
P62316	Small nuclear ribonucleoprotein Sm D2 OS=Homo sapiens GN=SNRPD2 PE=1 SV=1	1.074	1	0.102994	1.38577e-08
P62277	40S ribosomal protein S13 OS=Homo sapiens GN=RPS13 PE=1 SV=2	1.074	1	0.102994	1.38577e-08
Q96P53	WD repeat and FYVE domain-containing protein 2 OS=Homo sapiens GN=WDFY2 PE=1 SV=2	1.074	1	0.102994	1.38577e-08
P63279	SUMO-conjugating enzyme UBC9 OS=Homo sapiens GN=UBE2I PE=1 SV=1	1.074	1	0.102994	1.38577e-08
P57088	Transmembrane protein 33 OS=Homo sapiens GN=TMEM33 PE=1 SV=2	1.074	1	0.102994	1.38577e-08
Q5SXM2	snRNA-activating protein complex subunit 4 OS=Homo sapiens GN=SNAPC4 PE=1 SV=1	1.074	1	0.102994	1.38577e-08
Q5T0F9	Coiled-coil and C2 domain-containing protein 1B OS=Homo sapiens GN=CC2D1B PE=1 SV=1	1.074	1	0.102994	1.38577e-08
Q05513	Protein kinase C zeta type OS=Homo sapiens GN=PRKCZ PE=1 SV=4	1.074	1	0.102994	1.38577e-08
Q92609	TBC1 domain family member 5 OS=Homo sapiens GN=TBC1D5 PE=1 SV=1	1.074	1	0.102994	1.38577e-08
Q96EI5	Transcription elongation factor A protein-like 4 OS=Homo sapiens GN=TCEAL4 PE=1 SV=2	1.074	1	0.102994	1.38577e-08
P23634	Plasma membrane calcium-transporting ATPase 4 OS=Homo sapiens GN=ATP2B4 PE=1 SV=2	1.074	1	0.102994	1.38577e-08
Q9HD40	O-phosphoseryl-tRNA(Sec) selenium transferase OS=Homo sapiens GN=SEPSECS PE=1 SV=2	1.074	1	0.102994	1.38577e-08
Q9P1Z2	Calcium-binding and coiled-coil domain-containing protein 1 OS=Homo sapiens GN=CALCOCO1 PE=1 SV=2	1.074	1	0.102994	1.38577e-08
P12270	Nucleoprotein TPR OS=Homo sapiens GN=TPR PE=1 SV=3	1.073	1	0.10165	1.38577e-08
Q9UQE7	Structural maintenance of chromosomes protein 3 OS=Homo sapiens GN=SMC3 PE=1 SV=2	1.073	1	0.10165	1.38577e-08
O43765	Small glutamine-rich tetratricopeptide repeat-containing protein alpha OS=Homo sapiens GN=SGTA PE=1 SV=1	1.073	1	0.10165	1.38577e-08
O94760	N(G),N(G)-dimethylarginine dimethylaminohydrolase 1 OS=Homo sapiens GN=DDAH1 PE=1 SV=3	1.073	1	0.10165	1.38577e-08
Q8N1G2	Cap-specific mRNA (nucleoside-2'-O-)-methyltransferase 1 OS=Homo sapiens GN=CMTR1 PE=1 SV=1	1.073	1	0.10165	1.38577e-08
Q9HD45	Transmembrane 9 superfamily member 3 OS=Homo sapiens GN=TM9SF3 PE=1 SV=2	1.073	1	0.10165	1.38577e-08
Q9Y296	Trafficking protein particle complex subunit 4 OS=Homo sapiens GN=TRAPPC4 PE=1 SV=1	1.073	1	0.10165	1.38577e-08
O75935	Dynactin subunit 3 OS=Homo sapiens GN=DCTN3 PE=1 SV=1	1.073	1	0.10165	1.38577e-08
Q9HD47	Ran guanine nucleotide release factor OS=Homo sapiens GN=RANGRF PE=1 SV=1	1.073	1	0.10165	1.38577e-08
Q96B23	Uncharacterized protein C18orf25 OS=Homo sapiens GN=C18orf25 PE=1 SV=2	1.073	1	0.10165	1.38577e-08
A6NED2	RCC1 domain-containing protein 1 OS=Homo sapiens GN=RCCD1 PE=1 SV=1	1.073	1	0.10165	1.38577e-08
Q9Y2E5	Epididymis-specific alpha-mannosidase OS=Homo sapiens GN=MAN2B2 PE=1 SV=4	1.073	1	0.10165	1.38577e-08
P0C7T5	Ataxin-1-like OS=Homo sapiens GN=ATXN1L PE=1 SV=1	1.073	1	0.10165	1.38577e-08
P08631	Tyrosine-protein kinase HCK OS=Homo sapiens GN=HCK PE=1 SV=5	1.073	1	0.10165	1.38577e-08
Q8WUR7	UPF0235 protein C15orf40 OS=Homo sapiens GN=C15orf40 PE=1 SV=2	1.073	1	0.10165	1.38577e-08
O15078	Centrosomal protein of 290 kDa OS=Homo sapiens GN=CEP290 PE=1 SV=2	1.073	1	0.10165	1.38577e-08
P51003	Poly(A) polymerase alpha OS=Homo sapiens GN=PAPOLA PE=1 SV=4	1.072	1	0.100305	1.38577e-08
O76031	ATP-dependent Clp protease ATP-binding subunit clpX-like, mitochondrial OS=Homo sapiens GN=CLPX PE=1 SV=2	1.072	1	0.100305	1.38577e-08
P07384	Calpain-1 catalytic subunit OS=Homo sapiens GN=CAPN1 PE=1 SV=1	1.072	1	0.100305	1.38577e-08
Q99729	Heterogeneous nuclear ribonucleoprotein A/B OS=Homo sapiens GN=HNRNPAB PE=1 SV=2	1.072	1	0.100305	1.38577e-08
P17480	Nucleolar transcription factor 1 OS=Homo sapiens GN=UBTF PE=1 SV=1	1.072	1	0.100305	1.38577e-08
Q99633	Pre-mRNA-splicing factor 18 OS=Homo sapiens GN=PRPF18 PE=1 SV=1	1.072	1	0.100305	1.38577e-08
Q96EK6	Glucosamine 6-phosphate N-acetyltransferase OS=Homo sapiens GN=GNPNAT1 PE=1 SV=1	1.072	1	0.100305	1.38577e-08
Q9Y2H0	Disks large-associated protein 4 OS=Homo sapiens GN=DLGAP4 PE=1 SV=3	1.072	1	0.100305	1.38577e-08
Q8TCD5	5'(3')-deoxyribonucleotidase, cytosolic type OS=Homo sapiens GN=NT5C PE=1 SV=2	1.072	1	0.100305	1.38577e-08
P67812	Signal peptidase complex catalytic subunit SEC11A OS=Homo sapiens GN=SEC11A PE=1 SV=1	1.072	1	0.100305	1.38577e-08
P56211	cAMP-regulated phosphoprotein 19 OS=Homo sapiens GN=ARPP19 PE=1 SV=2	1.072	1	0.100305	1.38577e-08
Q86XK2	F-box only protein 11 OS=Homo sapiens GN=FBXO11 PE=1 SV=3	1.072	1	0.100305	1.38577e-08
Q8NBT0	POC1 centriolar protein homolog A OS=Homo sapiens GN=POC1A PE=1 SV=2	1.072	1	0.100305	1.38577e-08
Q58F21	Bromodomain testis-specific protein OS=Homo sapiens GN=BRDT PE=1 SV=4	1.072	1	0.100305	1.38577e-08
Q9H0D6	5'-3' exoribonuclease 2 OS=Homo sapiens GN=XRN2 PE=1 SV=1	1.071	1	0.0989585	1.38577e-08
P28074	Proteasome subunit beta type-5 OS=Homo sapiens GN=PSMB5 PE=1 SV=3	1.071	1	0.0989585	1.38577e-08
Q86VM9	Zinc finger CCCH domain-containing protein 18 OS=Homo sapiens GN=ZC3H18 PE=1 SV=2	1.071	1	0.0989585	1.38577e-08
P09884	DNA polymerase alpha catalytic subunit OS=Homo sapiens GN=POLA1 PE=1 SV=2	1.071	1	0.0989585	1.38577e-08
Q86Y56	Dynein assembly factor 5, axonemal OS=Homo sapiens GN=DNAAF5 PE=1 SV=4	1.071	1	0.0989585	1.38577e-08
Q8N201	Integrator complex subunit 1 OS=Homo sapiens GN=INTS1 PE=1 SV=2	1.071	1	0.0989585	1.38577e-08
Q8WXI9	Transcriptional repressor p66-beta OS=Homo sapiens GN=GATAD2B PE=1 SV=1	1.071	1	0.0989585	1.38577e-08
O95626	Acidic leucine-rich nuclear phosphoprotein 32 family member D OS=Homo sapiens GN=ANP32D PE=2 SV=2	1.071	1	0.0989585	1.38577e-08
Q6PGP7	Tetratricopeptide repeat protein 37 OS=Homo sapiens GN=TTC37 PE=1 SV=1	1.071	1	0.0989585	1.38577e-08
Q9GZZ9	Ubiquitin-like modifier-activating enzyme 5 OS=Homo sapiens GN=UBA5 PE=1 SV=1	1.071	1	0.0989585	1.38577e-08
Q8TCF1	AN1-type zinc finger protein 1 OS=Homo sapiens GN=ZFAND1 PE=1 SV=1	1.071	1	0.0989585	1.38577e-08
Q9NPA8	Transcription and mRNA export factor ENY2 OS=Homo sapiens GN=ENY2 PE=1 SV=1	1.071	1	0.0989585	1.38577e-08
Q9ULM3	YEATS domain-containing protein 2 OS=Homo sapiens GN=YEATS2 PE=1 SV=2	1.071	1	0.0989585	1.38577e-08
Q92615	La-related protein 4B OS=Homo sapiens GN=LARP4B PE=1 SV=3	1.07	1	0.0976108	1.38577e-08
Q16543	Hsp90 co-chaperone Cdc37 OS=Homo sapiens GN=CDC37 PE=1 SV=1	1.07	1	0.0976108	1.38577e-08
Q13098	COP9 signalosome complex subunit 1 OS=Homo sapiens GN=GPS1 PE=1 SV=4	1.07	1	0.0976108	1.38577e-08
Q9Y277	Voltage-dependent anion-selective channel protein 3 OS=Homo sapiens GN=VDAC3 PE=1 SV=1	1.07	1	0.0976108	1.38577e-08
P30050	60S ribosomal protein L12 OS=Homo sapiens GN=RPL12 PE=1 SV=1	1.07	1	0.0976108	1.38577e-08
Q8WU90	Zinc finger CCCH domain-containing protein 15 OS=Homo sapiens GN=ZC3H15 PE=1 SV=1	1.07	1	0.0976108	1.38577e-08
O14818	Proteasome subunit alpha type-7 OS=Homo sapiens GN=PSMA7 PE=1 SV=1	1.07	1	0.0976108	1.38577e-08
O75448	Mediator of RNA polymerase II transcription subunit 24 OS=Homo sapiens GN=MED24 PE=1 SV=1	1.07	1	0.0976108	1.38577e-08
P84077	ADP-ribosylation factor 1 OS=Homo sapiens GN=ARF1 PE=1 SV=2	1.07	1	0.0976108	1.38577e-08
P61204	ADP-ribosylation factor 3 OS=Homo sapiens GN=ARF3 PE=1 SV=2	1.07	1	0.0976108	1.38577e-08
P36873	Serine/threonine-protein phosphatase PP1-gamma catalytic subunit OS=Homo sapiens GN=PPP1CC PE=1 SV=1	1.07	1	0.0976108	1.38577e-08
Q13614	Myotubularin-related protein 2 OS=Homo sapiens GN=MTMR2 PE=1 SV=4	1.07	1	0.0976108	1.38577e-08
Q9BSL1	Ubiquitin-associated domain-containing protein 1 OS=Homo sapiens GN=UBAC1 PE=1 SV=1	1.07	1	0.0976108	1.38577e-08
Q9BRJ7	Tudor-interacting repair regulator protein OS=Homo sapiens GN=NUDT16L1 PE=1 SV=1	1.07	1	0.0976108	1.38577e-08
Q96EK5	KIF1-binding protein OS=Homo sapiens GN=KIF1BP PE=1 SV=1	1.07	1	0.0976108	1.38577e-08
P14635	G2/mitotic-specific cyclin-B1 OS=Homo sapiens GN=CCNB1 PE=1 SV=1	1.07	1	0.0976108	1.38577e-08
O00522	Krev interaction trapped protein 1 OS=Homo sapiens GN=KRIT1 PE=1 SV=2	1.07	1	0.0976108	1.38577e-08
Q00266	S-adenosylmethionine synthase isoform type-1 OS=Homo sapiens GN=MAT1A PE=1 SV=2	1.07	1	0.0976108	1.38577e-08
Q96IZ5	RNA-binding protein 41 OS=Homo sapiens GN=RBM41 PE=1 SV=2	1.07	1	0.0976108	1.38577e-08
P31948	Stress-induced-phosphoprotein 1 OS=Homo sapiens GN=STIP1 PE=1 SV=1	1.069	1	0.0962619	1.38577e-08
P26196	Probable ATP-dependent RNA helicase DDX6 OS=Homo sapiens GN=DDX6 PE=1 SV=2	1.069	1	0.0962619	1.38577e-08
P63241	Eukaryotic translation initiation factor 5A-1 OS=Homo sapiens GN=EIF5A PE=1 SV=2	1.069	1	0.0962619	1.38577e-08
O75569	Interferon-inducible double-stranded RNA-dependent protein kinase activator A OS=Homo sapiens GN=PRKRA PE=1 SV=1	1.069	1	0.0962619	1.38577e-08
Q9UFC0	Leucine-rich repeat and WD repeat-containing protein 1 OS=Homo sapiens GN=LRWD1 PE=1 SV=2	1.069	1	0.0962619	1.38577e-08
Q15645	Pachytene checkpoint protein 2 homolog OS=Homo sapiens GN=TRIP13 PE=1 SV=2	1.069	1	0.0962619	1.38577e-08
P10398	Serine/threonine-protein kinase A-Raf OS=Homo sapiens GN=ARAF PE=1 SV=2	1.069	1	0.0962619	1.38577e-08
O00764	Pyridoxal kinase OS=Homo sapiens GN=PDXK PE=1 SV=1	1.069	1	0.0962619	1.38577e-08
Q86UE8	Serine/threonine-protein kinase tousled-like 2 OS=Homo sapiens GN=TLK2 PE=1 SV=2	1.069	1	0.0962619	1.38577e-08
O43663	Protein regulator of cytokinesis 1 OS=Homo sapiens GN=PRC1 PE=1 SV=2	1.069	1	0.0962619	1.38577e-08
Q04941	Proteolipid protein 2 OS=Homo sapiens GN=PLP2 PE=1 SV=1	1.069	1	0.0962619	1.38577e-08
Q9UMY1	Nucleolar protein 7 OS=Homo sapiens GN=NOL7 PE=1 SV=2	1.069	1	0.0962619	1.38577e-08
Q9H1P3	Oxysterol-binding protein-related protein 2 OS=Homo sapiens GN=OSBPL2 PE=1 SV=1	1.069	1	0.0962619	1.38577e-08
Q8N0U8	Vitamin K epoxide reductase complex subunit 1-like protein 1 OS=Homo sapiens GN=VKORC1L1 PE=1 SV=2	1.069	1	0.0962619	1.38577e-08
Q9NX47	E3 ubiquitin-protein ligase MARCH5 OS=Homo sapiens GN=MARCH5 PE=1 SV=1	1.069	1	0.0962619	1.38577e-08
O00244	Copper transport protein ATOX1 OS=Homo sapiens GN=ATOX1 PE=1 SV=1	1.069	1	0.0962619	1.38577e-08
P78364	Polyhomeotic-like protein 1 OS=Homo sapiens GN=PHC1 PE=1 SV=3	1.069	1	0.0962619	1.38577e-08
Q9HC44	Vasculin-like protein 1 OS=Homo sapiens GN=GPBP1L1 PE=1 SV=1	1.069	1	0.0962619	1.38577e-08
Q9P1W8	Signal-regulatory protein gamma OS=Homo sapiens GN=SIRPG PE=1 SV=3	1.069	1	0.0962619	1.38577e-08
Q9UH99	SUN domain-containing protein 2 OS=Homo sapiens GN=SUN2 PE=1 SV=3	1.069	1	0.0962619	1.38577e-08
P68371	Tubulin beta-4B chain OS=Homo sapiens GN=TUBB4B PE=1 SV=1	1.068	1	0.0949116	1.38577e-08
Q9H6T3	RNA polymerase II-associated protein 3 OS=Homo sapiens GN=RPAP3 PE=1 SV=2	1.068	1	0.0949116	1.38577e-08
Q9BZJ0	Crooked neck-like protein 1 OS=Homo sapiens GN=CRNKL1 PE=1 SV=4	1.068	1	0.0949116	1.38577e-08
Q9BWU0	Kanadaptin OS=Homo sapiens GN=SLC4A1AP PE=1 SV=1	1.068	1	0.0949116	1.38577e-08
P48741	Putative heat shock 70 kDa protein 7 OS=Homo sapiens GN=HSPA7 PE=5 SV=2	1.068	1	0.0949116	1.38577e-08
P49006	MARCKS-related protein OS=Homo sapiens GN=MARCKSL1 PE=1 SV=2	1.068	1	0.0949116	1.38577e-08
Q92600	CCR4-NOT transcription complex subunit 9 OS=Homo sapiens GN=CNOT9 PE=1 SV=1	1.068	1	0.0949116	1.38577e-08
Q7Z4H7	HAUS augmin-like complex subunit 6 OS=Homo sapiens GN=HAUS6 PE=1 SV=2	1.068	1	0.0949116	1.38577e-08
Q96A49	Synapse-associated protein 1 OS=Homo sapiens GN=SYAP1 PE=1 SV=1	1.068	1	0.0949116	1.38577e-08
Q99808	Equilibrative nucleoside transporter 1 OS=Homo sapiens GN=SLC29A1 PE=1 SV=3	1.068	1	0.0949116	1.38577e-08
Q8NBJ7	Sulfatase-modifying factor 2 OS=Homo sapiens GN=SUMF2 PE=1 SV=2	1.068	1	0.0949116	1.38577e-08
Q8N954	G patch domain-containing protein 11 OS=Homo sapiens GN=GPATCH11 PE=1 SV=3	1.068	1	0.0949116	1.38577e-08
Q12980	GATOR complex protein NPRL3 OS=Homo sapiens GN=NPRL3 PE=1 SV=1	1.068	1	0.0949116	1.38577e-08
Q9H2K8	Serine/threonine-protein kinase TAO3 OS=Homo sapiens GN=TAOK3 PE=1 SV=2	1.068	1	0.0949116	1.38577e-08
Q9GZY8	Mitochondrial fission factor OS=Homo sapiens GN=MFF PE=1 SV=1	1.068	1	0.0949116	1.38577e-08
Q96CW6	Probable RNA polymerase II nuclear localization protein SLC7A6OS OS=Homo sapiens GN=SLC7A6OS PE=1 SV=2	1.068	1	0.0949116	1.38577e-08
Q8N5I9	Uncharacterized protein C12orf45 OS=Homo sapiens GN=C12orf45 PE=1 SV=2	1.068	1	0.0949116	1.38577e-08
O14521	Succinate dehydrogenase [ubiquinone] cytochrome b small subunit, mitochondrial OS=Homo sapiens GN=SDHD PE=1 SV=1	1.068	1	0.0949116	1.38577e-08
Q9UGC7	Peptide chain release factor 1-like, mitochondrial OS=Homo sapiens GN=MTRF1L PE=1 SV=1	1.068	1	0.0949116	1.38577e-08
Q9Y3D8	Adenylate kinase isoenzyme 6 OS=Homo sapiens GN=AK6 PE=1 SV=1	1.068	1	0.0949116	1.38577e-08
Q86SX3	Uncharacterized protein C14orf80 OS=Homo sapiens GN=C14orf80 PE=1 SV=2	1.068	1	0.0949116	1.38577e-08
Q9H3H9	Transcription elongation factor A protein-like 2 OS=Homo sapiens GN=TCEAL2 PE=2 SV=1	1.068	1	0.0949116	1.38577e-08
Q9GZR1	Sentrin-specific protease 6 OS=Homo sapiens GN=SENP6 PE=1 SV=2	1.068	1	0.0949116	1.38577e-08
Q96EE3	Nucleoporin SEH1 OS=Homo sapiens GN=SEH1L PE=1 SV=3	1.067	1	0.0935602	1.38577e-08
Q8IXI1	Mitochondrial Rho GTPase 2 OS=Homo sapiens GN=RHOT2 PE=1 SV=2	1.067	1	0.0935602	1.38577e-08
Q9UIV1	CCR4-NOT transcription complex subunit 7 OS=Homo sapiens GN=CNOT7 PE=1 SV=3	1.067	1	0.0935602	1.38577e-08
P28715	DNA repair protein complementing XP-G cells OS=Homo sapiens GN=ERCC5 PE=1 SV=3	1.067	1	0.0935602	1.38577e-08
P50613	Cyclin-dependent kinase 7 OS=Homo sapiens GN=CDK7 PE=1 SV=1	1.067	1	0.0935602	1.38577e-08
Q9BZD3	Putative GRINL1B complex locus protein 2 OS=Homo sapiens GN=GCOM2 PE=5 SV=2	1.067	1	0.0935602	1.38577e-08
P0CAP2	DNA-directed RNA polymerase II subunit GRINL1A OS=Homo sapiens GN=POLR2M PE=1 SV=1	1.067	1	0.0935602	1.38577e-08
Q96G25	Mediator of RNA polymerase II transcription subunit 8 OS=Homo sapiens GN=MED8 PE=1 SV=2	1.067	1	0.0935602	1.38577e-08
Q96HR3	Mediator of RNA polymerase II transcription subunit 30 OS=Homo sapiens GN=MED30 PE=1 SV=1	1.067	1	0.0935602	1.38577e-08
Q13643	Four and a half LIM domains protein 3 OS=Homo sapiens GN=FHL3 PE=1 SV=4	1.067	1	0.0935602	1.38577e-08
A8MVM7	Putative uncharacterized protein ENSP00000382790 OS=Homo sapiens PE=5 SV=3	1.067	1	0.0935602	1.38577e-08
Q9H0B6	Kinesin light chain 2 OS=Homo sapiens GN=KLC2 PE=1 SV=1	1.066	1	0.0922074	1.38577e-08
O76021	Ribosomal L1 domain-containing protein 1 OS=Homo sapiens GN=RSL1D1 PE=1 SV=3	1.066	1	0.0922074	1.38577e-08
P34931	Heat shock 70 kDa protein 1-like OS=Homo sapiens GN=HSPA1L PE=1 SV=2	1.066	1	0.0922074	1.38577e-08
Q9HAV4	Exportin-5 OS=Homo sapiens GN=XPO5 PE=1 SV=1	1.066	1	0.0922074	1.38577e-08
Q13617	Cullin-2 OS=Homo sapiens GN=CUL2 PE=1 SV=2	1.066	1	0.0922074	1.38577e-08
Q14498	RNA-binding protein 39 OS=Homo sapiens GN=RBM39 PE=1 SV=2	1.066	1	0.0922074	1.38577e-08
O75828	Carbonyl reductase [NADPH] 3 OS=Homo sapiens GN=CBR3 PE=1 SV=3	1.066	1	0.0922074	1.38577e-08
P55036	26S proteasome non-ATPase regulatory subunit 4 OS=Homo sapiens GN=PSMD4 PE=1 SV=1	1.066	1	0.0922074	1.38577e-08
Q9BUH6	Protein PAXX OS=Homo sapiens GN=PAXX PE=1 SV=2	1.066	1	0.0922074	1.38577e-08
Q9BW71	HIRA-interacting protein 3 OS=Homo sapiens GN=HIRIP3 PE=1 SV=3	1.066	1	0.0922074	1.38577e-08
Q86WX3	Active regulator of SIRT1 OS=Homo sapiens GN=RPS19BP1 PE=1 SV=1	1.066	1	0.0922074	1.38577e-08
Q9UBQ5	Eukaryotic translation initiation factor 3 subunit K OS=Homo sapiens GN=EIF3K PE=1 SV=1	1.066	1	0.0922074	1.38577e-08
Q15633	RISC-loading complex subunit TARBP2 OS=Homo sapiens GN=TARBP2 PE=1 SV=3	1.066	1	0.0922074	1.38577e-08
Q9Y5V3	Melanoma-associated antigen D1 OS=Homo sapiens GN=MAGED1 PE=1 SV=3	1.066	1	0.0922074	1.38577e-08
Q6PI78	Transmembrane protein 65 OS=Homo sapiens GN=TMEM65 PE=1 SV=2	1.066	1	0.0922074	1.38577e-08
Q8WUD4	Coiled-coil domain-containing protein 12 OS=Homo sapiens GN=CCDC12 PE=1 SV=1	1.066	1	0.0922074	1.38577e-08
Q9H7F0	Probable cation-transporting ATPase 13A3 OS=Homo sapiens GN=ATP13A3 PE=1 SV=4	1.066	1	0.0922074	1.38577e-08
O60307	Microtubule-associated serine/threonine-protein kinase 3 OS=Homo sapiens GN=MAST3 PE=1 SV=2	1.066	1	0.0922074	1.38577e-08
Q9Y2H9	Microtubule-associated serine/threonine-protein kinase 1 OS=Homo sapiens GN=MAST1 PE=1 SV=2	1.066	1	0.0922074	1.38577e-08
Q6P0Q8	Microtubule-associated serine/threonine-protein kinase 2 OS=Homo sapiens GN=MAST2 PE=1 SV=2	1.066	1	0.0922074	1.38577e-08
Q86V35	Calcium-binding protein 7 OS=Homo sapiens GN=CABP7 PE=1 SV=1	1.066	1	0.0922074	1.38577e-08
Q9UKD1	Glucocorticoid modulatory element-binding protein 2 OS=Homo sapiens GN=GMEB2 PE=1 SV=1	1.066	1	0.0922074	1.38577e-08
O60344	Endothelin-converting enzyme 2 OS=Homo sapiens GN=ECE2 PE=1 SV=4	1.066	1	0.0922074	1.38577e-08
Q15393	Splicing factor 3B subunit 3 OS=Homo sapiens GN=SF3B3 PE=1 SV=4	1.065	1	0.0908534	1.38577e-08
P04040	Catalase OS=Homo sapiens GN=CAT PE=1 SV=3	1.065	1	0.0908534	1.38577e-08
P37275	Zinc finger E-box-binding homeobox 1 OS=Homo sapiens GN=ZEB1 PE=1 SV=2	1.065	1	0.0908534	1.38577e-08
Q15424	Scaffold attachment factor B1 OS=Homo sapiens GN=SAFB PE=1 SV=4	1.065	1	0.0908534	1.38577e-08
Q9UBF2	Coatomer subunit gamma-2 OS=Homo sapiens GN=COPG2 PE=1 SV=1	1.065	1	0.0908534	1.38577e-08
Q9HCG8	Pre-mRNA-splicing factor CWC22 homolog OS=Homo sapiens GN=CWC22 PE=1 SV=3	1.065	1	0.0908534	1.38577e-08
Q9ULR0	Pre-mRNA-splicing factor ISY1 homolog OS=Homo sapiens GN=ISY1 PE=1 SV=3	1.065	1	0.0908534	1.38577e-08
P30086	Phosphatidylethanolamine-binding protein 1 OS=Homo sapiens GN=PEBP1 PE=1 SV=3	1.065	1	0.0908534	1.38577e-08
Q6YHU6	Thyroid adenoma-associated protein OS=Homo sapiens GN=THADA PE=1 SV=1	1.065	1	0.0908534	1.38577e-08
Q8IXZ2	Zinc finger CCCH domain-containing protein 3 OS=Homo sapiens GN=ZC3H3 PE=1 SV=3	1.065	1	0.0908534	1.38577e-08
O60293	Zinc finger C3H1 domain-containing protein OS=Homo sapiens GN=ZFC3H1 PE=1 SV=3	1.065	1	0.0908534	1.38577e-08
Q8N573	Oxidation resistance protein 1 OS=Homo sapiens GN=OXR1 PE=1 SV=2	1.065	1	0.0908534	1.38577e-08
Q9NZJ0	Denticleless protein homolog OS=Homo sapiens GN=DTL PE=1 SV=3	1.065	1	0.0908534	1.38577e-08
O43924	Retinal rod rhodopsin-sensitive cGMP 3',5'-cyclic phosphodiesterase subunit delta OS=Homo sapiens GN=PDE6D PE=1 SV=1	1.065	1	0.0908534	1.38577e-08
Q6PID6	Tetratricopeptide repeat protein 33 OS=Homo sapiens GN=TTC33 PE=1 SV=2	1.065	1	0.0908534	1.38577e-08
Q96KQ4	Apoptosis-stimulating of p53 protein 1 OS=Homo sapiens GN=PPP1R13B PE=1 SV=3	1.065	1	0.0908534	1.38577e-08
Q9H0R8	Gamma-aminobutyric acid receptor-associated protein-like 1 OS=Homo sapiens GN=GABARAPL1 PE=1 SV=1	1.065	1	0.0908534	1.38577e-08
Q96GQ7	Probable ATP-dependent RNA helicase DDX27 OS=Homo sapiens GN=DDX27 PE=1 SV=2	1.064	1	0.0894982	1.38577e-08
P82094	TATA element modulatory factor OS=Homo sapiens GN=TMF1 PE=1 SV=2	1.064	1	0.0894982	1.38577e-08
Q9ULJ3	Zinc finger and BTB domain-containing protein 21 OS=Homo sapiens GN=ZBTB21 PE=1 SV=2	1.064	1	0.0894982	1.38577e-08
P11908	Ribose-phosphate pyrophosphokinase 2 OS=Homo sapiens GN=PRPS2 PE=1 SV=2	1.064	1	0.0894982	1.38577e-08
Q8WUA2	Peptidyl-prolyl cis-trans isomerase-like 4 OS=Homo sapiens GN=PPIL4 PE=1 SV=1	1.064	1	0.0894982	1.38577e-08
O14602	Eukaryotic translation initiation factor 1A, Y-chromosomal OS=Homo sapiens GN=EIF1AY PE=1 SV=4	1.064	1	0.0894982	1.38577e-08
Q6PD62	RNA polymerase-associated protein CTR9 homolog OS=Homo sapiens GN=CTR9 PE=1 SV=1	1.064	1	0.0894982	1.38577e-08
Q68DQ2	Very large A-kinase anchor protein OS=Homo sapiens GN=CRYBG3 PE=1 SV=3	1.064	1	0.0894982	1.38577e-08
Q9H999	Pantothenate kinase 3 OS=Homo sapiens GN=PANK3 PE=1 SV=1	1.064	1	0.0894982	1.38577e-08
Q6IPR3	tRNA wybutosine-synthesizing protein 3 homolog OS=Homo sapiens GN=TYW3 PE=2 SV=2	1.064	1	0.0894982	1.38577e-08
Q0VG06	Fanconi anemia core complex-associated protein 100 OS=Homo sapiens GN=FAAP100 PE=1 SV=3	1.064	1	0.0894982	1.38577e-08
Q9UBS0	Ribosomal protein S6 kinase beta-2 OS=Homo sapiens GN=RPS6KB2 PE=1 SV=2	1.064	1	0.0894982	1.38577e-08
Q9Y6H3	Mitochondrial inner membrane protease ATP23 homolog OS=Homo sapiens GN=ATP23 PE=1 SV=3	1.064	1	0.0894982	1.38577e-08
Q96PV4	Paraneoplastic antigen-like protein 5 OS=Homo sapiens GN=PNMA5 PE=1 SV=2	1.064	1	0.0894982	1.38577e-08
Q96BY2	Modulator of apoptosis 1 OS=Homo sapiens GN=MOAP1 PE=1 SV=1	1.064	1	0.0894982	1.38577e-08
Q16222	UDP-N-acetylhexosamine pyrophosphorylase OS=Homo sapiens GN=UAP1 PE=1 SV=3	1.063	1	0.0881416	1.38577e-08
Q5VTR2	E3 ubiquitin-protein ligase BRE1A OS=Homo sapiens GN=RNF20 PE=1 SV=2	1.063	1	0.0881416	1.38577e-08
P08240	Signal recognition particle receptor subunit alpha OS=Homo sapiens GN=SRPRA PE=1 SV=2	1.063	1	0.0881416	1.38577e-08
Q8WTT2	Nucleolar complex protein 3 homolog OS=Homo sapiens GN=NOC3L PE=1 SV=1	1.063	1	0.0881416	1.38577e-08
O75312	Zinc finger protein ZPR1 OS=Homo sapiens GN=ZPR1 PE=1 SV=1	1.063	1	0.0881416	1.38577e-08
O75530	Polycomb protein EED OS=Homo sapiens GN=EED PE=1 SV=2	1.063	1	0.0881416	1.38577e-08
Q9BYW2	Histone-lysine N-methyltransferase SETD2 OS=Homo sapiens GN=SETD2 PE=1 SV=3	1.063	1	0.0881416	1.38577e-08
Q9BYJ9	YTH domain-containing family protein 1 OS=Homo sapiens GN=YTHDF1 PE=1 SV=1	1.063	1	0.0881416	1.38577e-08
Q9Y2S7	Polymerase delta-interacting protein 2 OS=Homo sapiens GN=POLDIP2 PE=1 SV=1	1.063	1	0.0881416	1.38577e-08
P16989	Y-box-binding protein 3 OS=Homo sapiens GN=YBX3 PE=1 SV=4	1.063	1	0.0881416	1.38577e-08
O15164	Transcription intermediary factor 1-alpha OS=Homo sapiens GN=TRIM24 PE=1 SV=3	1.063	1	0.0881416	1.38577e-08
Q969N2	GPI transamidase component PIG-T OS=Homo sapiens GN=PIGT PE=1 SV=1	1.063	1	0.0881416	1.38577e-08
Q9NUQ2	1-acyl-sn-glycerol-3-phosphate acyltransferase epsilon OS=Homo sapiens GN=AGPAT5 PE=1 SV=3	1.063	1	0.0881416	1.38577e-08
Q659A1	Little elongation complex subunit 2 OS=Homo sapiens GN=ICE2 PE=1 SV=2	1.063	1	0.0881416	1.38577e-08
Q12802	A-kinase anchor protein 13 OS=Homo sapiens GN=AKAP13 PE=1 SV=2	1.063	1	0.0881416	1.38577e-08
Q96B45	BLOC-1-related complex subunit 7 OS=Homo sapiens GN=BORCS7 PE=3 SV=1	1.063	1	0.0881416	1.38577e-08
O60566	Mitotic checkpoint serine/threonine-protein kinase BUB1 beta OS=Homo sapiens GN=BUB1B PE=1 SV=3	1.062	1	0.0867838	1.38577e-08
P16383	GC-rich sequence DNA-binding factor 2 OS=Homo sapiens GN=GCFC2 PE=1 SV=2	1.062	1	0.0867838	1.38577e-08
Q9BV86	N-terminal Xaa-Pro-Lys N-methyltransferase 1 OS=Homo sapiens GN=NTMT1 PE=1 SV=3	1.062	1	0.0867838	1.38577e-08
Q9NVM6	DnaJ homolog subfamily C member 17 OS=Homo sapiens GN=DNAJC17 PE=1 SV=1	1.062	1	0.0867838	1.38577e-08
Q8WXH0	Nesprin-2 OS=Homo sapiens GN=SYNE2 PE=1 SV=3	1.062	1	0.0867838	1.38577e-08
Q9NWB6	Arginine and glutamate-rich protein 1 OS=Homo sapiens GN=ARGLU1 PE=1 SV=1	1.062	1	0.0867838	1.38577e-08
P62699	Protein yippee-like 5 OS=Homo sapiens GN=YPEL5 PE=1 SV=1	1.062	1	0.0867838	1.38577e-08
Q96IZ7	Serine/Arginine-related protein 53 OS=Homo sapiens GN=RSRC1 PE=1 SV=1	1.062	1	0.0867838	1.38577e-08
Q969F9	Hermansky-Pudlak syndrome 3 protein OS=Homo sapiens GN=HPS3 PE=1 SV=1	1.062	1	0.0867838	1.38577e-08
Q9Y2I1	Nischarin OS=Homo sapiens GN=NISCH PE=1 SV=3	1.062	1	0.0867838	1.38577e-08
Q15036	Sorting nexin-17 OS=Homo sapiens GN=SNX17 PE=1 SV=1	1.062	1	0.0867838	1.38577e-08
Q9NWU2	Glucose-induced degradation protein 8 homolog OS=Homo sapiens GN=GID8 PE=1 SV=1	1.062	1	0.0867838	1.38577e-08
Q9Y4F5	Centrosomal protein of 170 kDa protein B OS=Homo sapiens GN=CEP170B PE=1 SV=4	1.062	1	0.0867838	1.38577e-08
Q9NX00	Transmembrane protein 160 OS=Homo sapiens GN=TMEM160 PE=1 SV=1	1.062	1	0.0867838	1.38577e-08
Q8WTS1	1-acylglycerol-3-phosphate O-acyltransferase ABHD5 OS=Homo sapiens GN=ABHD5 PE=1 SV=1	1.062	1	0.0867838	1.38577e-08
P61981	14-3-3 protein gamma OS=Homo sapiens GN=YWHAG PE=1 SV=2	1.061	1	0.0854247	1.38577e-08
P13995	Bifunctional methylenetetrahydrofolate dehydrogenase/cyclohydrolase, mitochondrial OS=Homo sapiens GN=MTHFD2 PE=1 SV=2	1.061	1	0.0854247	1.38577e-08
Q641Q2	WASH complex subunit 2A OS=Homo sapiens GN=WASHC2A PE=1 SV=3	1.061	1	0.0854247	1.38577e-08
Q9Y4E1	WASH complex subunit 2C OS=Homo sapiens GN=WASHC2C PE=1 SV=3	1.061	1	0.0854247	1.38577e-08
P05387	60S acidic ribosomal protein P2 OS=Homo sapiens GN=RPLP2 PE=1 SV=1	1.061	1	0.0854247	1.38577e-08
Q9BUL8	Programmed cell death protein 10 OS=Homo sapiens GN=PDCD10 PE=1 SV=1	1.061	1	0.0854247	1.38577e-08
Q8TF01	Arginine/serine-rich protein PNISR OS=Homo sapiens GN=PNISR PE=1 SV=2	1.061	1	0.0854247	1.38577e-08
Q86UD0	Suppressor APC domain-containing protein 2 OS=Homo sapiens GN=SAPCD2 PE=1 SV=2	1.061	1	0.0854247	1.38577e-08
P25098	Beta-adrenergic receptor kinase 1 OS=Homo sapiens GN=GRK2 PE=1 SV=2	1.061	1	0.0854247	1.38577e-08
P57081	tRNA (guanine-N(7)-)-methyltransferase non-catalytic subunit WDR4 OS=Homo sapiens GN=WDR4 PE=1 SV=2	1.061	1	0.0854247	1.38577e-08
Q9H3R5	Centromere protein H OS=Homo sapiens GN=CENPH PE=1 SV=1	1.061	1	0.0854247	1.38577e-08
Q9NYJ8	TGF-beta-activated kinase 1 and MAP3K7-binding protein 2 OS=Homo sapiens GN=TAB2 PE=1 SV=1	1.061	1	0.0854247	1.38577e-08
P41236	Protein phosphatase inhibitor 2 OS=Homo sapiens GN=PPP1R2 PE=1 SV=2	1.061	1	0.0854247	1.38577e-08
Q9BRT9	DNA replication complex GINS protein SLD5 OS=Homo sapiens GN=GINS4 PE=1 SV=1	1.061	1	0.0854247	1.38577e-08
P47895	Aldehyde dehydrogenase family 1 member A3 OS=Homo sapiens GN=ALDH1A3 PE=1 SV=2	1.061	1	0.0854247	1.38577e-08
O94967	WD repeat-containing protein 47 OS=Homo sapiens GN=WDR47 PE=1 SV=1	1.061	1	0.0854247	1.38577e-08
Q6NXS1	Protein phosphatase inhibitor 2-like protein 3 OS=Homo sapiens GN=PPP1R2P3 PE=1 SV=1	1.061	1	0.0854247	1.38577e-08
Q7Z6M1	Rab9 effector protein with kelch motifs OS=Homo sapiens GN=RABEPK PE=1 SV=1	1.061	1	0.0854247	1.38577e-08
Q8TE04	Pantothenate kinase 1 OS=Homo sapiens GN=PANK1 PE=1 SV=2	1.061	1	0.0854247	1.38577e-08
Q96H79	Zinc finger CCCH-type antiviral protein 1-like OS=Homo sapiens GN=ZC3HAV1L PE=1 SV=2	1.061	1	0.0854247	1.38577e-08
Q9Y639	Neuroplastin OS=Homo sapiens GN=NPTN PE=1 SV=2	1.061	1	0.0854247	1.38577e-08
P0DJJ0	SLIT-ROBO Rho GTPase-activating protein 2C OS=Homo sapiens GN=SRGAP2C PE=1 SV=1	1.061	1	0.0854247	1.38577e-08
P0DMP2	SLIT-ROBO Rho GTPase-activating protein 2B OS=Homo sapiens GN=SRGAP2B PE=3 SV=1	1.061	1	0.0854247	1.38577e-08
Q15361	Transcription termination factor 1 OS=Homo sapiens GN=TTF1 PE=1 SV=3	1.061	1	0.0854247	1.38577e-08
Q9BQI3	Eukaryotic translation initiation factor 2-alpha kinase 1 OS=Homo sapiens GN=EIF2AK1 PE=1 SV=2	1.061	1	0.0854247	1.38577e-08
Q13541	Eukaryotic translation initiation factor 4E-binding protein 1 OS=Homo sapiens GN=EIF4EBP1 PE=1 SV=3	1.061	1	0.0854247	1.38577e-08
Q9BXI2	Mitochondrial ornithine transporter 2 OS=Homo sapiens GN=SLC25A2 PE=1 SV=3	1.061	1	0.0854247	1.38577e-08
P05408	Neuroendocrine protein 7B2 OS=Homo sapiens GN=SCG5 PE=1 SV=2	1.061	1	0.0854247	1.38577e-08
P30622	CAP-Gly domain-containing linker protein 1 OS=Homo sapiens GN=CLIP1 PE=1 SV=2	1.06	1	0.0840643	1.38577e-08
P12236	ADP/ATP translocase 3 OS=Homo sapiens GN=SLC25A6 PE=1 SV=4	1.06	1	0.0840643	1.38577e-08
Q9HC38	Glyoxalase domain-containing protein 4 OS=Homo sapiens GN=GLOD4 PE=1 SV=1	1.06	1	0.0840643	1.38577e-08
Q3ZCQ8	Mitochondrial import inner membrane translocase subunit TIM50 OS=Homo sapiens GN=TIMM50 PE=1 SV=2	1.06	1	0.0840643	1.38577e-08
Q96MU7	YTH domain-containing protein 1 OS=Homo sapiens GN=YTHDC1 PE=1 SV=3	1.06	1	0.0840643	1.38577e-08
Q7L2H7	Eukaryotic translation initiation factor 3 subunit M OS=Homo sapiens GN=EIF3M PE=1 SV=1	1.06	1	0.0840643	1.38577e-08
Q9NWY4	Histone PARylation factor 1 OS=Homo sapiens GN=HPF1 PE=1 SV=2	1.06	1	0.0840643	1.38577e-08
P51571	Translocon-associated protein subunit delta OS=Homo sapiens GN=SSR4 PE=1 SV=1	1.06	1	0.0840643	1.38577e-08
P38935	DNA-binding protein SMUBP-2 OS=Homo sapiens GN=IGHMBP2 PE=1 SV=3	1.06	1	0.0840643	1.38577e-08
Q6NW34	Nucleolus and neural progenitor protein OS=Homo sapiens GN=NEPRO PE=1 SV=3	1.06	1	0.0840643	1.38577e-08
Q2M1P5	Kinesin-like protein KIF7 OS=Homo sapiens GN=KIF7 PE=1 SV=2	1.06	1	0.0840643	1.38577e-08
Q99707	Methionine synthase OS=Homo sapiens GN=MTR PE=1 SV=2	1.06	1	0.0840643	1.38577e-08
Q96S19	Methyltransferase-like 26 OS=Homo sapiens GN=METTL26 PE=1 SV=2	1.06	1	0.0840643	1.38577e-08
Q15032	R3H domain-containing protein 1 OS=Homo sapiens GN=R3HDM1 PE=1 SV=3	1.06	1	0.0840643	1.38577e-08
Q9UGY1	Nucleolar protein 12 OS=Homo sapiens GN=NOL12 PE=1 SV=1	1.06	1	0.0840643	1.38577e-08
Q96RL1	BRCA1-A complex subunit RAP80 OS=Homo sapiens GN=UIMC1 PE=1 SV=2	1.06	1	0.0840643	1.38577e-08
P0C866	Putative uncharacterized protein encoded by LINC00869 OS=Homo sapiens GN=LINC00869 PE=5 SV=1	1.06	1	0.0840643	1.38577e-08
Q15527	Surfeit locus protein 2 OS=Homo sapiens GN=SURF2 PE=1 SV=3	1.06	1	0.0840643	1.38577e-08
P27348	14-3-3 protein theta OS=Homo sapiens GN=YWHAQ PE=1 SV=1	1.059	1	0.0827026	1.38577e-08
Q86V48	Leucine zipper protein 1 OS=Homo sapiens GN=LUZP1 PE=1 SV=2	1.059	1	0.0827026	1.38577e-08
Q96T37	Putative RNA-binding protein 15 OS=Homo sapiens GN=RBM15 PE=1 SV=2	1.059	1	0.0827026	1.38577e-08
P57678	Gem-associated protein 4 OS=Homo sapiens GN=GEMIN4 PE=1 SV=2	1.059	1	0.0827026	1.38577e-08
P46926	Glucosamine-6-phosphate isomerase 1 OS=Homo sapiens GN=GNPDA1 PE=1 SV=1	1.059	1	0.0827026	1.38577e-08
P45880	Voltage-dependent anion-selective channel protein 2 OS=Homo sapiens GN=VDAC2 PE=1 SV=2	1.059	1	0.0827026	1.38577e-08
P19784	Casein kinase II subunit alpha' OS=Homo sapiens GN=CSNK2A2 PE=1 SV=1	1.059	1	0.0827026	1.38577e-08
O95487	Protein transport protein Sec24B OS=Homo sapiens GN=SEC24B PE=1 SV=2	1.059	1	0.0827026	1.38577e-08
Q96RE7	Nucleus accumbens-associated protein 1 OS=Homo sapiens GN=NACC1 PE=1 SV=1	1.059	1	0.0827026	1.38577e-08
O75937	DnaJ homolog subfamily C member 8 OS=Homo sapiens GN=DNAJC8 PE=1 SV=2	1.059	1	0.0827026	1.38577e-08
O60925	Prefoldin subunit 1 OS=Homo sapiens GN=PFDN1 PE=1 SV=2	1.059	1	0.0827026	1.38577e-08
Q9H0R6	Glutamyl-tRNA(Gln) amidotransferase subunit A, mitochondrial OS=Homo sapiens GN=QRSL1 PE=1 SV=2	1.059	1	0.0827026	1.38577e-08
Q12981	Vesicle transport protein SEC20 OS=Homo sapiens GN=BNIP1 PE=1 SV=3	1.059	1	0.0827026	1.38577e-08
P16401	Histone H1.5 OS=Homo sapiens GN=HIST1H1B PE=1 SV=3	1.059	1	0.0827026	1.38577e-08
Q9Y3A4	Ribosomal RNA-processing protein 7 homolog A OS=Homo sapiens GN=RRP7A PE=1 SV=2	1.059	1	0.0827026	1.38577e-08
Q9H299	SH3 domain-binding glutamic acid-rich-like protein 3 OS=Homo sapiens GN=SH3BGRL3 PE=1 SV=1	1.059	1	0.0827026	1.38577e-08
Q9P2S5	WD repeat-containing protein WRAP73 OS=Homo sapiens GN=WRAP73 PE=1 SV=1	1.059	1	0.0827026	1.38577e-08
O00399	Dynactin subunit 6 OS=Homo sapiens GN=DCTN6 PE=1 SV=1	1.059	1	0.0827026	1.38577e-08
Q93063	Exostosin-2 OS=Homo sapiens GN=EXT2 PE=1 SV=1	1.059	1	0.0827026	1.38577e-08
O43303	Centriolar coiled-coil protein of 110 kDa OS=Homo sapiens GN=CCP110 PE=1 SV=3	1.059	1	0.0827026	1.38577e-08
O75884	Putative hydrolase RBBP9 OS=Homo sapiens GN=RBBP9 PE=1 SV=2	1.059	1	0.0827026	1.38577e-08
Q12798	Centrin-1 OS=Homo sapiens GN=CETN1 PE=1 SV=1	1.059	1	0.0827026	1.38577e-08
Q86T24	Transcriptional regulator Kaiso OS=Homo sapiens GN=ZBTB33 PE=1 SV=2	1.059	1	0.0827026	1.38577e-08
Q99759	Mitogen-activated protein kinase kinase kinase 3 OS=Homo sapiens GN=MAP3K3 PE=1 SV=2	1.059	1	0.0827026	1.38577e-08
Q6TDU7	Protein CASC1 OS=Homo sapiens GN=CASC1 PE=2 SV=2	1.059	1	0.0827026	1.38577e-08
Q8WVS4	WD repeat-containing protein 60 OS=Homo sapiens GN=WDR60 PE=1 SV=3	1.059	1	0.0827026	1.38577e-08
P02656	Apolipoprotein C-III OS=Homo sapiens GN=APOC3 PE=1 SV=1	1.059	1	0.0827026	1.38577e-08
P23759	Paired box protein Pax-7 OS=Homo sapiens GN=PAX7 PE=1 SV=4	1.059	1	0.0827026	1.38577e-08
P23760	Paired box protein Pax-3 OS=Homo sapiens GN=PAX3 PE=1 SV=2	1.059	1	0.0827026	1.38577e-08
P53396	ATP-citrate synthase OS=Homo sapiens GN=ACLY PE=1 SV=3	1.058	1	0.0813396	1.38577e-08
O43847	Nardilysin OS=Homo sapiens GN=NRDC PE=1 SV=2	1.058	1	0.0813396	1.38577e-08
Q9H9Y6	DNA-directed RNA polymerase I subunit RPA2 OS=Homo sapiens GN=POLR1B PE=1 SV=2	1.058	1	0.0813396	1.38577e-08
Q9NZL9	Methionine adenosyltransferase 2 subunit beta OS=Homo sapiens GN=MAT2B PE=1 SV=1	1.058	1	0.0813396	1.38577e-08
Q2NKX8	DNA excision repair protein ERCC-6-like OS=Homo sapiens GN=ERCC6L PE=1 SV=1	1.058	1	0.0813396	1.38577e-08
Q9H0C8	Integrin-linked kinase-associated serine/threonine phosphatase 2C OS=Homo sapiens GN=ILKAP PE=1 SV=1	1.058	1	0.0813396	1.38577e-08
P42696	RNA-binding protein 34 OS=Homo sapiens GN=RBM34 PE=1 SV=2	1.058	1	0.0813396	1.38577e-08
Q13610	Periodic tryptophan protein 1 homolog OS=Homo sapiens GN=PWP1 PE=1 SV=1	1.058	1	0.0813396	1.38577e-08
Q9P270	SLAIN motif-containing protein 2 OS=Homo sapiens GN=SLAIN2 PE=1 SV=2	1.058	1	0.0813396	1.38577e-08
O94822	E3 ubiquitin-protein ligase listerin OS=Homo sapiens GN=LTN1 PE=1 SV=6	1.058	1	0.0813396	1.38577e-08
P19793	Retinoic acid receptor RXR-alpha OS=Homo sapiens GN=RXRA PE=1 SV=1	1.058	1	0.0813396	1.38577e-08
Q96L21	60S ribosomal protein L10-like OS=Homo sapiens GN=RPL10L PE=1 SV=3	1.058	1	0.0813396	1.38577e-08
P17028	Zinc finger protein 24 OS=Homo sapiens GN=ZNF24 PE=1 SV=4	1.058	1	0.0813396	1.38577e-08
Q9NQZ5	StAR-related lipid transfer protein 7, mitochondrial OS=Homo sapiens GN=STARD7 PE=1 SV=2	1.058	1	0.0813396	1.38577e-08
O15234	Protein CASC3 OS=Homo sapiens GN=CASC3 PE=1 SV=2	1.058	1	0.0813396	1.38577e-08
P17931	Galectin-3 OS=Homo sapiens GN=LGALS3 PE=1 SV=5	1.058	1	0.0813396	1.38577e-08
Q8WUB8	PHD finger protein 10 OS=Homo sapiens GN=PHF10 PE=1 SV=3	1.058	1	0.0813396	1.38577e-08
Q9H0H5	Rac GTPase-activating protein 1 OS=Homo sapiens GN=RACGAP1 PE=1 SV=1	1.058	1	0.0813396	1.38577e-08
Q6AI12	Ankyrin repeat domain-containing protein 40 OS=Homo sapiens GN=ANKRD40 PE=1 SV=2	1.058	1	0.0813396	1.38577e-08
O15553	Pyrin OS=Homo sapiens GN=MEFV PE=1 SV=1	1.058	1	0.0813396	1.38577e-08
Q01082	Spectrin beta chain, non-erythrocytic 1 OS=Homo sapiens GN=SPTBN1 PE=1 SV=2	1.057	1	0.0799754	1.38577e-08
P78344	Eukaryotic translation initiation factor 4 gamma 2 OS=Homo sapiens GN=EIF4G2 PE=1 SV=1	1.057	1	0.0799754	1.38577e-08
Q9Y6E2	Basic leucine zipper and W2 domain-containing protein 2 OS=Homo sapiens GN=BZW2 PE=1 SV=1	1.057	1	0.0799754	1.38577e-08
P06748	Nucleophosmin OS=Homo sapiens GN=NPM1 PE=1 SV=2	1.057	1	0.0799754	1.38577e-08
Q658Y4	Protein FAM91A1 OS=Homo sapiens GN=FAM91A1 PE=1 SV=3	1.057	1	0.0799754	1.38577e-08
Q04726	Transducin-like enhancer protein 3 OS=Homo sapiens GN=TLE3 PE=1 SV=2	1.057	1	0.0799754	1.38577e-08
Q99497	Protein/nucleic acid deglycase DJ-1 OS=Homo sapiens GN=PARK7 PE=1 SV=2	1.057	1	0.0799754	1.38577e-08
Q9Y3U8	60S ribosomal protein L36 OS=Homo sapiens GN=RPL36 PE=1 SV=3	1.057	1	0.0799754	1.38577e-08
O43292	Glycosylphosphatidylinositol anchor attachment 1 protein OS=Homo sapiens GN=GPAA1 PE=1 SV=3	1.057	1	0.0799754	1.38577e-08
Q96L92	Sorting nexin-27 OS=Homo sapiens GN=SNX27 PE=1 SV=2	1.057	1	0.0799754	1.38577e-08
Q9H1A3	Methyltransferase-like protein 9 OS=Homo sapiens GN=METTL9 PE=2 SV=1	1.057	1	0.0799754	1.38577e-08
Q86TB9	Protein PAT1 homolog 1 OS=Homo sapiens GN=PATL1 PE=1 SV=2	1.057	1	0.0799754	1.38577e-08
Q9BVK2	Probable dolichyl pyrophosphate Glc1Man9GlcNAc2 alpha-1,3-glucosyltransferase OS=Homo sapiens GN=ALG8 PE=1 SV=2	1.057	1	0.0799754	1.38577e-08
P56962	Syntaxin-17 OS=Homo sapiens GN=STX17 PE=1 SV=2	1.057	1	0.0799754	1.38577e-08
Q49AR2	UPF0489 protein C5orf22 OS=Homo sapiens GN=C5orf22 PE=1 SV=2	1.057	1	0.0799754	1.38577e-08
P52747	Zinc finger protein 143 OS=Homo sapiens GN=ZNF143 PE=1 SV=2	1.057	1	0.0799754	1.38577e-08
Q9P0U1	Mitochondrial import receptor subunit TOM7 homolog OS=Homo sapiens GN=TOMM7 PE=1 SV=1	1.057	1	0.0799754	1.38577e-08
O00571	ATP-dependent RNA helicase DDX3X OS=Homo sapiens GN=DDX3X PE=1 SV=3	1.056	1	0.0786098	1.38577e-08
Q03701	CCAAT/enhancer-binding protein zeta OS=Homo sapiens GN=CEBPZ PE=1 SV=3	1.056	1	0.0786098	1.38577e-08
Q06265	Exosome complex component RRP45 OS=Homo sapiens GN=EXOSC9 PE=1 SV=3	1.056	1	0.0786098	1.38577e-08
P10644	cAMP-dependent protein kinase type I-alpha regulatory subunit OS=Homo sapiens GN=PRKAR1A PE=1 SV=1	1.056	1	0.0786098	1.38577e-08
Q53H96	Pyrroline-5-carboxylate reductase 3 OS=Homo sapiens GN=PYCR3 PE=1 SV=3	1.056	1	0.0786098	1.38577e-08
Q9P2D3	HEAT repeat-containing protein 5B OS=Homo sapiens GN=HEATR5B PE=1 SV=2	1.056	1	0.0786098	1.38577e-08
P45983	Mitogen-activated protein kinase 8 OS=Homo sapiens GN=MAPK8 PE=1 SV=2	1.056	1	0.0786098	1.38577e-08
Q8N0Y7	Probable phosphoglycerate mutase 4 OS=Homo sapiens GN=PGAM4 PE=3 SV=1	1.056	1	0.0786098	1.38577e-08
Q92564	DCN1-like protein 4 OS=Homo sapiens GN=DCUN1D4 PE=1 SV=2	1.056	1	0.0786098	1.38577e-08
Q6PIW4	Fidgetin-like protein 1 OS=Homo sapiens GN=FIGNL1 PE=1 SV=2	1.056	1	0.0786098	1.38577e-08
Q8N6N3	UPF0690 protein C1orf52 OS=Homo sapiens GN=C1orf52 PE=1 SV=1	1.056	1	0.0786098	1.38577e-08
Q3KNT7	Putative NOL1/NOP2/Sun domain family member 5B OS=Homo sapiens GN=NSUN5P1 PE=5 SV=1	1.056	1	0.0786098	1.38577e-08
Q9NZC3	Glycerophosphodiester phosphodiesterase 1 OS=Homo sapiens GN=GDE1 PE=1 SV=1	1.056	1	0.0786098	1.38577e-08
Q13838	Spliceosome RNA helicase DDX39B OS=Homo sapiens GN=DDX39B PE=1 SV=1	1.055	1	0.077243	1.38577e-08
Q5JTH9	RRP12-like protein OS=Homo sapiens GN=RRP12 PE=1 SV=2	1.055	1	0.077243	1.38577e-08
Q99543	DnaJ homolog subfamily C member 2 OS=Homo sapiens GN=DNAJC2 PE=1 SV=4	1.055	1	0.077243	1.38577e-08
P06744	Glucose-6-phosphate isomerase OS=Homo sapiens GN=GPI PE=1 SV=4	1.055	1	0.077243	1.38577e-08
Q9Y4C2	TRPM8 channel-associated factor 1 OS=Homo sapiens GN=TCAF1 PE=1 SV=3	1.055	1	0.077243	1.38577e-08
P54105	Methylosome subunit pICln OS=Homo sapiens GN=CLNS1A PE=1 SV=1	1.055	1	0.077243	1.38577e-08
P53367	Arfaptin-1 OS=Homo sapiens GN=ARFIP1 PE=1 SV=2	1.055	1	0.077243	1.38577e-08
Q9H7Z7	Prostaglandin E synthase 2 OS=Homo sapiens GN=PTGES2 PE=1 SV=1	1.055	1	0.077243	1.38577e-08
Q9H3P7	Golgi resident protein GCP60 OS=Homo sapiens GN=ACBD3 PE=1 SV=4	1.055	1	0.077243	1.38577e-08
P61088	Ubiquitin-conjugating enzyme E2 N OS=Homo sapiens GN=UBE2N PE=1 SV=1	1.055	1	0.077243	1.38577e-08
Q86XL3	Ankyrin repeat and LEM domain-containing protein 2 OS=Homo sapiens GN=ANKLE2 PE=1 SV=4	1.055	1	0.077243	1.38577e-08
Q9C0D5	Protein TANC1 OS=Homo sapiens GN=TANC1 PE=1 SV=3	1.055	1	0.077243	1.38577e-08
Q9BVK6	Transmembrane emp24 domain-containing protein 9 OS=Homo sapiens GN=TMED9 PE=1 SV=2	1.055	1	0.077243	1.38577e-08
P62253	Ubiquitin-conjugating enzyme E2 G1 OS=Homo sapiens GN=UBE2G1 PE=1 SV=3	1.055	1	0.077243	1.38577e-08
Q8N567	Zinc finger CCHC domain-containing protein 9 OS=Homo sapiens GN=ZCCHC9 PE=1 SV=2	1.055	1	0.077243	1.38577e-08
Q149N8	E3 ubiquitin-protein ligase SHPRH OS=Homo sapiens GN=SHPRH PE=1 SV=2	1.055	1	0.077243	1.38577e-08
Q13105	Zinc finger and BTB domain-containing protein 17 OS=Homo sapiens GN=ZBTB17 PE=1 SV=3	1.055	1	0.077243	1.38577e-08
Q96MG2	Junctional sarcoplasmic reticulum protein 1 OS=Homo sapiens GN=JSRP1 PE=1 SV=1	1.055	1	0.077243	1.38577e-08
Q9H903	Probable bifunctional methylenetetrahydrofolate dehydrogenase/cyclohydrolase 2 OS=Homo sapiens GN=MTHFD2L PE=2 SV=3	1.055	1	0.077243	1.38577e-08
Q16878	Cysteine dioxygenase type 1 OS=Homo sapiens GN=CDO1 PE=1 SV=2	1.055	1	0.077243	1.38577e-08
P51116	Fragile X mental retardation syndrome-related protein 2 OS=Homo sapiens GN=FXR2 PE=1 SV=2	1.054	1	0.0758749	1.38577e-08
P16152	Carbonyl reductase [NADPH] 1 OS=Homo sapiens GN=CBR1 PE=1 SV=3	1.054	1	0.0758749	1.38577e-08
Q96RS6	NudC domain-containing protein 1 OS=Homo sapiens GN=NUDCD1 PE=1 SV=2	1.054	1	0.0758749	1.38577e-08
O96008	Mitochondrial import receptor subunit TOM40 homolog OS=Homo sapiens GN=TOMM40 PE=1 SV=1	1.054	1	0.0758749	1.38577e-08
P00519	Tyrosine-protein kinase ABL1 OS=Homo sapiens GN=ABL1 PE=1 SV=4	1.054	1	0.0758749	1.38577e-08
P27635	60S ribosomal protein L10 OS=Homo sapiens GN=RPL10 PE=1 SV=4	1.054	1	0.0758749	1.38577e-08
Q9BU02	Thiamine-triphosphatase OS=Homo sapiens GN=THTPA PE=1 SV=3	1.054	1	0.0758749	1.38577e-08
Q9NP58	ATP-binding cassette sub-family B member 6, mitochondrial OS=Homo sapiens GN=ABCB6 PE=1 SV=1	1.054	1	0.0758749	1.38577e-08
Q9NZJ9	Diphosphoinositol polyphosphate phosphohydrolase 2 OS=Homo sapiens GN=NUDT4 PE=1 SV=2	1.054	1	0.0758749	1.38577e-08
P48730	Casein kinase I isoform delta OS=Homo sapiens GN=CSNK1D PE=1 SV=2	1.054	1	0.0758749	1.38577e-08
O00422	Histone deacetylase complex subunit SAP18 OS=Homo sapiens GN=SAP18 PE=1 SV=1	1.054	1	0.0758749	1.38577e-08
Q9BRJ6	Uncharacterized protein C7orf50 OS=Homo sapiens GN=C7orf50 PE=1 SV=1	1.054	1	0.0758749	1.38577e-08
P32321	Deoxycytidylate deaminase OS=Homo sapiens GN=DCTD PE=1 SV=2	1.054	1	0.0758749	1.38577e-08
Q6P4R8	Nuclear factor related to kappa-B-binding protein OS=Homo sapiens GN=NFRKB PE=1 SV=2	1.054	1	0.0758749	1.38577e-08
Q86WQ0	Nuclear receptor 2C2-associated protein OS=Homo sapiens GN=NR2C2AP PE=1 SV=1	1.054	1	0.0758749	1.38577e-08
Q9H2P9	Diphthine methyl ester synthase OS=Homo sapiens GN=DPH5 PE=1 SV=2	1.054	1	0.0758749	1.38577e-08
Q99504	Eyes absent homolog 3 OS=Homo sapiens GN=EYA3 PE=1 SV=3	1.054	1	0.0758749	1.38577e-08
Q8WUZ0	B-cell CLL/lymphoma 7 protein family member C OS=Homo sapiens GN=BCL7C PE=1 SV=3	1.054	1	0.0758749	1.38577e-08
P24298	Alanine aminotransferase 1 OS=Homo sapiens GN=GPT PE=1 SV=3	1.054	1	0.0758749	1.38577e-08
Q96AQ6	Pre-B-cell leukemia transcription factor-interacting protein 1 OS=Homo sapiens GN=PBXIP1 PE=1 SV=1	1.054	1	0.0758749	1.38577e-08
P43308	Translocon-associated protein subunit beta OS=Homo sapiens GN=SSR2 PE=1 SV=1	1.054	1	0.0758749	1.38577e-08
Q8N2Z9	Centromere protein S OS=Homo sapiens GN=CENPS PE=1 SV=1	1.054	1	0.0758749	1.38577e-08
O00231	26S proteasome non-ATPase regulatory subunit 11 OS=Homo sapiens GN=PSMD11 PE=1 SV=3	1.053	1	0.0745054	1.38577e-08
Q8NI36	WD repeat-containing protein 36 OS=Homo sapiens GN=WDR36 PE=1 SV=1	1.053	1	0.0745054	1.38577e-08
Q5VT52	Regulation of nuclear pre-mRNA domain-containing protein 2 OS=Homo sapiens GN=RPRD2 PE=1 SV=1	1.053	1	0.0745054	1.38577e-08
Q96P70	Importin-9 OS=Homo sapiens GN=IPO9 PE=1 SV=3	1.053	1	0.0745054	1.38577e-08
P10599	Thioredoxin OS=Homo sapiens GN=TXN PE=1 SV=3	1.053	1	0.0745054	1.38577e-08
Q9BTE7	DCN1-like protein 5 OS=Homo sapiens GN=DCUN1D5 PE=1 SV=1	1.053	1	0.0745054	1.38577e-08
O60573	Eukaryotic translation initiation factor 4E type 2 OS=Homo sapiens GN=EIF4E2 PE=1 SV=1	1.053	1	0.0745054	1.38577e-08
Q8TBC3	SH3KBP1-binding protein 1 OS=Homo sapiens GN=SHKBP1 PE=1 SV=2	1.053	1	0.0745054	1.38577e-08
Q9H993	Protein-glutamate O-methyltransferase OS=Homo sapiens GN=ARMT1 PE=1 SV=1	1.053	1	0.0745054	1.38577e-08
Q96S52	GPI transamidase component PIG-S OS=Homo sapiens GN=PIGS PE=1 SV=3	1.053	1	0.0745054	1.38577e-08
Q96NB3	Zinc finger protein 830 OS=Homo sapiens GN=ZNF830 PE=1 SV=2	1.053	1	0.0745054	1.38577e-08
Q9H9Y2	Ribosome production factor 1 OS=Homo sapiens GN=RPF1 PE=1 SV=2	1.053	1	0.0745054	1.38577e-08
Q07352	mRNA decay activator protein ZFP36L1 OS=Homo sapiens GN=ZFP36L1 PE=1 SV=1	1.053	1	0.0745054	1.38577e-08
P49760	Dual specificity protein kinase CLK2 OS=Homo sapiens GN=CLK2 PE=1 SV=1	1.053	1	0.0745054	1.38577e-08
Q9NU19	TBC1 domain family member 22B OS=Homo sapiens GN=TBC1D22B PE=1 SV=3	1.053	1	0.0745054	1.38577e-08
P62249	40S ribosomal protein S16 OS=Homo sapiens GN=RPS16 PE=1 SV=2	1.052	1	0.0731347	1.38577e-08
Q13464	Rho-associated protein kinase 1 OS=Homo sapiens GN=ROCK1 PE=1 SV=1	1.052	1	0.0731347	1.38577e-08
P40429	60S ribosomal protein L13a OS=Homo sapiens GN=RPL13A PE=1 SV=2	1.052	1	0.0731347	1.38577e-08
Q9NT62	Ubiquitin-like-conjugating enzyme ATG3 OS=Homo sapiens GN=ATG3 PE=1 SV=1	1.052	1	0.0731347	1.38577e-08
Q96HS1	Serine/threonine-protein phosphatase PGAM5, mitochondrial OS=Homo sapiens GN=PGAM5 PE=1 SV=2	1.052	1	0.0731347	1.38577e-08
O60869	Endothelial differentiation-related factor 1 OS=Homo sapiens GN=EDF1 PE=1 SV=1	1.052	1	0.0731347	1.38577e-08
Q9H6R7	WD repeat and coiled-coil-containing protein OS=Homo sapiens GN=WDCP PE=1 SV=1	1.052	1	0.0731347	1.38577e-08
Q15369	Elongin-C OS=Homo sapiens GN=ELOC PE=1 SV=1	1.052	1	0.0731347	1.38577e-08
P0DPB6	DNA-directed RNA polymerases I and III subunit RPAC2 OS=Homo sapiens GN=POLR1D PE=1 SV=1	1.052	1	0.0731347	1.38577e-08
Q9UNI6	Dual specificity protein phosphatase 12 OS=Homo sapiens GN=DUSP12 PE=1 SV=1	1.052	1	0.0731347	1.38577e-08
Q9UQN3	Charged multivesicular body protein 2b OS=Homo sapiens GN=CHMP2B PE=1 SV=1	1.052	1	0.0731347	1.38577e-08
Q96BN8	Ubiquitin thioesterase otulin OS=Homo sapiens GN=OTULIN PE=1 SV=3	1.052	1	0.0731347	1.38577e-08
O75787	Renin receptor OS=Homo sapiens GN=ATP6AP2 PE=1 SV=2	1.052	1	0.0731347	1.38577e-08
Q8ND04	Protein SMG8 OS=Homo sapiens GN=SMG8 PE=1 SV=1	1.052	1	0.0731347	1.38577e-08
Q9BZD4	Kinetochore protein Nuf2 OS=Homo sapiens GN=NUF2 PE=1 SV=2	1.052	1	0.0731347	1.38577e-08
Q12851	Mitogen-activated protein kinase kinase kinase kinase 2 OS=Homo sapiens GN=MAP4K2 PE=1 SV=2	1.052	1	0.0731347	1.38577e-08
O75191	Xylulose kinase OS=Homo sapiens GN=XYLB PE=1 SV=3	1.052	1	0.0731347	1.38577e-08
P07919	Cytochrome b-c1 complex subunit 6, mitochondrial OS=Homo sapiens GN=UQCRH PE=1 SV=2	1.052	1	0.0731347	1.38577e-08
Q9HCG7	Non-lysosomal glucosylceramidase OS=Homo sapiens GN=GBA2 PE=1 SV=2	1.052	1	0.0731347	1.38577e-08
O43426	Synaptojanin-1 OS=Homo sapiens GN=SYNJ1 PE=1 SV=2	1.052	1	0.0731347	1.38577e-08
Q92859	Neogenin OS=Homo sapiens GN=NEO1 PE=1 SV=2	1.052	1	0.0731347	1.38577e-08
Q9NSD9	Phenylalanine--tRNA ligase beta subunit OS=Homo sapiens GN=FARSB PE=1 SV=3	1.051	1	0.0717627	1.38577e-08
Q15459	Splicing factor 3A subunit 1 OS=Homo sapiens GN=SF3A1 PE=1 SV=1	1.051	1	0.0717627	1.38577e-08
Q15365	Poly(rC)-binding protein 1 OS=Homo sapiens GN=PCBP1 PE=1 SV=2	1.051	1	0.0717627	1.38577e-08
Q9NRL2	Bromodomain adjacent to zinc finger domain protein 1A OS=Homo sapiens GN=BAZ1A PE=1 SV=2	1.051	1	0.0717627	1.38577e-08
Q96JM3	Chromosome alignment-maintaining phosphoprotein 1 OS=Homo sapiens GN=CHAMP1 PE=1 SV=2	1.051	1	0.0717627	1.38577e-08
P30040	Endoplasmic reticulum resident protein 29 OS=Homo sapiens GN=ERP29 PE=1 SV=4	1.051	1	0.0717627	1.38577e-08
[truncated: 4,749 more rows]

## Sheet: Resistant
Accession	Description	Abundance ratio sample/control	Adj. P-Value	LFC	LogP
P12277	Creatine kinase B-type OS=Homo sapiens GN=CKB PE=1 SV=1	2.589	0.155024	1.37239	0.809602
P06732	Creatine kinase M-type OS=Homo sapiens GN=CKM PE=1 SV=2	2.589	0.155024	1.37239	0.809602
P12532	Creatine kinase U-type, mitochondrial OS=Homo sapiens GN=CKMT1A PE=1 SV=1	2.114	0.155024	1.07998	0.809602
P07108	Acyl-CoA-binding protein OS=Homo sapiens GN=DBI PE=1 SV=2	1.158	0.166535	0.211635	0.778494
Q9ULJ7	Ankyrin repeat domain-containing protein 50 OS=Homo sapiens GN=ANKRD50 PE=1 SV=4	2.036	0.437898	1.02574	0.358627
Q6UX53	Methyltransferase-like protein 7B OS=Homo sapiens GN=METTL7B PE=1 SV=2	1.475	0.437898	0.560715	0.358627
P15559	NAD(P)H dehydrogenase [quinone] 1 OS=Homo sapiens GN=NQO1 PE=1 SV=1	1.218	0.437898	0.284514	0.358627
Q68DQ2	Very large A-kinase anchor protein OS=Homo sapiens GN=CRYBG3 PE=1 SV=3	1.163	0.437898	0.217851	0.358627
Q9NTX5	Ethylmalonyl-CoA decarboxylase OS=Homo sapiens GN=ECHDC1 PE=1 SV=2	0.806	0.437898	-0.311148	0.358627
Q07960	Rho GTPase-activating protein 1 OS=Homo sapiens GN=ARHGAP1 PE=1 SV=1	0.779	0.437898	-0.360305	0.358627
Q9HD33	39S ribosomal protein L47, mitochondrial OS=Homo sapiens GN=MRPL47 PE=1 SV=2	0.774	0.437898	-0.369595	0.358627
Q9BUK6	Protein misato homolog 1 OS=Homo sapiens GN=MSTO1 PE=1 SV=1	0.76	0.437898	-0.395929	0.358627
P29353	SHC-transforming protein 1 OS=Homo sapiens GN=SHC1 PE=1 SV=4	0.699	0.437898	-0.516636	0.358627
Q99442	Translocation protein SEC62 OS=Homo sapiens GN=SEC62 PE=1 SV=1	0.675	0.437898	-0.567041	0.358627
Q9UI09	NADH dehydrogenase [ubiquinone] 1 alpha subcomplex subunit 12 OS=Homo sapiens GN=NDUFA12 PE=1 SV=1	0.557	0.437898	-0.844251	0.358627
Q05682	Caldesmon OS=Homo sapiens GN=CALD1 PE=1 SV=3	0.387	0.437898	-1.36959	0.358627
P29966	Myristoylated alanine-rich C-kinase substrate OS=Homo sapiens GN=MARCKS PE=1 SV=4	0.32	0.437898	-1.64386	0.358627
P17540	Creatine kinase S-type, mitochondrial OS=Homo sapiens GN=CKMT2 PE=1 SV=2	2.129	0.453522	1.09018	0.343401
Q9NVS2	39S ribosomal protein S18a, mitochondrial OS=Homo sapiens GN=MRPS18A PE=1 SV=1	0.703	0.486102	-0.508403	0.313272
O95299	NADH dehydrogenase [ubiquinone] 1 alpha subcomplex subunit 10, mitochondrial OS=Homo sapiens GN=NDUFA10 PE=1 SV=1	0.682	0.486102	-0.552156	0.313272
O95182	NADH dehydrogenase [ubiquinone] 1 alpha subcomplex subunit 7 OS=Homo sapiens GN=NDUFA7 PE=1 SV=3	0.7	0.492322	-0.514573	0.307751
P18859	ATP synthase-coupling factor 6, mitochondrial OS=Homo sapiens GN=ATP5J PE=1 SV=1	0.816	0.498662	-0.293359	0.302193
Q53EU6	Glycerol-3-phosphate acyltransferase 3 OS=Homo sapiens GN=GPAT3 PE=1 SV=2	0.685	0.54138	-0.545824	0.266498
A6NHR9	Structural maintenance of chromosomes flexible hinge domain-containing protein 1 OS=Homo sapiens GN=SMCHD1 PE=1 SV=2	0.822	0.567084	-0.28279	0.246352
O75477	Erlin-1 OS=Homo sapiens GN=ERLIN1 PE=1 SV=1	0.621	0.567084	-0.687335	0.246352
Q13107	Ubiquitin carboxyl-terminal hydrolase 4 OS=Homo sapiens GN=USP4 PE=1 SV=3	0.863	0.573921	-0.212568	0.241148
Q9Y679	Ancient ubiquitous protein 1 OS=Homo sapiens GN=AUP1 PE=1 SV=1	0.838	0.61815	-0.254978	0.208906
P37802	Transgelin-2 OS=Homo sapiens GN=TAGLN2 PE=1 SV=3	1.409	0.641814	0.494672	0.19259
O94806	Serine/threonine-protein kinase D3 OS=Homo sapiens GN=PRKD3 PE=1 SV=1	1.32	0.641814	0.400538	0.19259
Q86XE0	Sorting nexin-32 OS=Homo sapiens GN=SNX32 PE=1 SV=1	0.733	0.641814	-0.448115	0.19259
Q9P2E9	Ribosome-binding protein 1 OS=Homo sapiens GN=RRBP1 PE=1 SV=4	0.638	0.641814	-0.648372	0.19259
Q8WX93	Palladin OS=Homo sapiens GN=PALLD PE=1 SV=3	0.765	0.6461	-0.386468	0.189701
P28331	NADH-ubiquinone oxidoreductase 75 kDa subunit, mitochondrial OS=Homo sapiens GN=NDUFS1 PE=1 SV=3	0.718	0.6461	-0.477944	0.189701
O43181	NADH dehydrogenase [ubiquinone] iron-sulfur protein 4, mitochondrial OS=Homo sapiens GN=NDUFS4 PE=1 SV=1	0.597	0.6461	-0.744197	0.189701
P13667	Protein disulfide-isomerase A4 OS=Homo sapiens GN=PDIA4 PE=1 SV=2	0.747	0.682854	-0.42082	0.165672
P62714	Serine/threonine-protein phosphatase 2A catalytic subunit beta isoform OS=Homo sapiens GN=PPP2CB PE=1 SV=1	1.243	0.700112	0.313826	0.154832
Q9BQP7	Mitochondrial genome maintenance exonuclease 1 OS=Homo sapiens GN=MGME1 PE=1 SV=1	0.852	0.700112	-0.231075	0.154832
Q8IUX1	Complex I assembly factor TMEM126B, mitochondrial OS=Homo sapiens GN=TMEM126B PE=1 SV=2	0.773	0.700112	-0.37146	0.154832
Q5H9U9	Probable ATP-dependent RNA helicase DDX60-like OS=Homo sapiens GN=DDX60L PE=2 SV=2	0.765	0.700112	-0.386468	0.154832
Q13084	39S ribosomal protein L28, mitochondrial OS=Homo sapiens GN=MRPL28 PE=1 SV=4	0.737	0.700112	-0.440263	0.154832
Q14764	Major vault protein OS=Homo sapiens GN=MVP PE=1 SV=4	1.258	0.760987	0.331132	0.118623
Q9BZE1	39S ribosomal protein L37, mitochondrial OS=Homo sapiens GN=MRPL37 PE=1 SV=2	0.714	0.760987	-0.486004	0.118623
Q9Y490	Talin-1 OS=Homo sapiens GN=TLN1 PE=1 SV=3	1.461	0.763756	0.546956	0.117045
P30520	Adenylosuccinate synthetase isozyme 2 OS=Homo sapiens GN=ADSS PE=1 SV=3	0.805	0.763756	-0.312939	0.117045
O14524	Nuclear envelope integral membrane protein 1 OS=Homo sapiens GN=NEMP1 PE=1 SV=2	0.803	0.763756	-0.316528	0.117045
Q969Y2	tRNA modification GTPase GTPBP3, mitochondrial OS=Homo sapiens GN=GTPBP3 PE=1 SV=2	0.798	0.763756	-0.325539	0.117045
Q92530	Proteasome inhibitor PI31 subunit OS=Homo sapiens GN=PSMF1 PE=1 SV=2	0.782	0.763756	-0.354759	0.117045
Q14197	Peptidyl-tRNA hydrolase ICT1, mitochondrial OS=Homo sapiens GN=MRPL58 PE=1 SV=1	0.761	0.763756	-0.394032	0.117045
Q9Y2G5	GDP-fucose protein O-fucosyltransferase 2 OS=Homo sapiens GN=POFUT2 PE=1 SV=3	0.761	0.763756	-0.394032	0.117045
O43676	NADH dehydrogenase [ubiquinone] 1 beta subcomplex subunit 3 OS=Homo sapiens GN=NDUFB3 PE=1 SV=3	0.759	0.763756	-0.397828	0.117045
Q8IYB5	Stromal membrane-associated protein 1 OS=Homo sapiens GN=SMAP1 PE=1 SV=2	0.744	0.763756	-0.426625	0.117045
Q9Y3B7	39S ribosomal protein L11, mitochondrial OS=Homo sapiens GN=MRPL11 PE=1 SV=1	0.733	0.763756	-0.448115	0.117045
Q9NP92	39S ribosomal protein S30, mitochondrial OS=Homo sapiens GN=MRPS30 PE=1 SV=2	0.657	0.763756	-0.606035	0.117045
Q9Y371	Endophilin-B1 OS=Homo sapiens GN=SH3GLB1 PE=1 SV=1	1.137	0.76694	0.185232	0.115238
P17677	Neuromodulin OS=Homo sapiens GN=GAP43 PE=1 SV=1	1.478	0.777919	0.563646	0.109065
P63010	AP-2 complex subunit beta OS=Homo sapiens GN=AP2B1 PE=1 SV=1	1.109	0.777919	0.149259	0.109065
Q6P161	39S ribosomal protein L54, mitochondrial OS=Homo sapiens GN=MRPL54 PE=1 SV=1	0.763	0.777919	-0.390245	0.109065
O14653	Golgi SNAP receptor complex member 2 OS=Homo sapiens GN=GOSR2 PE=1 SV=2	0.844	0.78093	-0.244685	0.107388
Q5T5P2	Sickle tail protein homolog OS=Homo sapiens GN=KIAA1217 PE=1 SV=2	0.772	0.781962	-0.373327	0.106814
Q86SF2	N-acetylgalactosaminyltransferase 7 OS=Homo sapiens GN=GALNT7 PE=1 SV=1	0.711	0.78805	-0.492079	0.103446
B7ZAQ6	Golgi pH regulator A OS=Homo sapiens GN=GPR89A PE=1 SV=2	0.845	0.817622	-0.242977	0.0874475
Q99714	3-hydroxyacyl-CoA dehydrogenase type-2 OS=Homo sapiens GN=HSD17B10 PE=1 SV=3	0.838	0.817622	-0.254978	0.0874475
Q9Y6N1	Cytochrome c oxidase assembly protein COX11, mitochondrial OS=Homo sapiens GN=COX11 PE=1 SV=3	0.765	0.817622	-0.386468	0.0874475
Q9BRJ2	39S ribosomal protein L45, mitochondrial OS=Homo sapiens GN=MRPL45 PE=1 SV=2	0.72	0.817622	-0.473931	0.0874475
Q13277	Syntaxin-3 OS=Homo sapiens GN=STX3 PE=1 SV=3	0.927	0.828674	-0.109359	0.0816161
P10114	Ras-related protein Rap-2a OS=Homo sapiens GN=RAP2A PE=1 SV=1	0.845	0.829918	-0.242977	0.0809649
Q9GZP8	Immortalization up-regulated protein OS=Homo sapiens GN=IMUP PE=1 SV=1	1.464	0.866189	0.549916	0.0623872
P40227	T-complex protein 1 subunit zeta OS=Homo sapiens GN=CCT6A PE=1 SV=3	0.909	0.866189	-0.137648	0.0623872
Q96FK6	WD repeat-containing protein 89 OS=Homo sapiens GN=WDR89 PE=2 SV=1	0.867	0.866189	-0.205896	0.0623872
P56537	Eukaryotic translation initiation factor 6 OS=Homo sapiens GN=EIF6 PE=1 SV=1	0.842	0.866189	-0.248108	0.0623872
O95900	Mitochondrial mRNA pseudouridine synthase TRUB2 OS=Homo sapiens GN=TRUB2 PE=1 SV=1	0.807	0.866189	-0.309359	0.0623872
Q9H568	Actin-like protein 8 OS=Homo sapiens GN=ACTL8 PE=1 SV=1	1.494	0.868521	0.57918	0.0612198
Q6ZU65	Ubinuclein-2 OS=Homo sapiens GN=UBN2 PE=1 SV=2	0.888	0.868521	-0.171368	0.0612198
O15270	Serine palmitoyltransferase 2 OS=Homo sapiens GN=SPTLC2 PE=1 SV=1	0.854	0.868521	-0.227692	0.0612198
Q9Y3Z3	Deoxynucleoside triphosphate triphosphohydrolase SAMHD1 OS=Homo sapiens GN=SAMHD1 PE=1 SV=2	0.832	0.868521	-0.265345	0.0612198
Q9UDR5	Alpha-aminoadipic semialdehyde synthase, mitochondrial OS=Homo sapiens GN=AASS PE=1 SV=1	0.806	0.868521	-0.311148	0.0612198
Q92820	Gamma-glutamyl hydrolase OS=Homo sapiens GN=GGH PE=1 SV=2	0.82	0.904797	-0.286304	0.0434486
Q12893	Transmembrane protein 115 OS=Homo sapiens GN=TMEM115 PE=1 SV=1	0.773	0.904797	-0.37146	0.0434486
Q9Y2R5	28S ribosomal protein S17, mitochondrial OS=Homo sapiens GN=MRPS17 PE=1 SV=1	0.761	0.904797	-0.394032	0.0434486
P82675	28S ribosomal protein S5, mitochondrial OS=Homo sapiens GN=MRPS5 PE=1 SV=2	0.708	0.904797	-0.498179	0.0434486
P03891	NADH-ubiquinone oxidoreductase chain 2 OS=Homo sapiens GN=MT-ND2 PE=1 SV=2	0.356	0.904797	-1.49005	0.0434486
P50281	Matrix metalloproteinase-14 OS=Homo sapiens GN=MMP14 PE=1 SV=3	1.231	0.919255	0.299831	0.036564
P03923	NADH-ubiquinone oxidoreductase chain 6 OS=Homo sapiens GN=MT-ND6 PE=1 SV=2	0.684	0.947481	-0.547932	0.0234295
Q96J92	Serine/threonine-protein kinase WNK4 OS=Homo sapiens GN=WNK4 PE=1 SV=1	1.279	0.957022	0.355016	0.0190779
Q9H098	Protein FAM107B OS=Homo sapiens GN=FAM107B PE=1 SV=1	0.738	0.975558	-0.438307	0.010747
Q9BYD3	39S ribosomal protein L4, mitochondrial OS=Homo sapiens GN=MRPL4 PE=1 SV=1	0.733	0.980445	-0.448115	0.00857686
P48506	Glutamate--cysteine ligase catalytic subunit OS=Homo sapiens GN=GCLC PE=1 SV=2	0.865	0.996844	-0.209228	0.00137296
P62841	40S ribosomal protein S15 OS=Homo sapiens GN=RPS15 PE=1 SV=2	7.767	1	2.95736	9.53203e-11
P10412	Histone H1.4 OS=Homo sapiens GN=HIST1H1E PE=1 SV=2	5.888	1	2.55778	9.53203e-11
O75751	Solute carrier family 22 member 3 OS=Homo sapiens GN=SLC22A3 PE=1 SV=1	3.946	1	1.98039	9.53203e-11
Q13508	Ecto-ADP-ribosyltransferase 3 OS=Homo sapiens GN=ART3 PE=1 SV=2	3.946	1	1.98039	9.53203e-11
Q96L15	Ecto-ADP-ribosyltransferase 5 OS=Homo sapiens GN=ART5 PE=2 SV=4	3.946	1	1.98039	9.53203e-11
P30613	Pyruvate kinase PKLR OS=Homo sapiens GN=PKLR PE=1 SV=2	3.81	1	1.92979	9.53203e-11
Q9UPT6	C-Jun-amino-terminal kinase-interacting protein 3 OS=Homo sapiens GN=MAPK8IP3 PE=1 SV=3	3.609	1	1.8516	9.53203e-11
Q9Y3D0	Mitotic spindle-associated MMXD complex subunit MIP18 OS=Homo sapiens GN=FAM96B PE=1 SV=1	3.323	1	1.73249	9.53203e-11
P25391	Laminin subunit alpha-1 OS=Homo sapiens GN=LAMA1 PE=1 SV=2	3.202	1	1.67897	9.53203e-11
Q01484	Ankyrin-2 OS=Homo sapiens GN=ANK2 PE=1 SV=4	3.037	1	1.60265	9.53203e-11
P16401	Histone H1.5 OS=Homo sapiens GN=HIST1H1B PE=1 SV=3	2.89	1	1.53107	9.53203e-11
B2RTY4	Unconventional myosin-IXa OS=Homo sapiens GN=MYO9A PE=1 SV=2	2.869	1	1.52055	9.53203e-11
Q96C12	Armadillo repeat-containing protein 5 OS=Homo sapiens GN=ARMC5 PE=1 SV=2	2.793	1	1.48182	9.53203e-11
Q7Z745	Maestro heat-like repeat-containing protein family member 2B OS=Homo sapiens GN=MROH2B PE=2 SV=3	2.793	1	1.48182	9.53203e-11
Q16878	Cysteine dioxygenase type 1 OS=Homo sapiens GN=CDO1 PE=1 SV=2	2.784	1	1.47716	9.53203e-11
Q66GS9	Centrosomal protein of 135 kDa OS=Homo sapiens GN=CEP135 PE=1 SV=2	2.544	1	1.3471	9.53203e-11
P16403	Histone H1.2 OS=Homo sapiens GN=HIST1H1C PE=1 SV=2	2.529	1	1.33857	9.53203e-11
Q56UQ5	TPT1-like protein OS=Homo sapiens PE=2 SV=2	2.477	1	1.30859	9.53203e-11
Q6UXS9	Inactive caspase-12 OS=Homo sapiens GN=CASP12 PE=2 SV=2	2.451	1	1.29337	9.53203e-11
P80365	Corticosteroid 11-beta-dehydrogenase isozyme 2 OS=Homo sapiens GN=HSD11B2 PE=1 SV=2	2.417	1	1.27322	9.53203e-11
O00587	Beta-1,3-N-acetylglucosaminyltransferase manic fringe OS=Homo sapiens GN=MFNG PE=1 SV=2	2.417	1	1.27322	9.53203e-11
Q0IIM8	TBC1 domain family member 8B OS=Homo sapiens GN=TBC1D8B PE=1 SV=2	2.411	1	1.26963	9.53203e-11
Q02539	Histone H1.1 OS=Homo sapiens GN=HIST1H1A PE=1 SV=3	2.406	1	1.26664	9.53203e-11
O75344	Inactive peptidyl-prolyl cis-trans isomerase FKBP6 OS=Homo sapiens GN=FKBP6 PE=1 SV=1	2.369	1	1.24428	9.53203e-11
Q96GD3	Polycomb protein SCMH1 OS=Homo sapiens GN=SCMH1 PE=1 SV=1	2.369	1	1.24428	9.53203e-11
P22492	Histone H1t OS=Homo sapiens GN=HIST1H1T PE=2 SV=4	2.336	1	1.22404	9.53203e-11
P50406	5-hydroxytryptamine receptor 6 OS=Homo sapiens GN=HTR6 PE=1 SV=1	2.322	1	1.21537	9.53203e-11
Q9C0K3	Actin-related protein 3C OS=Homo sapiens GN=ACTR3C PE=2 SV=1	2.307	1	1.20602	9.53203e-11
Q96H79	Zinc finger CCCH-type antiviral protein 1-like OS=Homo sapiens GN=ZC3HAV1L PE=1 SV=2	2.269	1	1.18206	9.53203e-11
Q7Z3E1	TCDD-inducible poly [ADP-ribose] polymerase OS=Homo sapiens GN=TIPARP PE=2 SV=1	2.258	1	1.17505	9.53203e-11
Q5T5S1	Coiled-coil domain-containing protein 183 OS=Homo sapiens GN=CCDC183 PE=2 SV=3	2.258	1	1.17505	9.53203e-11
Q4ZJI4	Sodium/hydrogen exchanger 9B1 OS=Homo sapiens GN=SLC9B1 PE=2 SV=2	2.258	1	1.17505	9.53203e-11
Q9Y4F4	TOG array regulator of axonemal microtubules protein 1 OS=Homo sapiens GN=TOGARAM1 PE=1 SV=4	2.258	1	1.17505	9.53203e-11
P84098	60S ribosomal protein L19 OS=Homo sapiens GN=RPL19 PE=1 SV=1	2.148	1	1.10299	9.53203e-11
P50914	60S ribosomal protein L14 OS=Homo sapiens GN=RPL14 PE=1 SV=4	2.125	1	1.08746	9.53203e-11
Q9NYK1	Toll-like receptor 7 OS=Homo sapiens GN=TLR7 PE=2 SV=1	2.097	1	1.06833	9.53203e-11
P49207	60S ribosomal protein L34 OS=Homo sapiens GN=RPL34 PE=1 SV=3	2.085	1	1.06005	9.53203e-11
Q6ZTU2	EP400 N-terminal-like protein OS=Homo sapiens GN=EP400NL PE=2 SV=2	2.047	1	1.03351	9.53203e-11
P30414	NK-tumor recognition protein OS=Homo sapiens GN=NKTR PE=1 SV=2	2.046	1	1.03281	9.53203e-11
Q9H040	SprT-like domain-containing protein Spartan OS=Homo sapiens GN=SPRTN PE=1 SV=2	1.996	1	0.997112	9.53203e-11
Q15746	Myosin light chain kinase, smooth muscle OS=Homo sapiens GN=MYLK PE=1 SV=4	1.982	1	0.986957	9.53203e-11
Q15759	Mitogen-activated protein kinase 11 OS=Homo sapiens GN=MAPK11 PE=1 SV=2	1.982	1	0.986957	9.53203e-11
Q32MK0	Myosin light chain kinase 3 OS=Homo sapiens GN=MYLK3 PE=1 SV=3	1.982	1	0.986957	9.53203e-11
P53778	Mitogen-activated protein kinase 12 OS=Homo sapiens GN=MAPK12 PE=1 SV=3	1.982	1	0.986957	9.53203e-11
Q9H1R3	Myosin light chain kinase 2, skeletal/cardiac muscle OS=Homo sapiens GN=MYLK2 PE=1 SV=3	1.982	1	0.986957	9.53203e-11
Q86YV6	Myosin light chain kinase family member 4 OS=Homo sapiens GN=MYLK4 PE=1 SV=2	1.982	1	0.986957	9.53203e-11
P53803	DNA-directed RNA polymerases I, II, and III subunit RPABC4 OS=Homo sapiens GN=POLR2K PE=1 SV=1	1.966	1	0.975263	9.53203e-11
Q15125	3-beta-hydroxysteroid-Delta(8),Delta(7)-isomerase OS=Homo sapiens GN=EBP PE=1 SV=3	1.935	1	0.952334	9.53203e-11
P78406	mRNA export factor OS=Homo sapiens GN=RAE1 PE=1 SV=1	1.913	1	0.935837	9.53203e-11
Q9BSE5	Agmatinase, mitochondrial OS=Homo sapiens GN=AGMAT PE=1 SV=2	1.88	1	0.910733	9.53203e-11
P09669	Cytochrome c oxidase subunit 6C OS=Homo sapiens GN=COX6C PE=1 SV=2	1.878	1	0.909197	9.53203e-11
Q6ZU15	Septin-14 OS=Homo sapiens GN=SEPT14 PE=1 SV=2	1.861	1	0.896078	9.53203e-11
Q16342	Programmed cell death protein 2 OS=Homo sapiens GN=PDCD2 PE=1 SV=2	1.822	1	0.865523	9.53203e-11
Q86SJ6	Desmoglein-4 OS=Homo sapiens GN=DSG4 PE=1 SV=1	1.804	1	0.851199	9.53203e-11
Q02413	Desmoglein-1 OS=Homo sapiens GN=DSG1 PE=1 SV=2	1.804	1	0.851199	9.53203e-11
P32926	Desmoglein-3 OS=Homo sapiens GN=DSG3 PE=1 SV=2	1.804	1	0.851199	9.53203e-11
P62753	40S ribosomal protein S6 OS=Homo sapiens GN=RPS6 PE=1 SV=1	1.783	1	0.834307	9.53203e-11
P08631	Tyrosine-protein kinase HCK OS=Homo sapiens GN=HCK PE=1 SV=5	1.781	1	0.832688	9.53203e-11
Q6Y1H2	Very-long-chain (3R)-3-hydroxyacyl-CoA dehydratase 2 OS=Homo sapiens GN=HACD2 PE=1 SV=1	1.779	1	0.831067	9.53203e-11
P32321	Deoxycytidylate deaminase OS=Homo sapiens GN=DCTD PE=1 SV=2	1.776	1	0.828632	9.53203e-11
P51693	Amyloid-like protein 1 OS=Homo sapiens GN=APLP1 PE=1 SV=3	1.776	1	0.828632	9.53203e-11
Q8N6Y0	Usher syndrome type-1C protein-binding protein 1 OS=Homo sapiens GN=USHBP1 PE=1 SV=1	1.776	1	0.828632	9.53203e-11
Q9UHC7	E3 ubiquitin-protein ligase makorin-1 OS=Homo sapiens GN=MKRN1 PE=1 SV=3	1.771	1	0.824564	9.53203e-11
P13987	CD59 glycoprotein OS=Homo sapiens GN=CD59 PE=1 SV=1	1.74	1	0.799087	9.53203e-11
P61927	60S ribosomal protein L37 OS=Homo sapiens GN=RPL37 PE=1 SV=2	1.722	1	0.784085	9.53203e-11
A3QJZ6	PRAME family member 22 OS=Homo sapiens GN=PRAMEF22 PE=3 SV=3	1.712	1	0.775683	9.53203e-11
P61966	AP-1 complex subunit sigma-1A OS=Homo sapiens GN=AP1S1 PE=1 SV=1	1.71	1	0.773996	9.53203e-11
P07305	Histone H1.0 OS=Homo sapiens GN=H1F0 PE=1 SV=3	1.709	1	0.773152	9.53203e-11
Q96QV6	Histone H2A type 1-A OS=Homo sapiens GN=HIST1H2AA PE=1 SV=3	1.708	1	0.772308	9.53203e-11
Q99878	Histone H2A type 1-J OS=Homo sapiens GN=HIST1H2AJ PE=1 SV=3	1.708	1	0.772308	9.53203e-11
Q16777	Histone H2A type 2-C OS=Homo sapiens GN=HIST2H2AC PE=1 SV=4	1.708	1	0.772308	9.53203e-11
Q9BTM1	Histone H2A.J OS=Homo sapiens GN=H2AFJ PE=1 SV=1	1.708	1	0.772308	9.53203e-11
P0C0S8	Histone H2A type 1 OS=Homo sapiens GN=HIST1H2AG PE=1 SV=2	1.708	1	0.772308	9.53203e-11
Q93077	Histone H2A type 1-C OS=Homo sapiens GN=HIST1H2AC PE=1 SV=3	1.708	1	0.772308	9.53203e-11
Q96KK5	Histone H2A type 1-H OS=Homo sapiens GN=HIST1H2AH PE=1 SV=3	1.708	1	0.772308	9.53203e-11
Q6FI13	Histone H2A type 2-A OS=Homo sapiens GN=HIST2H2AA3 PE=1 SV=3	1.708	1	0.772308	9.53203e-11
Q8IUE6	Histone H2A type 2-B OS=Homo sapiens GN=HIST2H2AB PE=1 SV=3	1.708	1	0.772308	9.53203e-11
O15116	U6 snRNA-associated Sm-like protein LSm1 OS=Homo sapiens GN=LSM1 PE=1 SV=1	1.695	1	0.761285	9.53203e-11
Q06187	Tyrosine-protein kinase BTK OS=Homo sapiens GN=BTK PE=1 SV=3	1.695	1	0.761285	9.53203e-11
P54756	Ephrin type-A receptor 5 OS=Homo sapiens GN=EPHA5 PE=1 SV=3	1.695	1	0.761285	9.53203e-11
P29322	Ephrin type-A receptor 8 OS=Homo sapiens GN=EPHA8 PE=1 SV=2	1.695	1	0.761285	9.53203e-11
P29320	Ephrin type-A receptor 3 OS=Homo sapiens GN=EPHA3 PE=1 SV=2	1.695	1	0.761285	9.53203e-11
Q9C0D3	Protein zyg-11 homolog B OS=Homo sapiens GN=ZYG11B PE=1 SV=2	1.671	1	0.740712	9.53203e-11
O75446	Histone deacetylase complex subunit SAP30 OS=Homo sapiens GN=SAP30 PE=1 SV=1	1.662	1	0.73292	9.53203e-11
Q9UDW1	Cytochrome b-c1 complex subunit 9 OS=Homo sapiens GN=UQCR10 PE=1 SV=3	1.662	1	0.73292	9.53203e-11
P24534	Elongation factor 1-beta OS=Homo sapiens GN=EEF1B2 PE=1 SV=3	1.66	1	0.731183	9.53203e-11
P62318	Small nuclear ribonucleoprotein Sm D3 OS=Homo sapiens GN=SNRPD3 PE=1 SV=1	1.656	1	0.727703	9.53203e-11
O75414	Nucleoside diphosphate kinase 6 OS=Homo sapiens GN=NME6 PE=1 SV=3	1.647	1	0.719841	9.53203e-11
P16402	Histone H1.3 OS=Homo sapiens GN=HIST1H1D PE=1 SV=2	1.621	1	0.696884	9.53203e-11
O14556	Glyceraldehyde-3-phosphate dehydrogenase, testis-specific OS=Homo sapiens GN=GAPDHS PE=1 SV=2	1.617	1	0.69332	9.53203e-11
A6NHQ2	rRNA/tRNA 2'-O-methyltransferase fibrillarin-like protein 1 OS=Homo sapiens GN=FBLL1 PE=3 SV=2	1.614	1	0.690641	9.53203e-11
O00560	Syntenin-1 OS=Homo sapiens GN=SDCBP PE=1 SV=1	1.605	1	0.682573	9.53203e-11
O60232	Sjoegren syndrome/scleroderma autoantigen 1 OS=Homo sapiens GN=SSSCA1 PE=1 SV=1	1.599	1	0.67717	9.53203e-11
P83731	60S ribosomal protein L24 OS=Homo sapiens GN=RPL24 PE=1 SV=1	1.587	1	0.666302	9.53203e-11
Q8TD08	Mitogen-activated protein kinase 15 OS=Homo sapiens GN=MAPK15 PE=1 SV=1	1.575	1	0.655352	9.53203e-11
P16234	Platelet-derived growth factor receptor alpha OS=Homo sapiens GN=PDGFRA PE=1 SV=1	1.575	1	0.655352	9.53203e-11
P17948	Vascular endothelial growth factor receptor 1 OS=Homo sapiens GN=FLT1 PE=1 SV=2	1.575	1	0.655352	9.53203e-11
P10721	Mast/stem cell growth factor receptor Kit OS=Homo sapiens GN=KIT PE=1 SV=1	1.575	1	0.655352	9.53203e-11
P36888	Receptor-type tyrosine-protein kinase FLT3 OS=Homo sapiens GN=FLT3 PE=1 SV=2	1.575	1	0.655352	9.53203e-11
P35968	Vascular endothelial growth factor receptor 2 OS=Homo sapiens GN=KDR PE=1 SV=2	1.575	1	0.655352	9.53203e-11
P35916	Vascular endothelial growth factor receptor 3 OS=Homo sapiens GN=FLT4 PE=1 SV=3	1.575	1	0.655352	9.53203e-11
P09619	Platelet-derived growth factor receptor beta OS=Homo sapiens GN=PDGFRB PE=1 SV=1	1.575	1	0.655352	9.53203e-11
Q9UBE8	Serine/threonine-protein kinase NLK OS=Homo sapiens GN=NLK PE=1 SV=2	1.575	1	0.655352	9.53203e-11
O14862	Interferon-inducible protein AIM2 OS=Homo sapiens GN=AIM2 PE=1 SV=1	1.575	1	0.655352	9.53203e-11
Q969Q0	60S ribosomal protein L36a-like OS=Homo sapiens GN=RPL36AL PE=1 SV=3	1.572	1	0.652601	9.53203e-11
Q56UN5	Mitogen-activated protein kinase kinase kinase 19 OS=Homo sapiens GN=MAP3K19 PE=2 SV=1	1.567	1	0.648005	9.53203e-11
Q9UNZ5	Leydig cell tumor 10 kDa protein homolog OS=Homo sapiens GN=C19orf53 PE=1 SV=1	1.564	1	0.645241	9.53203e-11
P62263	40S ribosomal protein S14 OS=Homo sapiens GN=RPS14 PE=1 SV=3	1.562	1	0.643394	9.53203e-11
P62917	60S ribosomal protein L8 OS=Homo sapiens GN=RPL8 PE=1 SV=2	1.556	1	0.637842	9.53203e-11
Q13733	Sodium/potassium-transporting ATPase subunit alpha-4 OS=Homo sapiens GN=ATP1A4 PE=1 SV=3	1.549	1	0.631337	9.53203e-11
P55209	Nucleosome assembly protein 1-like 1 OS=Homo sapiens GN=NAP1L1 PE=1 SV=1	1.536	1	0.619178	9.53203e-11
Q9BUF5	Tubulin beta-6 chain OS=Homo sapiens GN=TUBB6 PE=1 SV=1	1.534	1	0.617298	9.53203e-11
Q9Y5Z7	Host cell factor 2 OS=Homo sapiens GN=HCFC2 PE=1 SV=1	1.529	1	0.612588	9.53203e-11
O00505	Importin subunit alpha-4 OS=Homo sapiens GN=KPNA3 PE=1 SV=2	1.526	1	0.609755	9.53203e-11
Q9UNN8	Endothelial protein C receptor OS=Homo sapiens GN=PROCR PE=1 SV=1	1.526	1	0.609755	9.53203e-11
P15927	Replication protein A 32 kDa subunit OS=Homo sapiens GN=RPA2 PE=1 SV=1	1.521	1	0.60502	9.53203e-11
Q7L5N1	COP9 signalosome complex subunit 6 OS=Homo sapiens GN=COPS6 PE=1 SV=1	1.52	1	0.604071	9.53203e-11
P56270	Myc-associated zinc finger protein OS=Homo sapiens GN=MAZ PE=1 SV=1	1.517	1	0.601221	9.53203e-11
Q9HBE1	POZ-, AT hook-, and zinc finger-containing protein 1 OS=Homo sapiens GN=PATZ1 PE=1 SV=1	1.517	1	0.601221	9.53203e-11
Q69YL0	Uncharacterized protein NCBP2-AS2 OS=Homo sapiens GN=NCBP2-AS2 PE=1 SV=1	1.513	1	0.597412	9.53203e-11
P62424	60S ribosomal protein L7a OS=Homo sapiens GN=RPL7A PE=1 SV=2	1.511	1	0.595504	9.53203e-11
P62854	40S ribosomal protein S26 OS=Homo sapiens GN=RPS26 PE=1 SV=3	1.511	1	0.595504	9.53203e-11
Q5JNZ5	Putative 40S ribosomal protein S26-like 1 OS=Homo sapiens GN=RPS26P11 PE=5 SV=1	1.511	1	0.595504	9.53203e-11
P40121	Macrophage-capping protein OS=Homo sapiens GN=CAPG PE=1 SV=2	1.508	1	0.592636	9.53203e-11
P62910	60S ribosomal protein L32 OS=Homo sapiens GN=RPL32 PE=1 SV=2	1.501	1	0.585924	9.53203e-11
Q8N4W9	Zinc finger protein 808 OS=Homo sapiens GN=ZNF808 PE=1 SV=2	1.5	1	0.584963	9.53203e-11
P39019	40S ribosomal protein S19 OS=Homo sapiens GN=RPS19 PE=1 SV=2	1.499	1	0.584	9.53203e-11
Q567V2	Mpv17-like protein 2 OS=Homo sapiens GN=MPV17L2 PE=1 SV=2	1.495	1	0.580145	9.53203e-11
Q9NRC8	NAD-dependent protein deacetylase sirtuin-7 OS=Homo sapiens GN=SIRT7 PE=1 SV=1	1.489	1	0.574344	9.53203e-11
P10586	Receptor-type tyrosine-protein phosphatase F OS=Homo sapiens GN=PTPRF PE=1 SV=2	1.488	1	0.573375	9.53203e-11
P42766	60S ribosomal protein L35 OS=Homo sapiens GN=RPL35 PE=1 SV=2	1.486	1	0.571434	9.53203e-11
P04181	Ornithine aminotransferase, mitochondrial OS=Homo sapiens GN=OAT PE=1 SV=1	1.474	1	0.559737	9.53203e-11
Q9P0U1	Mitochondrial import receptor subunit TOM7 homolog OS=Homo sapiens GN=TOMM7 PE=1 SV=1	1.473	1	0.558757	9.53203e-11
P11166	Solute carrier family 2, facilitated glucose transporter member 1 OS=Homo sapiens GN=SLC2A1 PE=1 SV=2	1.472	1	0.557778	9.53203e-11
Q12926	ELAV-like protein 2 OS=Homo sapiens GN=ELAVL2 PE=1 SV=2	1.464	1	0.549916	9.53203e-11
P26378	ELAV-like protein 4 OS=Homo sapiens GN=ELAVL4 PE=1 SV=2	1.464	1	0.549916	9.53203e-11
Q4VXU2	Polyadenylate-binding protein 1-like OS=Homo sapiens GN=PABPC1L PE=2 SV=1	1.462	1	0.547943	9.53203e-11
A5YM72	Carnosine synthase 1 OS=Homo sapiens GN=CARNS1 PE=1 SV=3	1.461	1	0.546956	9.53203e-11
Q96NC0	Zinc finger matrin-type protein 2 OS=Homo sapiens GN=ZMAT2 PE=1 SV=1	1.458	1	0.543991	9.53203e-11
Q96RD9	Fc receptor-like protein 5 OS=Homo sapiens GN=FCRL5 PE=1 SV=3	1.457	1	0.543001	9.53203e-11
Q9BYZ2	L-lactate dehydrogenase A-like 6B OS=Homo sapiens GN=LDHAL6B PE=1 SV=3	1.456	1	0.54201	9.53203e-11
P63279	SUMO-conjugating enzyme UBC9 OS=Homo sapiens GN=UBE2I PE=1 SV=1	1.445	1	0.531069	9.53203e-11
Q07020	60S ribosomal protein L18 OS=Homo sapiens GN=RPL18 PE=1 SV=2	1.444	1	0.530071	9.53203e-11
P47914	60S ribosomal protein L29 OS=Homo sapiens GN=RPL29 PE=1 SV=2	1.441	1	0.52707	9.53203e-11
Q8WU68	Splicing factor U2AF 26 kDa subunit OS=Homo sapiens GN=U2AF1L4 PE=1 SV=2	1.441	1	0.52707	9.53203e-11
Q9Y6P5	Sestrin-1 OS=Homo sapiens GN=SESN1 PE=1 SV=2	1.441	1	0.52707	9.53203e-11
Q96JA1	Leucine-rich repeats and immunoglobulin-like domains protein 1 OS=Homo sapiens GN=LRIG1 PE=1 SV=2	1.441	1	0.52707	9.53203e-11
P0DI81	Trafficking protein particle complex subunit 2 OS=Homo sapiens GN=TRAPPC2 PE=1 SV=1	1.44	1	0.526069	9.53203e-11
Q96EK6	Glucosamine 6-phosphate N-acetyltransferase OS=Homo sapiens GN=GNPNAT1 PE=1 SV=1	1.438	1	0.524064	9.53203e-11
A4FU01	Myotubularin-related protein 11 OS=Homo sapiens GN=MTMR11 PE=2 SV=2	1.437	1	0.52306	9.53203e-11
Q8TDN6	Ribosome biogenesis protein BRX1 homolog OS=Homo sapiens GN=BRIX1 PE=1 SV=2	1.433	1	0.519039	9.53203e-11
Q7Z7A1	Centriolin OS=Homo sapiens GN=CNTRL PE=1 SV=2	1.433	1	0.519039	9.53203e-11
Q96QG7	Myotubularin-related protein 9 OS=Homo sapiens GN=MTMR9 PE=1 SV=1	1.427	1	0.512985	9.53203e-11
Q13144	Translation initiation factor eIF-2B subunit epsilon OS=Homo sapiens GN=EIF2B5 PE=1 SV=3	1.426	1	0.511974	9.53203e-11
O00411	DNA-directed RNA polymerase, mitochondrial OS=Homo sapiens GN=POLRMT PE=1 SV=2	1.421	1	0.506907	9.53203e-11
O75367	Core histone macro-H2A.1 OS=Homo sapiens GN=H2AFY PE=1 SV=4	1.421	1	0.506907	9.53203e-11
Q7Z7K6	Centromere protein V OS=Homo sapiens GN=CENPV PE=1 SV=1	1.421	1	0.506907	9.53203e-11
P54762	Ephrin type-B receptor 1 OS=Homo sapiens GN=EPHB1 PE=1 SV=1	1.421	1	0.506907	9.53203e-11
Q9UF33	Ephrin type-A receptor 6 OS=Homo sapiens GN=EPHA6 PE=2 SV=3	1.421	1	0.506907	9.53203e-11
Q15375	Ephrin type-A receptor 7 OS=Homo sapiens GN=EPHA7 PE=1 SV=3	1.421	1	0.506907	9.53203e-11
P54753	Ephrin type-B receptor 3 OS=Homo sapiens GN=EPHB3 PE=1 SV=2	1.421	1	0.506907	9.53203e-11
P30408	Transmembrane 4 L6 family member 1 OS=Homo sapiens GN=TM4SF1 PE=1 SV=1	1.42	1	0.505891	9.53203e-11
Q93052	Lipoma-preferred partner OS=Homo sapiens GN=LPP PE=1 SV=1	1.418	1	0.503858	9.53203e-11
Q9H8M7	Ubiquitin carboxyl-terminal hydrolase MINDY-3 OS=Homo sapiens GN=MINDY3 PE=1 SV=1	1.416	1	0.501821	9.53203e-11
P62266	40S ribosomal protein S23 OS=Homo sapiens GN=RPS23 PE=1 SV=3	1.413	1	0.498761	9.53203e-11
P46779	60S ribosomal protein L28 OS=Homo sapiens GN=RPL28 PE=1 SV=3	1.406	1	0.491597	9.53203e-11
Q9Y3D3	28S ribosomal protein S16, mitochondrial OS=Homo sapiens GN=MRPS16 PE=1 SV=1	1.406	1	0.491597	9.53203e-11
Q58EX7	Puratrophin-1 OS=Homo sapiens GN=PLEKHG4 PE=1 SV=1	1.406	1	0.491597	9.53203e-11
P30711	Glutathione S-transferase theta-1 OS=Homo sapiens GN=GSTT1 PE=1 SV=4	1.402	1	0.487486	9.53203e-11
P17181	Interferon alpha/beta receptor 1 OS=Homo sapiens GN=IFNAR1 PE=1 SV=3	1.401	1	0.486457	9.53203e-11
Q9HAV0	Guanine nucleotide-binding protein subunit beta-4 OS=Homo sapiens GN=GNB4 PE=1 SV=3	1.4	1	0.485427	9.53203e-11
Q04721	Neurogenic locus notch homolog protein 2 OS=Homo sapiens GN=NOTCH2 PE=1 SV=3	1.398	1	0.483364	9.53203e-11
Q9NPJ8	NTF2-related export protein 2 OS=Homo sapiens GN=NXT2 PE=1 SV=1	1.396	1	0.481299	9.53203e-11
Q9UKK6	NTF2-related export protein 1 OS=Homo sapiens GN=NXT1 PE=1 SV=1	1.396	1	0.481299	9.53203e-11
Q96Q89	Kinesin-like protein KIF20B OS=Homo sapiens GN=KIF20B PE=1 SV=3	1.394	1	0.479231	9.53203e-11
P61353	60S ribosomal protein L27 OS=Homo sapiens GN=RPL27 PE=1 SV=2	1.391	1	0.476122	9.53203e-11
P23634	Plasma membrane calcium-transporting ATPase 4 OS=Homo sapiens GN=ATP2B4 PE=1 SV=2	1.391	1	0.476122	9.53203e-11
Q9UGV2	Protein NDRG3 OS=Homo sapiens GN=NDRG3 PE=1 SV=2	1.389	1	0.474047	9.53203e-11
P61077	Ubiquitin-conjugating enzyme E2 D3 OS=Homo sapiens GN=UBE2D3 PE=1 SV=1	1.387	1	0.471968	9.53203e-11
P57735	Ras-related protein Rab-25 OS=Homo sapiens GN=RAB25 PE=1 SV=2	1.386	1	0.470927	9.53203e-11
P31327	Carbamoyl-phosphate synthase [ammonia], mitochondrial OS=Homo sapiens GN=CPS1 PE=1 SV=2	1.385	1	0.469886	9.53203e-11
Q9Y6Y0	Influenza virus NS1A-binding protein OS=Homo sapiens GN=IVNS1ABP PE=1 SV=3	1.383	1	0.467801	9.53203e-11
Q9H0H5	Rac GTPase-activating protein 1 OS=Homo sapiens GN=RACGAP1 PE=1 SV=1	1.382	1	0.466758	9.53203e-11
Q6DD88	Atlastin-3 OS=Homo sapiens GN=ATL3 PE=1 SV=1	1.379	1	0.463622	9.53203e-11
O43295	SLIT-ROBO Rho GTPase-activating protein 3 OS=Homo sapiens GN=SRGAP3 PE=1 SV=3	1.376	1	0.46048	9.53203e-11
Q4V339	COBW domain-containing protein 6 OS=Homo sapiens GN=CBWD6 PE=3 SV=1	1.375	1	0.459432	9.53203e-11
Q5JTY5	COBW domain-containing protein 3 OS=Homo sapiens GN=CBWD3 PE=2 SV=1	1.375	1	0.459432	9.53203e-11
Q5RIA9	COBW domain-containing protein 5 OS=Homo sapiens GN=CBWD5 PE=2 SV=1	1.375	1	0.459432	9.53203e-11
Q9UGK8	Secretion-regulating guanine nucleotide exchange factor OS=Homo sapiens GN=SERGEF PE=1 SV=2	1.375	1	0.459432	9.53203e-11
P05937	Calbindin OS=Homo sapiens GN=CALB1 PE=1 SV=2	1.374	1	0.458382	9.53203e-11
Q9Y6V0	Protein piccolo OS=Homo sapiens GN=PCLO PE=1 SV=4	1.373	1	0.457332	9.53203e-11
Q04760	Lactoylglutathione lyase OS=Homo sapiens GN=GLO1 PE=1 SV=4	1.372	1	0.45628	9.53203e-11
P46782	40S ribosomal protein S5 OS=Homo sapiens GN=RPS5 PE=1 SV=4	1.371	1	0.455229	9.53203e-11
P26368	Splicing factor U2AF 65 kDa subunit OS=Homo sapiens GN=U2AF2 PE=1 SV=4	1.371	1	0.455229	9.53203e-11
Q9UBW5	Bridging integrator 2 OS=Homo sapiens GN=BIN2 PE=1 SV=3	1.37	1	0.454176	9.53203e-11
P49418	Amphiphysin OS=Homo sapiens GN=AMPH PE=1 SV=1	1.37	1	0.454176	9.53203e-11
Q9H9A7	RecQ-mediated genome instability protein 1 OS=Homo sapiens GN=RMI1 PE=1 SV=3	1.367	1	0.451013	9.53203e-11
Q96F63	Coiled-coil domain-containing protein 97 OS=Homo sapiens GN=CCDC97 PE=1 SV=1	1.366	1	0.449957	9.53203e-11
P49720	Proteasome subunit beta type-3 OS=Homo sapiens GN=PSMB3 PE=1 SV=2	1.362	1	0.445727	9.53203e-11
O95273	Cyclin-D1-binding protein 1 OS=Homo sapiens GN=CCNDBP1 PE=1 SV=2	1.361	1	0.444667	9.53203e-11
P56381	ATP synthase subunit epsilon, mitochondrial OS=Homo sapiens GN=ATP5E PE=1 SV=2	1.359	1	0.442545	9.53203e-11
Q5VTU8	ATP synthase subunit epsilon-like protein, mitochondrial OS=Homo sapiens GN=ATP5EP2 PE=3 SV=1	1.359	1	0.442545	9.53203e-11
Q8NFZ0	F-box DNA helicase 1 OS=Homo sapiens GN=FBXO18 PE=1 SV=2	1.356	1	0.439357	9.53203e-11
Q9HAZ1	Dual specificity protein kinase CLK4 OS=Homo sapiens GN=CLK4 PE=1 SV=1	1.354	1	0.437228	9.53203e-11
Q8NF91	Nesprin-1 OS=Homo sapiens GN=SYNE1 PE=1 SV=4	1.354	1	0.437228	9.53203e-11
P00338	L-lactate dehydrogenase A chain OS=Homo sapiens GN=LDHA PE=1 SV=2	1.351	1	0.434028	9.53203e-11
Q15772	Striated muscle preferentially expressed protein kinase OS=Homo sapiens GN=SPEG PE=1 SV=4	1.351	1	0.434028	9.53203e-11
Q9H1E3	Nuclear ubiquitous casein and cyclin-dependent kinase substrate 1 OS=Homo sapiens GN=NUCKS1 PE=1 SV=1	1.349	1	0.43189	9.53203e-11
Q9UI15	Transgelin-3 OS=Homo sapiens GN=TAGLN3 PE=1 SV=2	1.347	1	0.42975	9.53203e-11
Q969P6	DNA topoisomerase I, mitochondrial OS=Homo sapiens GN=TOP1MT PE=1 SV=1	1.346	1	0.428678	9.53203e-11
Q9P0M6	Core histone macro-H2A.2 OS=Homo sapiens GN=H2AFY2 PE=1 SV=3	1.345	1	0.427606	9.53203e-11
Q9H7F4	Transmembrane protein 185B OS=Homo sapiens GN=TMEM185B PE=1 SV=2	1.345	1	0.427606	9.53203e-11
Q8NFB2	Transmembrane protein 185A OS=Homo sapiens GN=TMEM185A PE=1 SV=2	1.345	1	0.427606	9.53203e-11
P60174	Triosephosphate isomerase OS=Homo sapiens GN=TPI1 PE=1 SV=3	1.337	1	0.418999	9.53203e-11
P51965	Ubiquitin-conjugating enzyme E2 E1 OS=Homo sapiens GN=UBE2E1 PE=1 SV=1	1.336	1	0.41792	9.53203e-11
Q9NYU1	UDP-glucose:glycoprotein glucosyltransferase 2 OS=Homo sapiens GN=UGGT2 PE=1 SV=4	1.336	1	0.41792	9.53203e-11
Q9Y2T7	Y-box-binding protein 2 OS=Homo sapiens GN=YBX2 PE=1 SV=2	1.333	1	0.414677	9.53203e-11
P37235	Hippocalcin-like protein 1 OS=Homo sapiens GN=HPCAL1 PE=1 SV=3	1.331	1	0.412511	9.53203e-11
Q92928	Putative Ras-related protein Rab-1C OS=Homo sapiens GN=RAB1C PE=5 SV=2	1.329	1	0.410341	9.53203e-11
Q15819	Ubiquitin-conjugating enzyme E2 variant 2 OS=Homo sapiens GN=UBE2V2 PE=1 SV=4	1.326	1	0.407081	9.53203e-11
P17152	Transmembrane protein 11, mitochondrial OS=Homo sapiens GN=TMEM11 PE=1 SV=1	1.326	1	0.407081	9.53203e-11
Q5TC82	Roquin-1 OS=Homo sapiens GN=RC3H1 PE=1 SV=1	1.325	1	0.405992	9.53203e-11
Q9HBD1	Roquin-2 OS=Homo sapiens GN=RC3H2 PE=1 SV=2	1.325	1	0.405992	9.53203e-11
Q9H521	Putative uncharacterized protein LOC645739 OS=Homo sapiens PE=5 SV=1	1.325	1	0.405992	9.53203e-11
Q9BXR5	Toll-like receptor 10 OS=Homo sapiens GN=TLR10 PE=1 SV=2	1.322	1	0.402722	9.53203e-11
P09382	Galectin-1 OS=Homo sapiens GN=LGALS1 PE=1 SV=2	1.32	1	0.400538	9.53203e-11
Q9NR12	PDZ and LIM domain protein 7 OS=Homo sapiens GN=PDLIM7 PE=1 SV=1	1.32	1	0.400538	9.53203e-11
Q92522	Histone H1x OS=Homo sapiens GN=H1FX PE=1 SV=1	1.317	1	0.397255	9.53203e-11
P45983	Mitogen-activated protein kinase 8 OS=Homo sapiens GN=MAPK8 PE=1 SV=2	1.315	1	0.395063	9.53203e-11
P48509	CD151 antigen OS=Homo sapiens GN=CD151 PE=1 SV=3	1.311	1	0.390668	9.53203e-11
O75431	Metaxin-2 OS=Homo sapiens GN=MTX2 PE=1 SV=1	1.31	1	0.389567	9.53203e-11
O75496	Geminin OS=Homo sapiens GN=GMNN PE=1 SV=1	1.308	1	0.387363	9.53203e-11
Q8N543	Prolyl 3-hydroxylase OGFOD1 OS=Homo sapiens GN=OGFOD1 PE=1 SV=1	1.307	1	0.386259	9.53203e-11
Q9NYB9	Abl interactor 2 OS=Homo sapiens GN=ABI2 PE=1 SV=1	1.307	1	0.386259	9.53203e-11
Q9BQ95	Evolutionarily conserved signaling intermediate in Toll pathway, mitochondrial OS=Homo sapiens GN=ECSIT PE=1 SV=1	1.306	1	0.385155	9.53203e-11
Q9UFG5	UPF0449 protein C19orf25 OS=Homo sapiens GN=C19orf25 PE=1 SV=2	1.305	1	0.38405	9.53203e-11
O75369	Filamin-B OS=Homo sapiens GN=FLNB PE=1 SV=2	1.304	1	0.382944	9.53203e-11
Q01081	Splicing factor U2AF 35 kDa subunit OS=Homo sapiens GN=U2AF1 PE=1 SV=3	1.304	1	0.382944	9.53203e-11
O60318	Germinal-center associated nuclear protein OS=Homo sapiens GN=MCM3AP PE=1 SV=2	1.304	1	0.382944	9.53203e-11
Q14164	Inhibitor of nuclear factor kappa-B kinase subunit epsilon OS=Homo sapiens GN=IKBKE PE=1 SV=1	1.301	1	0.379621	9.53203e-11
Q99880	Histone H2B type 1-L OS=Homo sapiens GN=HIST1H2BL PE=1 SV=3	1.299	1	0.377401	9.53203e-11
Q96A08	Histone H2B type 1-A OS=Homo sapiens GN=HIST1H2BA PE=1 SV=3	1.299	1	0.377401	9.53203e-11
P99999	Cytochrome c OS=Homo sapiens GN=CYCS PE=1 SV=2	1.299	1	0.377401	9.53203e-11
O43379	WD repeat-containing protein 62 OS=Homo sapiens GN=WDR62 PE=1 SV=4	1.299	1	0.377401	9.53203e-11
O95159	Zinc finger protein-like 1 OS=Homo sapiens GN=ZFPL1 PE=1 SV=2	1.297	1	0.375178	9.53203e-11
P50053	Ketohexokinase OS=Homo sapiens GN=KHK PE=1 SV=2	1.297	1	0.375178	9.53203e-11
O43309	Zinc finger and SCAN domain-containing protein 12 OS=Homo sapiens GN=ZSCAN12 PE=1 SV=1	1.297	1	0.375178	9.53203e-11
Q5T0B9	Zinc finger protein 362 OS=Homo sapiens GN=ZNF362 PE=1 SV=1	1.297	1	0.375178	9.53203e-11
Q8TF68	Zinc finger protein 384 OS=Homo sapiens GN=ZNF384 PE=1 SV=2	1.297	1	0.375178	9.53203e-11
P12236	ADP/ATP translocase 3 OS=Homo sapiens GN=SLC25A6 PE=1 SV=4	1.296	1	0.374066	9.53203e-11
Q9H1I8	Activating signal cointegrator 1 complex subunit 2 OS=Homo sapiens GN=ASCC2 PE=1 SV=3	1.294	1	0.371838	9.53203e-11
Q8IUF1	COBW domain-containing protein 2 OS=Homo sapiens GN=CBWD2 PE=2 SV=1	1.294	1	0.371838	9.53203e-11
Q9BRT8	COBW domain-containing protein 1 OS=Homo sapiens GN=CBWD1 PE=2 SV=1	1.294	1	0.371838	9.53203e-11
P26641	Elongation factor 1-gamma OS=Homo sapiens GN=EEF1G PE=1 SV=3	1.293	1	0.370722	9.53203e-11
P35749	Myosin-11 OS=Homo sapiens GN=MYH11 PE=1 SV=3	1.293	1	0.370722	9.53203e-11
P39023	60S ribosomal protein L3 OS=Homo sapiens GN=RPL3 PE=1 SV=2	1.292	1	0.369606	9.53203e-11
Q4KMQ1	Taperin OS=Homo sapiens GN=TPRN PE=1 SV=2	1.289	1	0.366252	9.53203e-11
Q96CS7	Pleckstrin homology domain-containing family B member 2 OS=Homo sapiens GN=PLEKHB2 PE=1 SV=1	1.289	1	0.366252	9.53203e-11
Q9NVK5	FGFR1 oncogene partner 2 OS=Homo sapiens GN=FGFR1OP2 PE=1 SV=1	1.289	1	0.366252	9.53203e-11
P54725	UV excision repair protein RAD23 homolog A OS=Homo sapiens GN=RAD23A PE=1 SV=1	1.287	1	0.364012	9.53203e-11
P53814	Smoothelin OS=Homo sapiens GN=SMTN PE=1 SV=7	1.286	1	0.362891	9.53203e-11
P20674	Cytochrome c oxidase subunit 5A, mitochondrial OS=Homo sapiens GN=COX5A PE=1 SV=2	1.286	1	0.362891	9.53203e-11
Q8IZP2	Putative protein FAM10A4 OS=Homo sapiens GN=ST13P4 PE=5 SV=1	1.285	1	0.361768	9.53203e-11
O60307	Microtubule-associated serine/threonine-protein kinase 3 OS=Homo sapiens GN=MAST3 PE=1 SV=2	1.284	1	0.360645	9.53203e-11
Q9Y2H9	Microtubule-associated serine/threonine-protein kinase 1 OS=Homo sapiens GN=MAST1 PE=1 SV=2	1.284	1	0.360645	9.53203e-11
Q6P0Q8	Microtubule-associated serine/threonine-protein kinase 2 OS=Homo sapiens GN=MAST2 PE=1 SV=2	1.284	1	0.360645	9.53203e-11
Q58FF6	Putative heat shock protein HSP 90-beta 4 OS=Homo sapiens GN=HSP90AB4P PE=5 SV=1	1.282	1	0.358396	9.53203e-11
P84074	Neuron-specific calcium-binding protein hippocalcin OS=Homo sapiens GN=HPCA PE=1 SV=2	1.282	1	0.358396	9.53203e-11
Q9P0L0	Vesicle-associated membrane protein-associated protein A OS=Homo sapiens GN=VAPA PE=1 SV=3	1.279	1	0.355016	9.53203e-11
P46531	Neurogenic locus notch homolog protein 1 OS=Homo sapiens GN=NOTCH1 PE=1 SV=4	1.279	1	0.355016	9.53203e-11
Q8WUB8	PHD finger protein 10 OS=Homo sapiens GN=PHF10 PE=1 SV=3	1.278	1	0.353888	9.53203e-11
P11055	Myosin-3 OS=Homo sapiens GN=MYH3 PE=1 SV=3	1.278	1	0.353888	9.53203e-11
A7E2Y1	Myosin-7B OS=Homo sapiens GN=MYH7B PE=1 SV=3	1.278	1	0.353888	9.53203e-11
P13535	Myosin-8 OS=Homo sapiens GN=MYH8 PE=1 SV=3	1.278	1	0.353888	9.53203e-11
Q9UKX3	Myosin-13 OS=Homo sapiens GN=MYH13 PE=2 SV=2	1.278	1	0.353888	9.53203e-11
Q9UKX2	Myosin-2 OS=Homo sapiens GN=MYH2 PE=1 SV=1	1.278	1	0.353888	9.53203e-11
Q9Y623	Myosin-4 OS=Homo sapiens GN=MYH4 PE=2 SV=2	1.278	1	0.353888	9.53203e-11
P13533	Myosin-6 OS=Homo sapiens GN=MYH6 PE=1 SV=5	1.278	1	0.353888	9.53203e-11
P12883	Myosin-7 OS=Homo sapiens GN=MYH7 PE=1 SV=5	1.278	1	0.353888	9.53203e-11
P12882	Myosin-1 OS=Homo sapiens GN=MYH1 PE=1 SV=3	1.278	1	0.353888	9.53203e-11
P36578	60S ribosomal protein L4 OS=Homo sapiens GN=RPL4 PE=1 SV=5	1.277	1	0.352759	9.53203e-11
O94916	Nuclear factor of activated T-cells 5 OS=Homo sapiens GN=NFAT5 PE=1 SV=1	1.277	1	0.352759	9.53203e-11
O94844	Rho-related BTB domain-containing protein 1 OS=Homo sapiens GN=RHOBTB1 PE=2 SV=2	1.277	1	0.352759	9.53203e-11
Q9BYZ6	Rho-related BTB domain-containing protein 2 OS=Homo sapiens GN=RHOBTB2 PE=1 SV=2	1.277	1	0.352759	9.53203e-11
Q8TC71	Mitochondria-eating protein OS=Homo sapiens GN=SPATA18 PE=1 SV=1	1.277	1	0.352759	9.53203e-11
P18621	60S ribosomal protein L17 OS=Homo sapiens GN=RPL17 PE=1 SV=3	1.276	1	0.351628	9.53203e-11
P62861	40S ribosomal protein S30 OS=Homo sapiens GN=FAU PE=1 SV=1	1.276	1	0.351628	9.53203e-11
P49773	Histidine triad nucleotide-binding protein 1 OS=Homo sapiens GN=HINT1 PE=1 SV=2	1.276	1	0.351628	9.53203e-11
P46976	Glycogenin-1 OS=Homo sapiens GN=GYG1 PE=1 SV=4	1.274	1	0.349365	9.53203e-11
P05141	ADP/ATP translocase 2 OS=Homo sapiens GN=SLC25A5 PE=1 SV=7	1.272	1	0.347099	9.53203e-11
P62906	60S ribosomal protein L10a OS=Homo sapiens GN=RPL10A PE=1 SV=2	1.271	1	0.345964	9.53203e-11
P55199	RNA polymerase II elongation factor ELL OS=Homo sapiens GN=ELL PE=1 SV=1	1.271	1	0.345964	9.53203e-11
Q9BQI6	SMC5-SMC6 complex localization factor protein 1 OS=Homo sapiens GN=SLF1 PE=1 SV=2	1.271	1	0.345964	9.53203e-11
Q5XPI4	E3 ubiquitin-protein ligase RNF123 OS=Homo sapiens GN=RNF123 PE=1 SV=1	1.271	1	0.345964	9.53203e-11
P84243	Histone H3.3 OS=Homo sapiens GN=H3F3A PE=1 SV=2	1.27	1	0.344828	9.53203e-11
Q92859	Neogenin OS=Homo sapiens GN=NEO1 PE=1 SV=2	1.27	1	0.344828	9.53203e-11
P30740	Leukocyte elastase inhibitor OS=Homo sapiens GN=SERPINB1 PE=1 SV=1	1.269	1	0.343692	9.53203e-11
Q9Y570	Protein phosphatase methylesterase 1 OS=Homo sapiens GN=PPME1 PE=1 SV=3	1.268	1	0.342555	9.53203e-11
Q9BQ67	Glutamate-rich WD repeat-containing protein 1 OS=Homo sapiens GN=GRWD1 PE=1 SV=1	1.268	1	0.342555	9.53203e-11
Q15043	Zinc transporter ZIP14 OS=Homo sapiens GN=SLC39A14 PE=1 SV=3	1.268	1	0.342555	9.53203e-11
Q9NRH3	Tubulin gamma-2 chain OS=Homo sapiens GN=TUBG2 PE=2 SV=1	1.268	1	0.342555	9.53203e-11
P20020	Plasma membrane calcium-transporting ATPase 1 OS=Homo sapiens GN=ATP2B1 PE=1 SV=3	1.268	1	0.342555	9.53203e-11
Q86TB9	Protein PAT1 homolog 1 OS=Homo sapiens GN=PATL1 PE=1 SV=2	1.268	1	0.342555	9.53203e-11
Q5VWI1	Transcription elongation regulator 1-like protein OS=Homo sapiens GN=TCERG1L PE=2 SV=2	1.268	1	0.342555	9.53203e-11
Q15717	ELAV-like protein 1 OS=Homo sapiens GN=ELAVL1 PE=1 SV=2	1.267	1	0.341417	9.53203e-11
Q6NYC8	Phostensin OS=Homo sapiens GN=PPP1R18 PE=1 SV=1	1.267	1	0.341417	9.53203e-11
Q9UHD1	Cysteine and histidine-rich domain-containing protein 1 OS=Homo sapiens GN=CHORDC1 PE=1 SV=2	1.267	1	0.341417	9.53203e-11
O15391	Transcription factor YY2 OS=Homo sapiens GN=YY2 PE=2 SV=1	1.266	1	0.340277	9.53203e-11
Q9NQV6	PR domain zinc finger protein 10 OS=Homo sapiens GN=PRDM10 PE=1 SV=3	1.266	1	0.340277	9.53203e-11
O75352	Mannose-P-dolichol utilization defect 1 protein OS=Homo sapiens GN=MPDU1 PE=1 SV=2	1.265	1	0.339137	9.53203e-11
Q9UBT6	DNA polymerase kappa OS=Homo sapiens GN=POLK PE=1 SV=1	1.265	1	0.339137	9.53203e-11
Q13907	Isopentenyl-diphosphate Delta-isomerase 1 OS=Homo sapiens GN=IDI1 PE=1 SV=2	1.264	1	0.337996	9.53203e-11
Q9ULI0	ATPase family AAA domain-containing protein 2B OS=Homo sapiens GN=ATAD2B PE=1 SV=3	1.264	1	0.337996	9.53203e-11
A5PLN9	Trafficking protein particle complex subunit 13 OS=Homo sapiens GN=TRAPPC13 PE=1 SV=2	1.263	1	0.336855	9.53203e-11
O76021	Ribosomal L1 domain-containing protein 1 OS=Homo sapiens GN=RSL1D1 PE=1 SV=3	1.26	1	0.333424	9.53203e-11
Q9H5H4	Zinc finger protein 768 OS=Homo sapiens GN=ZNF768 PE=1 SV=2	1.26	1	0.333424	9.53203e-11
P46781	40S ribosomal protein S9 OS=Homo sapiens GN=RPS9 PE=1 SV=3	1.259	1	0.332278	9.53203e-11
Q9Y277	Voltage-dependent anion-selective channel protein 3 OS=Homo sapiens GN=VDAC3 PE=1 SV=1	1.259	1	0.332278	9.53203e-11
Q9UNQ2	Probable dimethyladenosine transferase OS=Homo sapiens GN=DIMT1 PE=1 SV=1	1.259	1	0.332278	9.53203e-11
P04035	3-hydroxy-3-methylglutaryl-coenzyme A reductase OS=Homo sapiens GN=HMGCR PE=1 SV=1	1.259	1	0.332278	9.53203e-11
Q6AWC2	Protein WWC2 OS=Homo sapiens GN=WWC2 PE=1 SV=2	1.259	1	0.332278	9.53203e-11
P51911	Calponin-1 OS=Homo sapiens GN=CNN1 PE=1 SV=2	1.259	1	0.332278	9.53203e-11
Q9H993	Protein-glutamate O-methyltransferase OS=Homo sapiens GN=ARMT1 PE=1 SV=1	1.256	1	0.328836	9.53203e-11
Q9UII2	ATPase inhibitor, mitochondrial OS=Homo sapiens GN=ATPIF1 PE=1 SV=1	1.256	1	0.328836	9.53203e-11
Q13367	AP-3 complex subunit beta-2 OS=Homo sapiens GN=AP3B2 PE=1 SV=2	1.256	1	0.328836	9.53203e-11
Q2TAL8	Glutamine-rich protein 1 OS=Homo sapiens GN=QRICH1 PE=1 SV=1	1.255	1	0.327687	9.53203e-11
P04083	Annexin A1 OS=Homo sapiens GN=ANXA1 PE=1 SV=2	1.254	1	0.326537	9.53203e-11
Q96AQ8	Mitochondrial calcium uniporter regulator 1 OS=Homo sapiens GN=MCUR1 PE=1 SV=1	1.254	1	0.326537	9.53203e-11
Q9NYB0	Telomeric repeat-binding factor 2-interacting protein 1 OS=Homo sapiens GN=TERF2IP PE=1 SV=1	1.254	1	0.326537	9.53203e-11
Q9UKT9	Zinc finger protein Aiolos OS=Homo sapiens GN=IKZF3 PE=1 SV=2	1.253	1	0.325386	9.53203e-11
P29083	General transcription factor IIE subunit 1 OS=Homo sapiens GN=GTF2E1 PE=1 SV=2	1.252	1	0.324235	9.53203e-11
P23258	Tubulin gamma-1 chain OS=Homo sapiens GN=TUBG1 PE=1 SV=2	1.251	1	0.323082	9.53203e-11
Q68E01	Integrator complex subunit 3 OS=Homo sapiens GN=INTS3 PE=1 SV=1	1.25	1	0.321928	9.53203e-11
P35789	Zinc finger protein 93 OS=Homo sapiens GN=ZNF93 PE=2 SV=4	1.25	1	0.321928	9.53203e-11
Q9NYT6	Zinc finger protein 226 OS=Homo sapiens GN=ZNF226 PE=2 SV=2	1.25	1	0.321928	9.53203e-11
P59923	Zinc finger protein 445 OS=Homo sapiens GN=ZNF445 PE=1 SV=1	1.25	1	0.321928	9.53203e-11
Q14588	Zinc finger protein 234 OS=Homo sapiens GN=ZNF234 PE=2 SV=3	1.25	1	0.321928	9.53203e-11
Q9UK11	Zinc finger protein 223 OS=Homo sapiens GN=ZNF223 PE=1 SV=2	1.25	1	0.321928	9.53203e-11
Q0VGE8	Zinc finger protein 816 OS=Homo sapiens GN=ZNF816 PE=2 SV=2	1.25	1	0.321928	9.53203e-11
Q8N8Z8	Zinc finger protein 441 OS=Homo sapiens GN=ZNF441 PE=2 SV=2	1.25	1	0.321928	9.53203e-11
P0CJ79	Zinc finger protein 888 OS=Homo sapiens GN=ZNF888 PE=3 SV=1	1.25	1	0.321928	9.53203e-11
Q3KP31	Zinc finger protein 791 OS=Homo sapiens GN=ZNF791 PE=2 SV=1	1.25	1	0.321928	9.53203e-11
Q8N8E2	Zinc finger protein 513 OS=Homo sapiens GN=ZNF513 PE=1 SV=2	1.25	1	0.321928	9.53203e-11
Q08AG5	Zinc finger protein 844 OS=Homo sapiens GN=ZNF844 PE=1 SV=1	1.25	1	0.321928	9.53203e-11
B7Z6K7	Putative uncharacterized zinc finger protein 814 OS=Homo sapiens GN=ZNF814 PE=1 SV=2	1.25	1	0.321928	9.53203e-11
P17022	Zinc finger protein 18 OS=Homo sapiens GN=ZNF18 PE=1 SV=2	1.25	1	0.321928	9.53203e-11
Q09FC8	Zinc finger protein 415 OS=Homo sapiens GN=ZNF415 PE=1 SV=2	1.25	1	0.321928	9.53203e-11
Q9UK12	Zinc finger protein 222 OS=Homo sapiens GN=ZNF222 PE=2 SV=2	1.25	1	0.321928	9.53203e-11
Q14586	Zinc finger protein 267 OS=Homo sapiens GN=ZNF267 PE=1 SV=3	1.25	1	0.321928	9.53203e-11
Q14590	Zinc finger protein 235 OS=Homo sapiens GN=ZNF235 PE=2 SV=3	1.25	1	0.321928	9.53203e-11
Q9UK10	Zinc finger protein 225 OS=Homo sapiens GN=ZNF225 PE=1 SV=2	1.25	1	0.321928	9.53203e-11
Q14593	Zinc finger protein 273 OS=Homo sapiens GN=ZNF273 PE=1 SV=3	1.25	1	0.321928	9.53203e-11
Q9Y2L8	Zinc finger protein with KRAB and SCAN domains 5 OS=Homo sapiens GN=ZKSCAN5 PE=1 SV=1	1.25	1	0.321928	9.53203e-11
A6NK53	Zinc finger protein 233 OS=Homo sapiens GN=ZNF233 PE=2 SV=3	1.25	1	0.321928	9.53203e-11
Q76KX8	Zinc finger protein 534 OS=Homo sapiens GN=ZNF534 PE=2 SV=1	1.25	1	0.321928	9.53203e-11
Q6ZN19	Zinc finger protein 841 OS=Homo sapiens GN=ZNF841 PE=1 SV=1	1.25	1	0.321928	9.53203e-11
Q9P2F9	Zinc finger protein 319 OS=Homo sapiens GN=ZNF319 PE=1 SV=2	1.25	1	0.321928	9.53203e-11
Q86YE8	Zinc finger protein 573 OS=Homo sapiens GN=ZNF573 PE=2 SV=4	1.25	1	0.321928	9.53203e-11
Q86WZ6	Zinc finger protein 227 OS=Homo sapiens GN=ZNF227 PE=1 SV=1	1.25	1	0.321928	9.53203e-11
P17040	Zinc finger and SCAN domain-containing protein 20 OS=Homo sapiens GN=ZSCAN20 PE=1 SV=3	1.25	1	0.321928	9.53203e-11
Q9NZL3	Zinc finger protein 224 OS=Homo sapiens GN=ZNF224 PE=1 SV=3	1.25	1	0.321928	9.53203e-11
Q8NHY6	Zinc finger protein 28 homolog OS=Homo sapiens GN=ZFP28 PE=1 SV=1	1.25	1	0.321928	9.53203e-11
Q8N3J9	Zinc finger protein 664 OS=Homo sapiens GN=ZNF664 PE=1 SV=1	1.25	1	0.321928	9.53203e-11
Q02386	Zinc finger protein 45 OS=Homo sapiens GN=ZNF45 PE=1 SV=2	1.25	1	0.321928	9.53203e-11
B4DX44	Zinc finger protein 736 OS=Homo sapiens GN=ZNF736 PE=2 SV=2	1.25	1	0.321928	9.53203e-11
Q9UL59	Zinc finger protein 214 OS=Homo sapiens GN=ZNF214 PE=2 SV=2	1.25	1	0.321928	9.53203e-11
P17020	Zinc finger protein 16 OS=Homo sapiens GN=ZNF16 PE=1 SV=3	1.25	1	0.321928	9.53203e-11
Q9UJW7	Zinc finger protein 229 OS=Homo sapiens GN=ZNF229 PE=1 SV=3	1.25	1	0.321928	9.53203e-11
P52740	Zinc finger protein 132 OS=Homo sapiens GN=ZNF132 PE=2 SV=2	1.25	1	0.321928	9.53203e-11
Q96NJ3	Zinc finger protein 285 OS=Homo sapiens GN=ZNF285 PE=2 SV=2	1.25	1	0.321928	9.53203e-11
Q6AZW8	Zinc finger protein 660 OS=Homo sapiens GN=ZNF660 PE=1 SV=1	1.25	1	0.321928	9.53203e-11
Q9NV72	Zinc finger protein 701 OS=Homo sapiens GN=ZNF701 PE=1 SV=3	1.25	1	0.321928	9.53203e-11
P06744	Glucose-6-phosphate isomerase OS=Homo sapiens GN=GPI PE=1 SV=4	1.249	1	0.320773	9.53203e-11
Q12802	A-kinase anchor protein 13 OS=Homo sapiens GN=AKAP13 PE=1 SV=2	1.249	1	0.320773	9.53203e-11
P45973	Chromobox protein homolog 5 OS=Homo sapiens GN=CBX5 PE=1 SV=1	1.248	1	0.319618	9.53203e-11
A4D1U4	Protein LCHN OS=Homo sapiens GN=LCHN PE=1 SV=1	1.248	1	0.319618	9.53203e-11
P11940	Polyadenylate-binding protein 1 OS=Homo sapiens GN=PABPC1 PE=1 SV=2	1.247	1	0.318461	9.53203e-11
Q9Y2D5	A-kinase anchor protein 2 OS=Homo sapiens GN=AKAP2 PE=1 SV=3	1.246	1	0.317304	9.53203e-11
Q969E8	Pre-rRNA-processing protein TSR2 homolog OS=Homo sapiens GN=TSR2 PE=1 SV=1	1.246	1	0.317304	9.53203e-11
P62273	40S ribosomal protein S29 OS=Homo sapiens GN=RPS29 PE=1 SV=2	1.246	1	0.317304	9.53203e-11
P55036	26S proteasome non-ATPase regulatory subunit 4 OS=Homo sapiens GN=PSMD4 PE=1 SV=1	1.245	1	0.316146	9.53203e-11
Q96AT1	Uncharacterized protein KIAA1143 OS=Homo sapiens GN=KIAA1143 PE=1 SV=2	1.245	1	0.316146	9.53203e-11
Q96BW5	Phosphotriesterase-related protein OS=Homo sapiens GN=PTER PE=1 SV=1	1.242	1	0.312665	9.53203e-11
Q9UQR1	Zinc finger protein 148 OS=Homo sapiens GN=ZNF148 PE=1 SV=2	1.242	1	0.312665	9.53203e-11
O00148	ATP-dependent RNA helicase DDX39A OS=Homo sapiens GN=DDX39A PE=1 SV=2	1.238	1	0.308011	9.53203e-11
O14979	Heterogeneous nuclear ribonucleoprotein D-like OS=Homo sapiens GN=HNRNPDL PE=1 SV=3	1.238	1	0.308011	9.53203e-11
Q9Y3U8	60S ribosomal protein L36 OS=Homo sapiens GN=RPL36 PE=1 SV=3	1.237	1	0.306846	9.53203e-11
Q8N6T7	NAD-dependent protein deacetylase sirtuin-6 OS=Homo sapiens GN=SIRT6 PE=1 SV=2	1.237	1	0.306846	9.53203e-11
Q96FW1	Ubiquitin thioesterase OTUB1 OS=Homo sapiens GN=OTUB1 PE=1 SV=2	1.237	1	0.306846	9.53203e-11
P53355	Death-associated protein kinase 1 OS=Homo sapiens GN=DAPK1 PE=1 SV=6	1.237	1	0.306846	9.53203e-11
Q9H0W9	Ester hydrolase C11orf54 OS=Homo sapiens GN=C11orf54 PE=1 SV=1	1.234	1	0.303342	9.53203e-11
Q96M63	Coiled-coil domain-containing protein 114 OS=Homo sapiens GN=CCDC114 PE=1 SV=3	1.234	1	0.303342	9.53203e-11
Q9P016	Thymocyte nuclear protein 1 OS=Homo sapiens GN=THYN1 PE=1 SV=1	1.233	1	0.302173	9.53203e-11
Q96S94	Cyclin-L2 OS=Homo sapiens GN=CCNL2 PE=1 SV=1	1.233	1	0.302173	9.53203e-11
Q53FA7	Quinone oxidoreductase PIG3 OS=Homo sapiens GN=TP53I3 PE=1 SV=2	1.232	1	0.301002	9.53203e-11
Q8NC96	Adaptin ear-binding coat-associated protein 1 OS=Homo sapiens GN=NECAP1 PE=1 SV=2	1.232	1	0.301002	9.53203e-11
Q9BSF8	BTB/POZ domain-containing protein 10 OS=Homo sapiens GN=BTBD10 PE=1 SV=2	1.232	1	0.301002	9.53203e-11
Q15526	Surfeit locus protein 1 OS=Homo sapiens GN=SURF1 PE=1 SV=1	1.232	1	0.301002	9.53203e-11
P42765	3-ketoacyl-CoA thiolase, mitochondrial OS=Homo sapiens GN=ACAA2 PE=1 SV=2	1.231	1	0.299831	9.53203e-11
Q14974	Importin subunit beta-1 OS=Homo sapiens GN=KPNB1 PE=1 SV=2	1.23	1	0.298658	9.53203e-11
P50993	Sodium/potassium-transporting ATPase subunit alpha-2 OS=Homo sapiens GN=ATP1A2 PE=1 SV=1	1.23	1	0.298658	9.53203e-11
Q04323	UBX domain-containing protein 1 OS=Homo sapiens GN=UBXN1 PE=1 SV=2	1.23	1	0.298658	9.53203e-11
O60244	Mediator of RNA polymerase II transcription subunit 14 OS=Homo sapiens GN=MED14 PE=1 SV=2	1.23	1	0.298658	9.53203e-11
P61158	Actin-related protein 3 OS=Homo sapiens GN=ACTR3 PE=1 SV=3	1.229	1	0.297485	9.53203e-11
Q8TEK3	Histone-lysine N-methyltransferase, H3 lysine-79 specific OS=Homo sapiens GN=DOT1L PE=1 SV=2	1.229	1	0.297485	9.53203e-11
Q9H9G7	Protein argonaute-3 OS=Homo sapiens GN=AGO3 PE=1 SV=2	1.229	1	0.297485	9.53203e-11
P52292	Importin subunit alpha-1 OS=Homo sapiens GN=KPNA2 PE=1 SV=1	1.228	1	0.296311	9.53203e-11
Q8IZ69	tRNA (uracil-5-)-methyltransferase homolog A OS=Homo sapiens GN=TRMT2A PE=1 SV=2	1.228	1	0.296311	9.53203e-11
O94811	Tubulin polymerization-promoting protein OS=Homo sapiens GN=TPPP PE=1 SV=1	1.228	1	0.296311	9.53203e-11
P26447	Protein S100-A4 OS=Homo sapiens GN=S100A4 PE=1 SV=1	1.227	1	0.295135	9.53203e-11
Q86WZ0	HEAT repeat-containing protein 4 OS=Homo sapiens GN=HEATR4 PE=2 SV=2	1.227	1	0.295135	9.53203e-11
O14713	Integrin beta-1-binding protein 1 OS=Homo sapiens GN=ITGB1BP1 PE=1 SV=1	1.227	1	0.295135	9.53203e-11
Q14318	Peptidyl-prolyl cis-trans isomerase FKBP8 OS=Homo sapiens GN=FKBP8 PE=1 SV=2	1.226	1	0.293959	9.53203e-11
Q86V87	Protein FAM160B2 OS=Homo sapiens GN=FAM160B2 PE=2 SV=2	1.226	1	0.293959	9.53203e-11
P21741	Midkine OS=Homo sapiens GN=MDK PE=1 SV=1	1.226	1	0.293959	9.53203e-11
Q14669	E3 ubiquitin-protein ligase TRIP12 OS=Homo sapiens GN=TRIP12 PE=1 SV=1	1.225	1	0.292782	9.53203e-11
Q96FN4	Copine-2 OS=Homo sapiens GN=CPNE2 PE=1 SV=3	1.225	1	0.292782	9.53203e-11
Q9NUQ2	1-acyl-sn-glycerol-3-phosphate acyltransferase epsilon OS=Homo sapiens GN=AGPAT5 PE=1 SV=3	1.224	1	0.291604	9.53203e-11
P04920	Anion exchange protein 2 OS=Homo sapiens GN=SLC4A2 PE=1 SV=4	1.222	1	0.289244	9.53203e-11
Q9BV81	ER membrane protein complex subunit 6 OS=Homo sapiens GN=EMC6 PE=1 SV=1	1.221	1	0.288063	9.53203e-11
P55010	Eukaryotic translation initiation factor 5 OS=Homo sapiens GN=EIF5 PE=1 SV=2	1.22	1	0.286881	9.53203e-11
O15143	Actin-related protein 2/3 complex subunit 1B OS=Homo sapiens GN=ARPC1B PE=1 SV=3	1.22	1	0.286881	9.53203e-11
O43819	Protein SCO2 homolog, mitochondrial OS=Homo sapiens GN=SCO2 PE=1 SV=3	1.22	1	0.286881	9.53203e-11
O60256	Phosphoribosyl pyrophosphate synthase-associated protein 2 OS=Homo sapiens GN=PRPSAP2 PE=1 SV=1	1.219	1	0.285698	9.53203e-11
Q15051	IQ calmodulin-binding motif-containing protein 1 OS=Homo sapiens GN=IQCB1 PE=1 SV=1	1.219	1	0.285698	9.53203e-11
Q9H0L4	Cleavage stimulation factor subunit 2 tau variant OS=Homo sapiens GN=CSTF2T PE=1 SV=1	1.217	1	0.283329	9.53203e-11
Q8WV24	Pleckstrin homology-like domain family A member 1 OS=Homo sapiens GN=PHLDA1 PE=1 SV=4	1.217	1	0.283329	9.53203e-11
Q6P582	Mitotic-spindle organizing protein 2A OS=Homo sapiens GN=MZT2A PE=1 SV=2	1.217	1	0.283329	9.53203e-11
Q8TB36	Ganglioside-induced differentiation-associated protein 1 OS=Homo sapiens GN=GDAP1 PE=1 SV=3	1.216	1	0.282143	9.53203e-11
Q9NYA1	Sphingosine kinase 1 OS=Homo sapiens GN=SPHK1 PE=1 SV=1	1.215	1	0.280956	9.53203e-11
O60869	Endothelial differentiation-related factor 1 OS=Homo sapiens GN=EDF1 PE=1 SV=1	1.214	1	0.279768	9.53203e-11
Q15008	26S proteasome non-ATPase regulatory subunit 6 OS=Homo sapiens GN=PSMD6 PE=1 SV=1	1.213	1	0.27858	9.53203e-11
Q9NP77	RNA polymerase II subunit A C-terminal domain phosphatase SSU72 OS=Homo sapiens GN=SSU72 PE=1 SV=1	1.213	1	0.27858	9.53203e-11
Q8NEM2	SHC SH2 domain-binding protein 1 OS=Homo sapiens GN=SHCBP1 PE=1 SV=3	1.213	1	0.27858	9.53203e-11
Q8IZD4	mRNA-decapping enzyme 1B OS=Homo sapiens GN=DCP1B PE=1 SV=2	1.213	1	0.27858	9.53203e-11
P52943	Cysteine-rich protein 2 OS=Homo sapiens GN=CRIP2 PE=1 SV=1	1.212	1	0.27739	9.53203e-11
Q9HD67	Unconventional myosin-X OS=Homo sapiens GN=MYO10 PE=1 SV=3	1.212	1	0.27739	9.53203e-11
P43307	Translocon-associated protein subunit alpha OS=Homo sapiens GN=SSR1 PE=1 SV=3	1.211	1	0.276199	9.53203e-11
Q9ULV3	Cip1-interacting zinc finger protein OS=Homo sapiens GN=CIZ1 PE=1 SV=2	1.211	1	0.276199	9.53203e-11
O94822	E3 ubiquitin-protein ligase listerin OS=Homo sapiens GN=LTN1 PE=1 SV=6	1.21	1	0.275007	9.53203e-11
O95834	Echinoderm microtubule-associated protein-like 2 OS=Homo sapiens GN=EML2 PE=1 SV=1	1.209	1	0.273814	9.53203e-11
Q6NZ67	Mitotic-spindle organizing protein 2B OS=Homo sapiens GN=MZT2B PE=1 SV=1	1.208	1	0.27262	9.53203e-11
Q6P1R4	tRNA-dihydrouridine(16/17) synthase [NAD(P)(+)]-like OS=Homo sapiens GN=DUS1L PE=1 SV=1	1.208	1	0.27262	9.53203e-11
Q6P9B9	Integrator complex subunit 5 OS=Homo sapiens GN=INTS5 PE=1 SV=1	1.208	1	0.27262	9.53203e-11
P51397	Death-associated protein 1 OS=Homo sapiens GN=DAP PE=1 SV=3	1.208	1	0.27262	9.53203e-11
Q9Y4G6	Talin-2 OS=Homo sapiens GN=TLN2 PE=1 SV=4	1.207	1	0.271426	9.53203e-11
Q96CW1	AP-2 complex subunit mu OS=Homo sapiens GN=AP2M1 PE=1 SV=2	1.207	1	0.271426	9.53203e-11
P25490	Transcriptional repressor protein YY1 OS=Homo sapiens GN=YY1 PE=1 SV=2	1.207	1	0.271426	9.53203e-11
O43709	Probable 18S rRNA (guanine-N(7))-methyltransferase OS=Homo sapiens GN=BUD23 PE=1 SV=2	1.207	1	0.271426	9.53203e-11
Q9GZP4	PITH domain-containing protein 1 OS=Homo sapiens GN=PITHD1 PE=1 SV=1	1.206	1	0.27023	9.53203e-11
Q9H4L7	SWI/SNF-related matrix-associated actin-dependent regulator of chromatin subfamily A containing DEAD/H box 1 OS=Homo sapiens GN=SMARCAD1 PE=1 SV=2	1.206	1	0.27023	9.53203e-11
Q9H8W4	Pleckstrin homology domain-containing family F member 2 OS=Homo sapiens GN=PLEKHF2 PE=1 SV=1	1.206	1	0.27023	9.53203e-11
O75145	Liprin-alpha-3 OS=Homo sapiens GN=PPFIA3 PE=1 SV=3	1.204	1	0.267835	9.53203e-11
Q92800	Histone-lysine N-methyltransferase EZH1 OS=Homo sapiens GN=EZH1 PE=1 SV=2	1.204	1	0.267835	9.53203e-11
Q8NFI4	Putative protein FAM10A5 OS=Homo sapiens GN=ST13P5 PE=5 SV=1	1.203	1	0.266637	9.53203e-11
P30041	Peroxiredoxin-6 OS=Homo sapiens GN=PRDX6 PE=1 SV=3	1.203	1	0.266637	9.53203e-11
O43760	Synaptogyrin-2 OS=Homo sapiens GN=SYNGR2 PE=1 SV=1	1.203	1	0.266637	9.53203e-11
Q08117	Amino-terminal enhancer of split OS=Homo sapiens GN=AES PE=1 SV=4	1.203	1	0.266637	9.53203e-11
Q9H0R4	Haloacid dehalogenase-like hydrolase domain-containing protein 2 OS=Homo sapiens GN=HDHD2 PE=1 SV=1	1.203	1	0.266637	9.53203e-11
P32969	60S ribosomal protein L9 OS=Homo sapiens GN=RPL9 PE=1 SV=1	1.202	1	0.265437	9.53203e-11
P83881	60S ribosomal protein L36a OS=Homo sapiens GN=RPL36A PE=1 SV=2	1.202	1	0.265437	9.53203e-11
P57088	Transmembrane protein 33 OS=Homo sapiens GN=TMEM33 PE=1 SV=2	1.202	1	0.265437	9.53203e-11
P06241	Tyrosine-protein kinase Fyn OS=Homo sapiens GN=FYN PE=1 SV=3	1.202	1	0.265437	9.53203e-11
P51828	Adenylate cyclase type 7 OS=Homo sapiens GN=ADCY7 PE=2 SV=1	1.202	1	0.265437	9.53203e-11
Q99622	Protein C10 OS=Homo sapiens GN=C12orf57 PE=1 SV=1	1.201	1	0.264236	9.53203e-11
Q86Y79	Probable peptidyl-tRNA hydrolase OS=Homo sapiens GN=PTRH1 PE=1 SV=1	1.199	1	0.261832	9.53203e-11
P41146	Nociceptin receptor OS=Homo sapiens GN=OPRL1 PE=1 SV=1	1.199	1	0.261832	9.53203e-11
P41145	Kappa-type opioid receptor OS=Homo sapiens GN=OPRK1 PE=1 SV=2	1.199	1	0.261832	9.53203e-11
Q16181	Septin-7 OS=Homo sapiens GN=SEPT7 PE=1 SV=2	1.197	1	0.259423	9.53203e-11
Q9UFC0	Leucine-rich repeat and WD repeat-containing protein 1 OS=Homo sapiens GN=LRWD1 PE=1 SV=2	1.197	1	0.259423	9.53203e-11
O76054	SEC14-like protein 2 OS=Homo sapiens GN=SEC14L2 PE=1 SV=1	1.197	1	0.259423	9.53203e-11
Q8TDB8	Solute carrier family 2, facilitated glucose transporter member 14 OS=Homo sapiens GN=SLC2A14 PE=2 SV=1	1.197	1	0.259423	9.53203e-11
P11169	Solute carrier family 2, facilitated glucose transporter member 3 OS=Homo sapiens GN=SLC2A3 PE=1 SV=1	1.197	1	0.259423	9.53203e-11
Q6PDB4	Zinc finger protein 880 OS=Homo sapiens GN=ZNF880 PE=2 SV=2	1.197	1	0.259423	9.53203e-11
Q63HK3	Zinc finger protein with KRAB and SCAN domains 2 OS=Homo sapiens GN=ZKSCAN2 PE=1 SV=2	1.197	1	0.259423	9.53203e-11
O75346	Zinc finger protein 253 OS=Homo sapiens GN=ZNF253 PE=2 SV=2	1.197	1	0.259423	9.53203e-11
Q8IYX0	Zinc finger protein 679 OS=Homo sapiens GN=ZNF679 PE=1 SV=2	1.197	1	0.259423	9.53203e-11
Q9H8G1	Zinc finger protein 430 OS=Homo sapiens GN=ZNF430 PE=1 SV=3	1.197	1	0.259423	9.53203e-11
Q15937	Zinc finger protein 79 OS=Homo sapiens GN=ZNF79 PE=1 SV=2	1.197	1	0.259423	9.53203e-11
P51523	Zinc finger protein 84 OS=Homo sapiens GN=ZNF84 PE=1 SV=2	1.197	1	0.259423	9.53203e-11
B4DXR9	Zinc finger protein 732 OS=Homo sapiens GN=ZNF732 PE=2 SV=1	1.197	1	0.259423	9.53203e-11
A6NP11	Zinc finger protein 716 OS=Homo sapiens GN=ZNF716 PE=2 SV=4	1.197	1	0.259423	9.53203e-11
Q9NQZ8	Endothelial zinc finger protein induced by tumor necrosis factor alpha OS=Homo sapiens GN=ZNF71 PE=1 SV=1	1.197	1	0.259423	9.53203e-11
Q15929	Putative zinc finger protein 56 OS=Homo sapiens GN=ZNF56 PE=5 SV=2	1.197	1	0.259423	9.53203e-11
Q8N9F8	Zinc finger protein 454 OS=Homo sapiens GN=ZNF454 PE=2 SV=2	1.197	1	0.259423	9.53203e-11
O60765	Zinc finger protein 354A OS=Homo sapiens GN=ZNF354A PE=1 SV=2	1.197	1	0.259423	9.53203e-11
Q8TF47	Zinc finger protein 90 homolog OS=Homo sapiens GN=ZFP90 PE=1 SV=2	1.197	1	0.259423	9.53203e-11
A8MQ14	Zinc finger protein 850 OS=Homo sapiens GN=ZNF850 PE=3 SV=2	1.197	1	0.259423	9.53203e-11
Q96LW1	Zinc finger protein 354B OS=Homo sapiens GN=ZNF354B PE=1 SV=1	1.197	1	0.259423	9.53203e-11
Q01085	Nucleolysin TIAR OS=Homo sapiens GN=TIAL1 PE=1 SV=1	1.195	1	0.257011	9.53203e-11
P28074	Proteasome subunit beta type-5 OS=Homo sapiens GN=PSMB5 PE=1 SV=3	1.194	1	0.255803	9.53203e-11
Q15942	Zyxin OS=Homo sapiens GN=ZYX PE=1 SV=1	1.194	1	0.255803	9.53203e-11
Q9Y6I4	Ubiquitin carboxyl-terminal hydrolase 3 OS=Homo sapiens GN=USP3 PE=1 SV=2	1.193	1	0.254594	9.53203e-11
Q99708	DNA endonuclease RBBP8 OS=Homo sapiens GN=RBBP8 PE=1 SV=2	1.192	1	0.253384	9.53203e-11
Q9Y6A4	Cilia- and flagella-associated protein 20 OS=Homo sapiens GN=CFAP20 PE=1 SV=1	1.191	1	0.252173	9.53203e-11
Q9Y421	Protein FAM32A OS=Homo sapiens GN=FAM32A PE=1 SV=2	1.19	1	0.250962	9.53203e-11
Q96J87	CUGBP Elav-like family member 6 OS=Homo sapiens GN=CELF6 PE=1 SV=1	1.19	1	0.250962	9.53203e-11
O75828	Carbonyl reductase [NADPH] 3 OS=Homo sapiens GN=CBR3 PE=1 SV=3	1.189	1	0.249749	9.53203e-11
P50613	Cyclin-dependent kinase 7 OS=Homo sapiens GN=CDK7 PE=1 SV=1	1.189	1	0.249749	9.53203e-11
Q9BUB7	Transmembrane protein 70, mitochondrial OS=Homo sapiens GN=TMEM70 PE=1 SV=2	1.189	1	0.249749	9.53203e-11
Q9Y3D7	Mitochondrial import inner membrane translocase subunit TIM16 OS=Homo sapiens GN=PAM16 PE=1 SV=2	1.189	1	0.249749	9.53203e-11
Q14847	LIM and SH3 domain protein 1 OS=Homo sapiens GN=LASP1 PE=1 SV=2	1.188	1	0.248535	9.53203e-11
Q7L1Q6	Basic leucine zipper and W2 domain-containing protein 1 OS=Homo sapiens GN=BZW1 PE=1 SV=1	1.188	1	0.248535	9.53203e-11
P09104	Gamma-enolase OS=Homo sapiens GN=ENO2 PE=1 SV=3	1.188	1	0.248535	9.53203e-11
Q13595	Transformer-2 protein homolog alpha OS=Homo sapiens GN=TRA2A PE=1 SV=1	1.188	1	0.248535	9.53203e-11
L0R6Q1	SLC35A4 upstream open reading frame protein OS=Homo sapiens GN=SLC35A4 PE=3 SV=1	1.188	1	0.248535	9.53203e-11
P48995	Short transient receptor potential channel 1 OS=Homo sapiens GN=TRPC1 PE=1 SV=1	1.188	1	0.248535	9.53203e-11
O43747	AP-1 complex subunit gamma-1 OS=Homo sapiens GN=AP1G1 PE=1 SV=5	1.187	1	0.24732	9.53203e-11
Q8N0U8	Vitamin K epoxide reductase complex subunit 1-like protein 1 OS=Homo sapiens GN=VKORC1L1 PE=1 SV=2	1.187	1	0.24732	9.53203e-11
Q8N9N8	Probable RNA-binding protein EIF1AD OS=Homo sapiens GN=EIF1AD PE=1 SV=1	1.186	1	0.246104	9.53203e-11
Q9HA47	Uridine-cytidine kinase 1 OS=Homo sapiens GN=UCK1 PE=1 SV=1	1.186	1	0.246104	9.53203e-11
Q7LBR1	Charged multivesicular body protein 1b OS=Homo sapiens GN=CHMP1B PE=1 SV=1	1.186	1	0.246104	9.53203e-11
Q9H7B2	Ribosome production factor 2 homolog OS=Homo sapiens GN=RPF2 PE=1 SV=2	1.185	1	0.244887	9.53203e-11
Q9NXV2	BTB/POZ domain-containing protein KCTD5 OS=Homo sapiens GN=KCTD5 PE=1 SV=1	1.185	1	0.244887	9.53203e-11
Q8N9R8	Protein SCAI OS=Homo sapiens GN=SCAI PE=1 SV=2	1.185	1	0.244887	9.53203e-11
P51808	Dynein light chain Tctex-type 3 OS=Homo sapiens GN=DYNLT3 PE=1 SV=1	1.185	1	0.244887	9.53203e-11
Q14151	Scaffold attachment factor B2 OS=Homo sapiens GN=SAFB2 PE=1 SV=1	1.184	1	0.243669	9.53203e-11
Q96MX3	Zinc finger protein 48 OS=Homo sapiens GN=ZNF48 PE=1 SV=2	1.184	1	0.243669	9.53203e-11
Q9NVU7	Protein SDA1 homolog OS=Homo sapiens GN=SDAD1 PE=1 SV=3	1.183	1	0.24245	9.53203e-11
P63173	60S ribosomal protein L38 OS=Homo sapiens GN=RPL38 PE=1 SV=2	1.183	1	0.24245	9.53203e-11
Q9H5X1	MIP18 family protein FAM96A OS=Homo sapiens GN=FAM96A PE=1 SV=1	1.182	1	0.24123	9.53203e-11
Q96MM3	Zinc finger protein 42 homolog OS=Homo sapiens GN=ZFP42 PE=1 SV=2	1.182	1	0.24123	9.53203e-11
Q5VT03	NUT family member 2D OS=Homo sapiens GN=NUTM2D PE=3 SV=2	1.182	1	0.24123	9.53203e-11
Q8IVF1	NUT family member 2A OS=Homo sapiens GN=NUTM2A PE=2 SV=4	1.182	1	0.24123	9.53203e-11
P46777	60S ribosomal protein L5 OS=Homo sapiens GN=RPL5 PE=1 SV=3	1.181	1	0.240009	9.53203e-11
P08574	Cytochrome c1, heme protein, mitochondrial OS=Homo sapiens GN=CYC1 PE=1 SV=3	1.181	1	0.240009	9.53203e-11
Q9Y5K5	Ubiquitin carboxyl-terminal hydrolase isozyme L5 OS=Homo sapiens GN=UCHL5 PE=1 SV=3	1.181	1	0.240009	9.53203e-11
Q9NVP1	ATP-dependent RNA helicase DDX18 OS=Homo sapiens GN=DDX18 PE=1 SV=2	1.18	1	0.238787	9.53203e-11
P62081	40S ribosomal protein S7 OS=Homo sapiens GN=RPS7 PE=1 SV=1	1.18	1	0.238787	9.53203e-11
Q9Y6K9	NF-kappa-B essential modulator OS=Homo sapiens GN=IKBKG PE=1 SV=2	1.18	1	0.238787	9.53203e-11
P78537	Biogenesis of lysosome-related organelles complex 1 subunit 1 OS=Homo sapiens GN=BLOC1S1 PE=1 SV=2	1.18	1	0.238787	9.53203e-11
Q969S2	Endonuclease 8-like 2 OS=Homo sapiens GN=NEIL2 PE=1 SV=3	1.18	1	0.238787	9.53203e-11
Q96Q11	CCA tRNA nucleotidyltransferase 1, mitochondrial OS=Homo sapiens GN=TRNT1 PE=1 SV=2	1.179	1	0.237564	9.53203e-11
Q9H7N4	Splicing factor, arginine/serine-rich 19 OS=Homo sapiens GN=SCAF1 PE=1 SV=3	1.179	1	0.237564	9.53203e-11
Q9H0F7	ADP-ribosylation factor-like protein 6 OS=Homo sapiens GN=ARL6 PE=1 SV=1	1.179	1	0.237564	9.53203e-11
Q8N427	Thioredoxin domain-containing protein 3 OS=Homo sapiens GN=NME8 PE=2 SV=2	1.179	1	0.237564	9.53203e-11
O94986	Centrosomal protein of 152 kDa OS=Homo sapiens GN=CEP152 PE=1 SV=4	1.179	1	0.237564	9.53203e-11
P31350	Ribonucleoside-diphosphate reductase subunit M2 OS=Homo sapiens GN=RRM2 PE=1 SV=1	1.178	1	0.23634	9.53203e-11
Q9H4M9	EH domain-containing protein 1 OS=Homo sapiens GN=EHD1 PE=1 SV=2	1.177	1	0.235114	9.53203e-11
Q9Y5U2	Protein TSSC4 OS=Homo sapiens GN=TSSC4 PE=1 SV=3	1.177	1	0.235114	9.53203e-11
P0C866	Putative uncharacterized protein encoded by LINC00869 OS=Homo sapiens GN=LINC00869 PE=5 SV=1	1.177	1	0.235114	9.53203e-11
O75880	Protein SCO1 homolog, mitochondrial OS=Homo sapiens GN=SCO1 PE=1 SV=1	1.177	1	0.235114	9.53203e-11
Q9NRS6	Sorting nexin-15 OS=Homo sapiens GN=SNX15 PE=1 SV=1	1.177	1	0.235114	9.53203e-11
Q6TDU7	Protein CASC1 OS=Homo sapiens GN=CASC1 PE=2 SV=2	1.177	1	0.235114	9.53203e-11
Q5JVG2	Zinc finger protein 484 OS=Homo sapiens GN=ZNF484 PE=1 SV=1	1.177	1	0.235114	9.53203e-11
P13196	5-aminolevulinate synthase, nonspecific, mitochondrial OS=Homo sapiens GN=ALAS1 PE=1 SV=2	1.175	1	0.232661	9.53203e-11
Q9Y597	BTB/POZ domain-containing protein KCTD3 OS=Homo sapiens GN=KCTD3 PE=1 SV=2	1.175	1	0.232661	9.53203e-11
P08648	Integrin alpha-5 OS=Homo sapiens GN=ITGA5 PE=1 SV=2	1.174	1	0.231432	9.53203e-11
Q15776	Zinc finger protein with KRAB and SCAN domains 8 OS=Homo sapiens GN=ZKSCAN8 PE=1 SV=2	1.174	1	0.231432	9.53203e-11
Q96GW9	Methionine--tRNA ligase, mitochondrial OS=Homo sapiens GN=MARS2 PE=1 SV=2	1.173	1	0.230203	9.53203e-11
P16383	GC-rich sequence DNA-binding factor 2 OS=Homo sapiens GN=GCFC2 PE=1 SV=2	1.173	1	0.230203	9.53203e-11
Q15057	Arf-GAP with coiled-coil, ANK repeat and PH domain-containing protein 2 OS=Homo sapiens GN=ACAP2 PE=1 SV=3	1.173	1	0.230203	9.53203e-11
Q9Y3C1	Nucleolar protein 16 OS=Homo sapiens GN=NOP16 PE=1 SV=2	1.173	1	0.230203	9.53203e-11
Q13884	Beta-1-syntrophin OS=Homo sapiens GN=SNTB1 PE=1 SV=3	1.173	1	0.230203	9.53203e-11
Q15041	ADP-ribosylation factor-like protein 6-interacting protein 1 OS=Homo sapiens GN=ARL6IP1 PE=1 SV=2	1.172	1	0.228973	9.53203e-11
P22314	Ubiquitin-like modifier-activating enzyme 1 OS=Homo sapiens GN=UBA1 PE=1 SV=3	1.171	1	0.227741	9.53203e-11
P53680	AP-2 complex subunit sigma OS=Homo sapiens GN=AP2S1 PE=1 SV=2	1.171	1	0.227741	9.53203e-11
Q96L46	Calpain small subunit 2 OS=Homo sapiens GN=CAPNS2 PE=2 SV=2	1.171	1	0.227741	9.53203e-11
Q92664	Transcription factor IIIA OS=Homo sapiens GN=GTF3A PE=1 SV=3	1.171	1	0.227741	9.53203e-11
P10155	60 kDa SS-A/Ro ribonucleoprotein OS=Homo sapiens GN=TROVE2 PE=1 SV=2	1.17	1	0.226509	9.53203e-11
Q6PD62	RNA polymerase-associated protein CTR9 homolog OS=Homo sapiens GN=CTR9 PE=1 SV=1	1.17	1	0.226509	9.53203e-11
Q9NQ29	Putative RNA-binding protein Luc7-like 1 OS=Homo sapiens GN=LUC7L PE=1 SV=1	1.17	1	0.226509	9.53203e-11
Q12792	Twinfilin-1 OS=Homo sapiens GN=TWF1 PE=1 SV=3	1.169	1	0.225275	9.53203e-11
Q13243	Serine/arginine-rich splicing factor 5 OS=Homo sapiens GN=SRSF5 PE=1 SV=1	1.169	1	0.225275	9.53203e-11
Q86WR7	Proline and serine-rich protein 2 OS=Homo sapiens GN=PROSER2 PE=1 SV=2	1.169	1	0.225275	9.53203e-11
P50579	Methionine aminopeptidase 2 OS=Homo sapiens GN=METAP2 PE=1 SV=1	1.168	1	0.22404	9.53203e-11
P25440	Bromodomain-containing protein 2 OS=Homo sapiens GN=BRD2 PE=1 SV=2	1.168	1	0.22404	9.53203e-11
Q9BRL6	Serine/arginine-rich splicing factor 8 OS=Homo sapiens GN=SRSF8 PE=1 SV=1	1.168	1	0.22404	9.53203e-11
Q14257	Reticulocalbin-2 OS=Homo sapiens GN=RCN2 PE=1 SV=1	1.168	1	0.22404	9.53203e-11
Q712K3	Ubiquitin-conjugating enzyme E2 R2 OS=Homo sapiens GN=UBE2R2 PE=1 SV=1	1.168	1	0.22404	9.53203e-11
Q9BUL8	Programmed cell death protein 10 OS=Homo sapiens GN=PDCD10 PE=1 SV=1	1.167	1	0.222805	9.53203e-11
Q8WZA0	Protein LZIC OS=Homo sapiens GN=LZIC PE=1 SV=1	1.167	1	0.222805	9.53203e-11
Q9NRF2	SH2B adapter protein 1 OS=Homo sapiens GN=SH2B1 PE=1 SV=3	1.167	1	0.222805	9.53203e-11
Q9Y388	RNA-binding motif protein, X-linked 2 OS=Homo sapiens GN=RBMX2 PE=1 SV=2	1.166	1	0.221568	9.53203e-11
P52565	Rho GDP-dissociation inhibitor 1 OS=Homo sapiens GN=ARHGDIA PE=1 SV=3	1.166	1	0.221568	9.53203e-11
Q96DE5	Anaphase-promoting complex subunit 16 OS=Homo sapiens GN=ANAPC16 PE=1 SV=1	1.166	1	0.221568	9.53203e-11
O15264	Mitogen-activated protein kinase 13 OS=Homo sapiens GN=MAPK13 PE=1 SV=1	1.165	1	0.22033	9.53203e-11
P06730	Eukaryotic translation initiation factor 4E OS=Homo sapiens GN=EIF4E PE=1 SV=2	1.165	1	0.22033	9.53203e-11
P12004	Proliferating cell nuclear antigen OS=Homo sapiens GN=PCNA PE=1 SV=1	1.164	1	0.219091	9.53203e-11
P48556	26S proteasome non-ATPase regulatory subunit 8 OS=Homo sapiens GN=PSMD8 PE=1 SV=2	1.164	1	0.219091	9.53203e-11
Q9BTE7	DCN1-like protein 5 OS=Homo sapiens GN=DCUN1D5 PE=1 SV=1	1.164	1	0.219091	9.53203e-11
P54709	Sodium/potassium-transporting ATPase subunit beta-3 OS=Homo sapiens GN=ATP1B3 PE=1 SV=1	1.164	1	0.219091	9.53203e-11
Q9UMY1	Nucleolar protein 7 OS=Homo sapiens GN=NOL7 PE=1 SV=2	1.164	1	0.219091	9.53203e-11
Q9NWX5	Ankyrin repeat and SOCS box protein 6 OS=Homo sapiens GN=ASB6 PE=1 SV=1	1.164	1	0.219091	9.53203e-11
Q96B36	Proline-rich AKT1 substrate 1 OS=Homo sapiens GN=AKT1S1 PE=1 SV=1	1.164	1	0.219091	9.53203e-11
Q9Y6Q5	AP-1 complex subunit mu-2 OS=Homo sapiens GN=AP1M2 PE=1 SV=4	1.164	1	0.219091	9.53203e-11
O00499	Myc box-dependent-interacting protein 1 OS=Homo sapiens GN=BIN1 PE=1 SV=1	1.164	1	0.219091	9.53203e-11
Q9H5V8	CUB domain-containing protein 1 OS=Homo sapiens GN=CDCP1 PE=1 SV=3	1.163	1	0.217851	9.53203e-11
Q92747	Actin-related protein 2/3 complex subunit 1A OS=Homo sapiens GN=ARPC1A PE=2 SV=2	1.163	1	0.217851	9.53203e-11
P49761	Dual specificity protein kinase CLK3 OS=Homo sapiens GN=CLK3 PE=1 SV=3	1.163	1	0.217851	9.53203e-11
Q8IZP6	RING finger protein 113B OS=Homo sapiens GN=RNF113B PE=1 SV=3	1.163	1	0.217851	9.53203e-11
O00622	Protein CYR61 OS=Homo sapiens GN=CYR61 PE=1 SV=1	1.162	1	0.21661	9.53203e-11
O43768	Alpha-endosulfine OS=Homo sapiens GN=ENSA PE=1 SV=1	1.162	1	0.21661	9.53203e-11
P15374	Ubiquitin carboxyl-terminal hydrolase isozyme L3 OS=Homo sapiens GN=UCHL3 PE=1 SV=1	1.162	1	0.21661	9.53203e-11
Q04837	Single-stranded DNA-binding protein, mitochondrial OS=Homo sapiens GN=SSBP1 PE=1 SV=1	1.162	1	0.21661	9.53203e-11
Q3KQU3	MAP7 domain-containing protein 1 OS=Homo sapiens GN=MAP7D1 PE=1 SV=1	1.161	1	0.215368	9.53203e-11
Q92569	Phosphatidylinositol 3-kinase regulatory subunit gamma OS=Homo sapiens GN=PIK3R3 PE=1 SV=2	1.161	1	0.215368	9.53203e-11
Q9UHD9	Ubiquilin-2 OS=Homo sapiens GN=UBQLN2 PE=1 SV=2	1.161	1	0.215368	9.53203e-11
P13746	HLA class I histocompatibility antigen, A-11 alpha chain OS=Homo sapiens GN=HLA-A PE=1 SV=1	1.16	1	0.214125	9.53203e-11
Q658Y4	Protein FAM91A1 OS=Homo sapiens GN=FAM91A1 PE=1 SV=3	1.16	1	0.214125	9.53203e-11
O95571	Persulfide dioxygenase ETHE1, mitochondrial OS=Homo sapiens GN=ETHE1 PE=1 SV=2	1.16	1	0.214125	9.53203e-11
P49736	DNA replication licensing factor MCM2 OS=Homo sapiens GN=MCM2 PE=1 SV=4	1.159	1	0.212881	9.53203e-11
P51825	AF4/FMR2 family member 1 OS=Homo sapiens GN=AFF1 PE=1 SV=1	1.159	1	0.212881	9.53203e-11
Q96BY7	Autophagy-related protein 2 homolog B OS=Homo sapiens GN=ATG2B PE=1 SV=5	1.159	1	0.212881	9.53203e-11
Q6NZI2	Caveolae-associated protein 1 OS=Homo sapiens GN=CAVIN1 PE=1 SV=1	1.158	1	0.211635	9.53203e-11
P60228	Eukaryotic translation initiation factor 3 subunit E OS=Homo sapiens GN=EIF3E PE=1 SV=1	1.157	1	0.210389	9.53203e-11
O43715	TP53-regulated inhibitor of apoptosis 1 OS=Homo sapiens GN=TRIAP1 PE=1 SV=1	1.157	1	0.210389	9.53203e-11
Q99996	A-kinase anchor protein 9 OS=Homo sapiens GN=AKAP9 PE=1 SV=3	1.157	1	0.210389	9.53203e-11
Q8N720	Zinc finger protein 655 OS=Homo sapiens GN=ZNF655 PE=1 SV=3	1.157	1	0.210389	9.53203e-11
P62269	40S ribosomal protein S18 OS=Homo sapiens GN=RPS18 PE=1 SV=3	1.156	1	0.209141	9.53203e-11
Q96GM8	Target of EGR1 protein 1 OS=Homo sapiens GN=TOE1 PE=1 SV=1	1.156	1	0.209141	9.53203e-11
O14744	Protein arginine N-methyltransferase 5 OS=Homo sapiens GN=PRMT5 PE=1 SV=4	1.156	1	0.209141	9.53203e-11
Q9Y314	Nitric oxide synthase-interacting protein OS=Homo sapiens GN=NOSIP PE=1 SV=1	1.156	1	0.209141	9.53203e-11
Q8NFU3	Thiosulfate:glutathione sulfurtransferase OS=Homo sapiens GN=TSTD1 PE=1 SV=3	1.156	1	0.209141	9.53203e-11
Q8N6G6	ADAMTS-like protein 1 OS=Homo sapiens GN=ADAMTSL1 PE=1 SV=4	1.156	1	0.209141	9.53203e-11
P49321	Nuclear autoantigenic sperm protein OS=Homo sapiens GN=NASP PE=1 SV=2	1.155	1	0.207893	9.53203e-11
Q9NR50	Translation initiation factor eIF-2B subunit gamma OS=Homo sapiens GN=EIF2B3 PE=1 SV=1	1.155	1	0.207893	9.53203e-11
Q14119	Vascular endothelial zinc finger 1 OS=Homo sapiens GN=VEZF1 PE=1 SV=2	1.155	1	0.207893	9.53203e-11
Q8ND76	Cyclin-Y OS=Homo sapiens GN=CCNY PE=1 SV=2	1.155	1	0.207893	9.53203e-11
Q15928	Zinc finger protein 141 OS=Homo sapiens GN=ZNF141 PE=1 SV=1	1.155	1	0.207893	9.53203e-11
O00472	RNA polymerase II elongation factor ELL2 OS=Homo sapiens GN=ELL2 PE=1 SV=2	1.154	1	0.206643	9.53203e-11
Q96FV2	Secernin-2 OS=Homo sapiens GN=SCRN2 PE=1 SV=3	1.154	1	0.206643	9.53203e-11
Q9UBD5	Origin recognition complex subunit 3 OS=Homo sapiens GN=ORC3 PE=1 SV=1	1.153	1	0.205393	9.53203e-11
Q16763	Ubiquitin-conjugating enzyme E2 S OS=Homo sapiens GN=UBE2S PE=1 SV=2	1.153	1	0.205393	9.53203e-11
Q9BTE6	Alanyl-tRNA editing protein Aarsd1 OS=Homo sapiens GN=AARSD1 PE=1 SV=2	1.153	1	0.205393	9.53203e-11
Q16204	Coiled-coil domain-containing protein 6 OS=Homo sapiens GN=CCDC6 PE=1 SV=2	1.153	1	0.205393	9.53203e-11
Q9HAP6	Protein lin-7 homolog B OS=Homo sapiens GN=LIN7B PE=1 SV=1	1.153	1	0.205393	9.53203e-11
Q6NXT2	Histone H3.3C OS=Homo sapiens GN=H3F3C PE=1 SV=3	1.153	1	0.205393	9.53203e-11
Q8NCQ2	Uncharacterized protein CSNK1G2-AS1 OS=Homo sapiens GN=CSNK1G2-AS1 PE=2 SV=2	1.153	1	0.205393	9.53203e-11
Q8NDN9	RCC1 and BTB domain-containing protein 1 OS=Homo sapiens GN=RCBTB1 PE=1 SV=1	1.152	1	0.204141	9.53203e-11
Q96BJ3	Axin interactor, dorsalization-associated protein OS=Homo sapiens GN=AIDA PE=1 SV=1	1.152	1	0.204141	9.53203e-11
Q9NQW6	Anillin OS=Homo sapiens GN=ANLN PE=1 SV=2	1.151	1	0.202888	9.53203e-11
P04818	Thymidylate synthase OS=Homo sapiens GN=TYMS PE=1 SV=3	1.151	1	0.202888	9.53203e-11
P46778	60S ribosomal protein L21 OS=Homo sapiens GN=RPL21 PE=1 SV=2	1.151	1	0.202888	9.53203e-11
Q96FJ2	Dynein light chain 2, cytoplasmic OS=Homo sapiens GN=DYNLL2 PE=1 SV=1	1.151	1	0.202888	9.53203e-11
Q8TE49	OTU domain-containing protein 7A OS=Homo sapiens GN=OTUD7A PE=1 SV=1	1.151	1	0.202888	9.53203e-11
O43542	DNA repair protein XRCC3 OS=Homo sapiens GN=XRCC3 PE=1 SV=1	1.151	1	0.202888	9.53203e-11
A7KAX9	Rho GTPase-activating protein 32 OS=Homo sapiens GN=ARHGAP32 PE=1 SV=1	1.151	1	0.202888	9.53203e-11
Q9Y232	Chromodomain Y-like protein OS=Homo sapiens GN=CDYL PE=1 SV=2	1.15	1	0.201634	9.53203e-11
Q5T2E6	UPF0668 protein C10orf76 OS=Homo sapiens GN=C10orf76 PE=1 SV=1	1.15	1	0.201634	9.53203e-11
P22676	Calretinin OS=Homo sapiens GN=CALB2 PE=2 SV=2	1.149	1	0.200379	9.53203e-11
P07384	Calpain-1 catalytic subunit OS=Homo sapiens GN=CAPN1 PE=1 SV=1	1.149	1	0.200379	9.53203e-11
P14921	Protein C-ets-1 OS=Homo sapiens GN=ETS1 PE=1 SV=1	1.149	1	0.200379	9.53203e-11
A0A0U1RRE5	Negative regulator of P-body association OS=Homo sapiens GN=NBDY PE=1 SV=1	1.149	1	0.200379	9.53203e-11
P00505	Aspartate aminotransferase, mitochondrial OS=Homo sapiens GN=GOT2 PE=1 SV=3	1.148	1	0.199123	9.53203e-11
Q9UKA9	Polypyrimidine tract-binding protein 2 OS=Homo sapiens GN=PTBP2 PE=1 SV=1	1.148	1	0.199123	9.53203e-11
Q9BTZ2	Dehydrogenase/reductase SDR family member 4 OS=Homo sapiens GN=DHRS4 PE=1 SV=3	1.148	1	0.199123	9.53203e-11
Q149N8	E3 ubiquitin-protein ligase SHPRH OS=Homo sapiens GN=SHPRH PE=1 SV=2	1.148	1	0.199123	9.53203e-11
Q86YN1	Dolichyldiphosphatase 1 OS=Homo sapiens GN=DOLPP1 PE=2 SV=1	1.148	1	0.199123	9.53203e-11
O60506	Heterogeneous nuclear ribonucleoprotein Q OS=Homo sapiens GN=SYNCRIP PE=1 SV=2	1.147	1	0.197865	9.53203e-11
Q13823	Nucleolar GTP-binding protein 2 OS=Homo sapiens GN=GNL2 PE=1 SV=1	1.147	1	0.197865	9.53203e-11
Q9H270	Vacuolar protein sorting-associated protein 11 homolog OS=Homo sapiens GN=VPS11 PE=1 SV=1	1.147	1	0.197865	9.53203e-11
Q96BH1	E3 ubiquitin-protein ligase RNF25 OS=Homo sapiens GN=RNF25 PE=1 SV=1	1.147	1	0.197865	9.53203e-11
Q69YH5	Cell division cycle-associated protein 2 OS=Homo sapiens GN=CDCA2 PE=1 SV=2	1.147	1	0.197865	9.53203e-11
Q96AK3	DNA dC->dU-editing enzyme APOBEC-3D OS=Homo sapiens GN=APOBEC3D PE=1 SV=1	1.147	1	0.197865	9.53203e-11
Q9NRW3	DNA dC->dU-editing enzyme APOBEC-3C OS=Homo sapiens GN=APOBEC3C PE=1 SV=2	1.147	1	0.197865	9.53203e-11
Q8IUX4	DNA dC->dU-editing enzyme APOBEC-3F OS=Homo sapiens GN=APOBEC3F PE=1 SV=3	1.147	1	0.197865	9.53203e-11
Q99685	Monoglyceride lipase OS=Homo sapiens GN=MGLL PE=1 SV=2	1.147	1	0.197865	9.53203e-11
Q7Z7B1	Phosphatidylinositol-glycan biosynthesis class W protein OS=Homo sapiens GN=PIGW PE=1 SV=1	1.147	1	0.197865	9.53203e-11
Q9HCM4	Band 4.1-like protein 5 OS=Homo sapiens GN=EPB41L5 PE=1 SV=3	1.147	1	0.197865	9.53203e-11
Q5SRD0	WASH complex subunit 2D OS=Homo sapiens GN=WASHC2D PE=3 SV=2	1.145	1	0.195348	9.53203e-11
P62837	Ubiquitin-conjugating enzyme E2 D2 OS=Homo sapiens GN=UBE2D2 PE=1 SV=1	1.145	1	0.195348	9.53203e-11
Q6ZSZ5	Rho guanine nucleotide exchange factor 18 OS=Homo sapiens GN=ARHGEF18 PE=1 SV=3	1.145	1	0.195348	9.53203e-11
Q14168	MAGUK p55 subfamily member 2 OS=Homo sapiens GN=MPP2 PE=1 SV=3	1.145	1	0.195348	9.53203e-11
Q5HYI7	Metaxin-3 OS=Homo sapiens GN=MTX3 PE=1 SV=2	1.145	1	0.195348	9.53203e-11
Q9UHP3	Ubiquitin carboxyl-terminal hydrolase 25 OS=Homo sapiens GN=USP25 PE=1 SV=4	1.144	1	0.194087	9.53203e-11
Q9H2K8	Serine/threonine-protein kinase TAO3 OS=Homo sapiens GN=TAOK3 PE=1 SV=2	1.144	1	0.194087	9.53203e-11
Q9BX69	Caspase recruitment domain-containing protein 6 OS=Homo sapiens GN=CARD6 PE=1 SV=2	1.144	1	0.194087	9.53203e-11
Q9UL42	Paraneoplastic antigen Ma2 OS=Homo sapiens GN=PNMA2 PE=1 SV=2	1.144	1	0.194087	9.53203e-11
P81133	Single-minded homolog 1 OS=Homo sapiens GN=SIM1 PE=2 SV=2	1.144	1	0.194087	9.53203e-11
P50502	Hsc70-interacting protein OS=Homo sapiens GN=ST13 PE=1 SV=2	1.143	1	0.192825	9.53203e-11
Q13464	Rho-associated protein kinase 1 OS=Homo sapiens GN=ROCK1 PE=1 SV=1	1.143	1	0.192825	9.53203e-11
P09601	Heme oxygenase 1 OS=Homo sapiens GN=HMOX1 PE=1 SV=1	1.143	1	0.192825	9.53203e-11
Q9Y376	Calcium-binding protein 39 OS=Homo sapiens GN=CAB39 PE=1 SV=1	1.143	1	0.192825	9.53203e-11
O43913	Origin recognition complex subunit 5 OS=Homo sapiens GN=ORC5 PE=1 SV=1	1.143	1	0.192825	9.53203e-11
Q13643	Four and a half LIM domains protein 3 OS=Homo sapiens GN=FHL3 PE=1 SV=4	1.143	1	0.192825	9.53203e-11
Q9BQT8	Mitochondrial 2-oxodicarboxylate carrier OS=Homo sapiens GN=SLC25A21 PE=1 SV=1	1.143	1	0.192825	9.53203e-11
P23588	Eukaryotic translation initiation factor 4B OS=Homo sapiens GN=EIF4B PE=1 SV=2	1.142	1	0.191563	9.53203e-11
Q99729	Heterogeneous nuclear ribonucleoprotein A/B OS=Homo sapiens GN=HNRNPAB PE=1 SV=2	1.142	1	0.191563	9.53203e-11
Q14493	Histone RNA hairpin-binding protein OS=Homo sapiens GN=SLBP PE=1 SV=1	1.142	1	0.191563	9.53203e-11
Q9NW75	G patch domain-containing protein 2 OS=Homo sapiens GN=GPATCH2 PE=1 SV=1	1.142	1	0.191563	9.53203e-11
O14936	Peripheral plasma membrane protein CASK OS=Homo sapiens GN=CASK PE=1 SV=3	1.142	1	0.191563	9.53203e-11
Q13283	Ras GTPase-activating protein-binding protein 1 OS=Homo sapiens GN=G3BP1 PE=1 SV=1	1.141	1	0.190299	9.53203e-11
Q29718	HLA class I histocompatibility antigen, B-82 alpha chain OS=Homo sapiens GN=HLA-B PE=1 SV=1	1.141	1	0.190299	9.53203e-11
Q9BZD4	Kinetochore protein Nuf2 OS=Homo sapiens GN=NUF2 PE=1 SV=2	1.141	1	0.190299	9.53203e-11
Q31610	HLA class I histocompatibility antigen, B-81 alpha chain OS=Homo sapiens GN=HLA-B PE=1 SV=1	1.141	1	0.190299	9.53203e-11
P30486	HLA class I histocompatibility antigen, B-48 alpha chain OS=Homo sapiens GN=HLA-B PE=1 SV=1	1.141	1	0.190299	9.53203e-11
Q9H2D6	TRIO and F-actin-binding protein OS=Homo sapiens GN=TRIOBP PE=1 SV=3	1.141	1	0.190299	9.53203e-11
Q9UL16	Cilia- and flagella-associated protein 45 OS=Homo sapiens GN=CFAP45 PE=1 SV=2	1.141	1	0.190299	9.53203e-11
P33993	DNA replication licensing factor MCM7 OS=Homo sapiens GN=MCM7 PE=1 SV=4	1.14	1	0.189034	9.53203e-11
Q92793	CREB-binding protein OS=Homo sapiens GN=CREBBP PE=1 SV=3	1.14	1	0.189034	9.53203e-11
O43805	Sjoegren syndrome nuclear autoantigen 1 OS=Homo sapiens GN=SSNA1 PE=1 SV=2	1.139	1	0.187768	9.53203e-11
Q9UNS2	COP9 signalosome complex subunit 3 OS=Homo sapiens GN=COPS3 PE=1 SV=3	1.139	1	0.187768	9.53203e-11
A6NFN3	RNA binding protein fox-1 homolog 3 OS=Homo sapiens GN=RBFOX3 PE=2 SV=4	1.139	1	0.187768	9.53203e-11
Q8N4N8	Kinesin-like protein KIF2B OS=Homo sapiens GN=KIF2B PE=1 SV=3	1.139	1	0.187768	9.53203e-11
Q01167	Forkhead box protein K2 OS=Homo sapiens GN=FOXK2 PE=1 SV=3	1.139	1	0.187768	9.53203e-11
P15880	40S ribosomal protein S2 OS=Homo sapiens GN=RPS2 PE=1 SV=2	1.138	1	0.186501	9.53203e-11
Q15257	Serine/threonine-protein phosphatase 2A activator OS=Homo sapiens GN=PTPA PE=1 SV=3	1.138	1	0.186501	9.53203e-11
Q96DF8	Splicing factor ESS-2 homolog OS=Homo sapiens GN=ESS2 PE=1 SV=1	1.138	1	0.186501	9.53203e-11
Q9HCG7	Non-lysosomal glucosylceramidase OS=Homo sapiens GN=GBA2 PE=1 SV=2	1.138	1	0.186501	9.53203e-11
P29317	Ephrin type-A receptor 2 OS=Homo sapiens GN=EPHA2 PE=1 SV=2	1.137	1	0.185232	9.53203e-11
Q7LG56	Ribonucleoside-diphosphate reductase subunit M2 B OS=Homo sapiens GN=RRM2B PE=1 SV=1	1.137	1	0.185232	9.53203e-11
Q9H9H4	Vacuolar protein sorting-associated protein 37B OS=Homo sapiens GN=VPS37B PE=1 SV=1	1.137	1	0.185232	9.53203e-11
Q96I23	Protein preY, mitochondrial OS=Homo sapiens GN=PYURF PE=1 SV=1	1.137	1	0.185232	9.53203e-11
Q9H7C9	Mth938 domain-containing protein OS=Homo sapiens GN=AAMDC PE=1 SV=1	1.137	1	0.185232	9.53203e-11
Q9BYK8	Helicase with zinc finger domain 2 OS=Homo sapiens GN=HELZ2 PE=1 SV=6	1.137	1	0.185232	9.53203e-11
Q9NYF8	Bcl-2-associated transcription factor 1 OS=Homo sapiens GN=BCLAF1 PE=1 SV=2	1.136	1	0.183963	9.53203e-11
Q9H8V3	Protein ECT2 OS=Homo sapiens GN=ECT2 PE=1 SV=4	1.136	1	0.183963	9.53203e-11
Q7KZN9	Cytochrome c oxidase assembly protein COX15 homolog OS=Homo sapiens GN=COX15 PE=1 SV=1	1.136	1	0.183963	9.53203e-11
Q9P0S2	Cytochrome c oxidase assembly protein COX16 homolog, mitochondrial OS=Homo sapiens GN=COX16 PE=3 SV=1	1.136	1	0.183963	9.53203e-11
Q00653	Nuclear factor NF-kappa-B p100 subunit OS=Homo sapiens GN=NFKB2 PE=1 SV=4	1.135	1	0.182692	9.53203e-11
Q14914	Prostaglandin reductase 1 OS=Homo sapiens GN=PTGR1 PE=1 SV=2	1.135	1	0.182692	9.53203e-11
P02585	Troponin C, skeletal muscle OS=Homo sapiens GN=TNNC2 PE=1 SV=2	1.135	1	0.182692	9.53203e-11
Q9NRX4	14 kDa phosphohistidine phosphatase OS=Homo sapiens GN=PHPT1 PE=1 SV=1	1.134	1	0.181421	9.53203e-11
Q9Y3B9	RRP15-like protein OS=Homo sapiens GN=RRP15 PE=1 SV=2	1.134	1	0.181421	9.53203e-11
Q9H446	RWD domain-containing protein 1 OS=Homo sapiens GN=RWDD1 PE=1 SV=1	1.134	1	0.181421	9.53203e-11
Q96QD9	UAP56-interacting factor OS=Homo sapiens GN=FYTTD1 PE=1 SV=3	1.134	1	0.181421	9.53203e-11
Q8N612	FTS and Hook-interacting protein OS=Homo sapiens GN=FAM160A2 PE=1 SV=3	1.134	1	0.181421	9.53203e-11
Q9Y2R2	Tyrosine-protein phosphatase non-receptor type 22 OS=Homo sapiens GN=PTPN22 PE=1 SV=2	1.134	1	0.181421	9.53203e-11
Q13561	Dynactin subunit 2 OS=Homo sapiens GN=DCTN2 PE=1 SV=4	1.133	1	0.180148	9.53203e-11
Q92600	CCR4-NOT transcription complex subunit 9 OS=Homo sapiens GN=CNOT9 PE=1 SV=1	1.133	1	0.180148	9.53203e-11
Q9NYT0	Pleckstrin-2 OS=Homo sapiens GN=PLEK2 PE=1 SV=1	1.133	1	0.180148	9.53203e-11
Q6KCM7	Calcium-binding mitochondrial carrier protein SCaMC-2 OS=Homo sapiens GN=SLC25A25 PE=1 SV=1	1.133	1	0.180148	9.53203e-11
Q2M238	Putative RRN3-like protein RRN3P1 OS=Homo sapiens GN=RRN3P1 PE=5 SV=1	1.133	1	0.180148	9.53203e-11
Q8NAT2	Tudor domain-containing protein 5 OS=Homo sapiens GN=TDRD5 PE=1 SV=3	1.133	1	0.180148	9.53203e-11
Q9BVA0	Katanin p80 WD40 repeat-containing subunit B1 OS=Homo sapiens GN=KATNB1 PE=1 SV=1	1.132	1	0.178874	9.53203e-11
Q9Y3Y2	Chromatin target of PRMT1 protein OS=Homo sapiens GN=CHTOP PE=1 SV=2	1.132	1	0.178874	9.53203e-11
Q9P2E5	Chondroitin sulfate glucuronyltransferase OS=Homo sapiens GN=CHPF2 PE=2 SV=2	1.132	1	0.178874	9.53203e-11
O14530	Thioredoxin domain-containing protein 9 OS=Homo sapiens GN=TXNDC9 PE=1 SV=2	1.132	1	0.178874	9.53203e-11
Q13263	Transcription intermediary factor 1-beta OS=Homo sapiens GN=TRIM28 PE=1 SV=5	1.131	1	0.177599	9.53203e-11
Q9NPQ8	Synembryn-A OS=Homo sapiens GN=RIC8A PE=1 SV=3	1.131	1	0.177599	9.53203e-11
Q96KB5	Lymphokine-activated killer T-cell-originated protein kinase OS=Homo sapiens GN=PBK PE=1 SV=3	1.131	1	0.177599	9.53203e-11
P61326	Protein mago nashi homolog OS=Homo sapiens GN=MAGOH PE=1 SV=1	1.131	1	0.177599	9.53203e-11
Q96A72	Protein mago nashi homolog 2 OS=Homo sapiens GN=MAGOHB PE=1 SV=1	1.131	1	0.177599	9.53203e-11
P60903	Protein S100-A10 OS=Homo sapiens GN=S100A10 PE=1 SV=2	1.131	1	0.177599	9.53203e-11
Q96QB1	Rho GTPase-activating protein 7 OS=Homo sapiens GN=DLC1 PE=1 SV=4	1.13	1	0.176323	9.53203e-11
Q9Y5N6	Origin recognition complex subunit 6 OS=Homo sapiens GN=ORC6 PE=1 SV=1	1.13	1	0.176323	9.53203e-11
Q12851	Mitogen-activated protein kinase kinase kinase kinase 2 OS=Homo sapiens GN=MAP4K2 PE=1 SV=2	1.13	1	0.176323	9.53203e-11
Q8NFY9	Kelch repeat and BTB domain-containing protein 8 OS=Homo sapiens GN=KBTBD8 PE=1 SV=2	1.13	1	0.176323	9.53203e-11
Q8NBS9	Thioredoxin domain-containing protein 5 OS=Homo sapiens GN=TXNDC5 PE=1 SV=2	1.129	1	0.175045	9.53203e-11
Q9Y5Z4	Heme-binding protein 2 OS=Homo sapiens GN=HEBP2 PE=1 SV=1	1.129	1	0.175045	9.53203e-11
P62136	Serine/threonine-protein phosphatase PP1-alpha catalytic subunit OS=Homo sapiens GN=PPP1CA PE=1 SV=1	1.129	1	0.175045	9.53203e-11
P39748	Flap endonuclease 1 OS=Homo sapiens GN=FEN1 PE=1 SV=1	1.129	1	0.175045	9.53203e-11
Q9HD45	Transmembrane 9 superfamily member 3 OS=Homo sapiens GN=TM9SF3 PE=1 SV=2	1.129	1	0.175045	9.53203e-11
Q9BWE0	Replication initiator 1 OS=Homo sapiens GN=REPIN1 PE=1 SV=1	1.129	1	0.175045	9.53203e-11
Q8NHP6	Motile sperm domain-containing protein 2 OS=Homo sapiens GN=MOSPD2 PE=1 SV=1	1.129	1	0.175045	9.53203e-11
Q86UA6	RPA-interacting protein OS=Homo sapiens GN=RPAIN PE=1 SV=1	1.128	1	0.173767	9.53203e-11
P35579	Myosin-9 OS=Homo sapiens GN=MYH9 PE=1 SV=4	1.127	1	0.172488	9.53203e-11
O96005	Cleft lip and palate transmembrane protein 1 OS=Homo sapiens GN=CLPTM1 PE=1 SV=1	1.127	1	0.172488	9.53203e-11
Q08AD1	Calmodulin-regulated spectrin-associated protein 2 OS=Homo sapiens GN=CAMSAP2 PE=1 SV=3	1.127	1	0.172488	9.53203e-11
Q8N4J0	Carnosine N-methyltransferase OS=Homo sapiens GN=CARNMT1 PE=1 SV=1	1.127	1	0.172488	9.53203e-11
O94952	F-box only protein 21 OS=Homo sapiens GN=FBXO21 PE=2 SV=2	1.127	1	0.172488	9.53203e-11
Q8NE86	Calcium uniporter protein, mitochondrial OS=Homo sapiens GN=MCU PE=1 SV=1	1.127	1	0.172488	9.53203e-11
P51790	H(+)/Cl(-) exchange transporter 3 OS=Homo sapiens GN=CLCN3 PE=1 SV=2	1.127	1	0.172488	9.53203e-11
P24863	Cyclin-C OS=Homo sapiens GN=CCNC PE=1 SV=2	1.127	1	0.172488	9.53203e-11
P51659	Peroxisomal multifunctional enzyme type 2 OS=Homo sapiens GN=HSD17B4 PE=1 SV=3	1.126	1	0.171207	9.53203e-11
P04439	HLA class I histocompatibility antigen, A-3 alpha chain OS=Homo sapiens GN=HLA-A PE=1 SV=2	1.126	1	0.171207	9.53203e-11
P10515	Dihydrolipoyllysine-residue acetyltransferase component of pyruvate dehydrogenase complex, mitochondrial OS=Homo sapiens GN=DLAT PE=1 SV=3	1.126	1	0.171207	9.53203e-11
Q16512	Serine/threonine-protein kinase N1 OS=Homo sapiens GN=PKN1 PE=1 SV=2	1.126	1	0.171207	9.53203e-11
Q5VZ89	DENN domain-containing protein 4C OS=Homo sapiens GN=DENND4C PE=1 SV=3	1.126	1	0.171207	9.53203e-11
Q6ZTN6	Ankyrin repeat domain-containing protein 13D OS=Homo sapiens GN=ANKRD13D PE=1 SV=2	1.126	1	0.171207	9.53203e-11
Q96T88	E3 ubiquitin-protein ligase UHRF1 OS=Homo sapiens GN=UHRF1 PE=1 SV=1	1.125	1	0.169925	9.53203e-11
O15021	Microtubule-associated serine/threonine-protein kinase 4 OS=Homo sapiens GN=MAST4 PE=1 SV=3	1.125	1	0.169925	9.53203e-11
P19838	Nuclear factor NF-kappa-B p105 subunit OS=Homo sapiens GN=NFKB1 PE=1 SV=2	1.125	1	0.169925	9.53203e-11
Q13868	Exosome complex component RRP4 OS=Homo sapiens GN=EXOSC2 PE=1 SV=2	1.125	1	0.169925	9.53203e-11
Q9BY42	Protein RTF2 homolog OS=Homo sapiens GN=RTFDC1 PE=1 SV=3	1.125	1	0.169925	9.53203e-11
P17028	Zinc finger protein 24 OS=Homo sapiens GN=ZNF24 PE=1 SV=4	1.125	1	0.169925	9.53203e-11
Q9H981	Actin-related protein 8 OS=Homo sapiens GN=ACTR8 PE=1 SV=2	1.125	1	0.169925	9.53203e-11
Q8N999	Uncharacterized protein C12orf29 OS=Homo sapiens GN=C12orf29 PE=1 SV=2	1.125	1	0.169925	9.53203e-11
Q92930	Ras-related protein Rab-8B OS=Homo sapiens GN=RAB8B PE=1 SV=2	1.124	1	0.168642	9.53203e-11
Q9NS91	E3 ubiquitin-protein ligase RAD18 OS=Homo sapiens GN=RAD18 PE=1 SV=2	1.124	1	0.168642	9.53203e-11
P40123	Adenylyl cyclase-associated protein 2 OS=Homo sapiens GN=CAP2 PE=1 SV=1	1.124	1	0.168642	9.53203e-11
Q9H892	Tetratricopeptide repeat protein 12 OS=Homo sapiens GN=TTC12 PE=1 SV=2	1.124	1	0.168642	9.53203e-11
Q6PID8	Kelch domain-containing protein 10 OS=Homo sapiens GN=KLHDC10 PE=1 SV=1	1.124	1	0.168642	9.53203e-11
Q96ER9	Coiled-coil domain-containing protein 51 OS=Homo sapiens GN=CCDC51 PE=1 SV=2	1.124	1	0.168642	9.53203e-11
Q9H169	Stathmin-4 OS=Homo sapiens GN=STMN4 PE=2 SV=1	1.124	1	0.168642	9.53203e-11
Q13255	Metabotropic glutamate receptor 1 OS=Homo sapiens GN=GRM1 PE=1 SV=3	1.124	1	0.168642	9.53203e-11
Q9Y287	Integral membrane protein 2B OS=Homo sapiens GN=ITM2B PE=1 SV=1	1.124	1	0.168642	9.53203e-11
O15523	ATP-dependent RNA helicase DDX3Y OS=Homo sapiens GN=DDX3Y PE=1 SV=2	1.123	1	0.167358	9.53203e-11
Q15067	Peroxisomal acyl-coenzyme A oxidase 1 OS=Homo sapiens GN=ACOX1 PE=1 SV=3	1.123	1	0.167358	9.53203e-11
Q9NYL9	Tropomodulin-3 OS=Homo sapiens GN=TMOD3 PE=1 SV=1	1.123	1	0.167358	9.53203e-11
Q02241	Kinesin-like protein KIF23 OS=Homo sapiens GN=KIF23 PE=1 SV=3	1.123	1	0.167358	9.53203e-11
Q6NUQ1	RAD50-interacting protein 1 OS=Homo sapiens GN=RINT1 PE=1 SV=1	1.123	1	0.167358	9.53203e-11
Q9BXL8	Cell division cycle-associated protein 4 OS=Homo sapiens GN=CDCA4 PE=1 SV=1	1.123	1	0.167358	9.53203e-11
P17931	Galectin-3 OS=Homo sapiens GN=LGALS3 PE=1 SV=5	1.123	1	0.167358	9.53203e-11
Q9NZ72	Stathmin-3 OS=Homo sapiens GN=STMN3 PE=1 SV=3	1.123	1	0.167358	9.53203e-11
Q7Z2K6	Endoplasmic reticulum metallopeptidase 1 OS=Homo sapiens GN=ERMP1 PE=1 SV=2	1.123	1	0.167358	9.53203e-11
Q16254	Transcription factor E2F4 OS=Homo sapiens GN=E2F4 PE=1 SV=2	1.122	1	0.166073	9.53203e-11
P61601	Neurocalcin-delta OS=Homo sapiens GN=NCALD PE=1 SV=2	1.122	1	0.166073	9.53203e-11
Q9HBG4	V-type proton ATPase 116 kDa subunit a isoform 4 OS=Homo sapiens GN=ATP6V0A4 PE=1 SV=2	1.122	1	0.166073	9.53203e-11
P62888	60S ribosomal protein L30 OS=Homo sapiens GN=RPL30 PE=1 SV=2	1.121	1	0.164786	9.53203e-11
Q8TEX9	Importin-4 OS=Homo sapiens GN=IPO4 PE=1 SV=2	1.121	1	0.164786	9.53203e-11
Q13257	Mitotic spindle assembly checkpoint protein MAD2A OS=Homo sapiens GN=MAD2L1 PE=1 SV=1	1.121	1	0.164786	9.53203e-11
Q5BKY9	Protein FAM133B OS=Homo sapiens GN=FAM133B PE=1 SV=1	1.121	1	0.164786	9.53203e-11
Q9Y584	Mitochondrial import inner membrane translocase subunit Tim22 OS=Homo sapiens GN=TIMM22 PE=1 SV=2	1.121	1	0.164786	9.53203e-11
Q9UGC7	Peptide chain release factor 1-like, mitochondrial OS=Homo sapiens GN=MTRF1L PE=1 SV=1	1.121	1	0.164786	9.53203e-11
Q16643	Drebrin OS=Homo sapiens GN=DBN1 PE=1 SV=4	1.12	1	0.163499	9.53203e-11
P40429	60S ribosomal protein L13a OS=Homo sapiens GN=RPL13A PE=1 SV=2	1.12	1	0.163499	9.53203e-11
Q7L2H7	Eukaryotic translation initiation factor 3 subunit M OS=Homo sapiens GN=EIF3M PE=1 SV=1	1.12	1	0.163499	9.53203e-11
Q9NZZ3	Charged multivesicular body protein 5 OS=Homo sapiens GN=CHMP5 PE=1 SV=1	1.12	1	0.163499	9.53203e-11
Q9HCN4	GPN-loop GTPase 1 OS=Homo sapiens GN=GPN1 PE=1 SV=1	1.12	1	0.163499	9.53203e-11
Q4G148	Glucoside xylosyltransferase 1 OS=Homo sapiens GN=GXYLT1 PE=1 SV=2	1.12	1	0.163499	9.53203e-11
O00479	High mobility group nucleosome-binding domain-containing protein 4 OS=Homo sapiens GN=HMGN4 PE=1 SV=3	1.12	1	0.163499	9.53203e-11
Q93073	Selenocysteine insertion sequence-binding protein 2-like OS=Homo sapiens GN=SECISBP2L PE=1 SV=3	1.12	1	0.163499	9.53203e-11
Q8IYT2	Cap-specific mRNA (nucleoside-2'-O-)-methyltransferase 2 OS=Homo sapiens GN=CMTR2 PE=1 SV=2	1.119	1	0.16221	9.53203e-11
O95067	G2/mitotic-specific cyclin-B2 OS=Homo sapiens GN=CCNB2 PE=1 SV=1	1.119	1	0.16221	9.53203e-11
Q9UKL6	Phosphatidylcholine transfer protein OS=Homo sapiens GN=PCTP PE=1 SV=1	1.119	1	0.16221	9.53203e-11
Q5S007	Leucine-rich repeat serine/threonine-protein kinase 2 OS=Homo sapiens GN=LRRK2 PE=1 SV=2	1.119	1	0.16221	9.53203e-11
O14964	Hepatocyte growth factor-regulated tyrosine kinase substrate OS=Homo sapiens GN=HGS PE=1 SV=1	1.118	1	0.16092	9.53203e-11
Q92688	Acidic leucine-rich nuclear phosphoprotein 32 family member B OS=Homo sapiens GN=ANP32B PE=1 SV=1	1.118	1	0.16092	9.53203e-11
A8MVJ9	Putative histone PARylation factor 1-like OS=Homo sapiens PE=5 SV=1	1.118	1	0.16092	9.53203e-11
Q13613	Myotubularin-related protein 1 OS=Homo sapiens GN=MTMR1 PE=1 SV=4	1.118	1	0.16092	9.53203e-11
Q9BU64	Centromere protein O OS=Homo sapiens GN=CENPO PE=1 SV=1	1.118	1	0.16092	9.53203e-11
Q9Y5Y0	Feline leukemia virus subgroup C receptor-related protein 1 OS=Homo sapiens GN=FLVCR1 PE=1 SV=1	1.118	1	0.16092	9.53203e-11
P18206	Vinculin OS=Homo sapiens GN=VCL PE=1 SV=4	1.117	1	0.159629	9.53203e-11
Q13177	Serine/threonine-protein kinase PAK 2 OS=Homo sapiens GN=PAK2 PE=1 SV=3	1.117	1	0.159629	9.53203e-11
O43237	Cytoplasmic dynein 1 light intermediate chain 2 OS=Homo sapiens GN=DYNC1LI2 PE=1 SV=1	1.117	1	0.159629	9.53203e-11
Q7L8J4	SH3 domain-binding protein 5-like OS=Homo sapiens GN=SH3BP5L PE=1 SV=1	1.117	1	0.159629	9.53203e-11
Q8N954	G patch domain-containing protein 11 OS=Homo sapiens GN=GPATCH11 PE=1 SV=3	1.117	1	0.159629	9.53203e-11
Q9NUY8	TBC1 domain family member 23 OS=Homo sapiens GN=TBC1D23 PE=1 SV=3	1.117	1	0.159629	9.53203e-11
P13473	Lysosome-associated membrane glycoprotein 2 OS=Homo sapiens GN=LAMP2 PE=1 SV=2	1.117	1	0.159629	9.53203e-11
O15211	Ral guanine nucleotide dissociation stimulator-like 2 OS=Homo sapiens GN=RGL2 PE=1 SV=1	1.117	1	0.159629	9.53203e-11
Q9BSB4	Autophagy-related protein 101 OS=Homo sapiens GN=ATG101 PE=1 SV=1	1.117	1	0.159629	9.53203e-11
O95140	Mitofusin-2 OS=Homo sapiens GN=MFN2 PE=1 SV=3	1.117	1	0.159629	9.53203e-11
Q9NRG4	N-lysine methyltransferase SMYD2 OS=Homo sapiens GN=SMYD2 PE=1 SV=2	1.117	1	0.159629	9.53203e-11
Q9BY11	Protein kinase C and casein kinase substrate in neurons protein 1 OS=Homo sapiens GN=PACSIN1 PE=1 SV=1	1.117	1	0.159629	9.53203e-11
Q96A26	Protein FAM162A OS=Homo sapiens GN=FAM162A PE=1 SV=2	1.117	1	0.159629	9.53203e-11
Q9UQ35	Serine/arginine repetitive matrix protein 2 OS=Homo sapiens GN=SRRM2 PE=1 SV=2	1.116	1	0.158337	9.53203e-11
O15355	Protein phosphatase 1G OS=Homo sapiens GN=PPM1G PE=1 SV=1	1.116	1	0.158337	9.53203e-11
P62805	Histone H4 OS=Homo sapiens GN=HIST1H4A PE=1 SV=2	1.116	1	0.158337	9.53203e-11
O60716	Catenin delta-1 OS=Homo sapiens GN=CTNND1 PE=1 SV=1	1.116	1	0.158337	9.53203e-11
P38117	Electron transfer flavoprotein subunit beta OS=Homo sapiens GN=ETFB PE=1 SV=3	1.116	1	0.158337	9.53203e-11
Q9Y6G9	Cytoplasmic dynein 1 light intermediate chain 1 OS=Homo sapiens GN=DYNC1LI1 PE=1 SV=3	1.116	1	0.158337	9.53203e-11
O75569	Interferon-inducible double-stranded RNA-dependent protein kinase activator A OS=Homo sapiens GN=PRKRA PE=1 SV=1	1.116	1	0.158337	9.53203e-11
Q15910	Histone-lysine N-methyltransferase EZH2 OS=Homo sapiens GN=EZH2 PE=1 SV=2	1.116	1	0.158337	9.53203e-11
P29034	Protein S100-A2 OS=Homo sapiens GN=S100A2 PE=1 SV=3	1.116	1	0.158337	9.53203e-11
Q9UHR4	Brain-specific angiogenesis inhibitor 1-associated protein 2-like protein 1 OS=Homo sapiens GN=BAIAP2L1 PE=1 SV=2	1.116	1	0.158337	9.53203e-11
Q9NQG6	Mitochondrial dynamics protein MID51 OS=Homo sapiens GN=MIEF1 PE=1 SV=1	1.116	1	0.158337	9.53203e-11
Q7Z6M1	Rab9 effector protein with kelch motifs OS=Homo sapiens GN=RABEPK PE=1 SV=1	1.116	1	0.158337	9.53203e-11
Q8N9E0	Protein FAM133A OS=Homo sapiens GN=FAM133A PE=1 SV=1	1.116	1	0.158337	9.53203e-11
Q7Z6I8	UPF0461 protein C5orf24 OS=Homo sapiens GN=C5orf24 PE=1 SV=1	1.116	1	0.158337	9.53203e-11
P00491	Purine nucleoside phosphorylase OS=Homo sapiens GN=PNP PE=1 SV=2	1.115	1	0.157044	9.53203e-11
Q8WTT2	Nucleolar complex protein 3 homolog OS=Homo sapiens GN=NOC3L PE=1 SV=1	1.115	1	0.157044	9.53203e-11
P45880	Voltage-dependent anion-selective channel protein 2 OS=Homo sapiens GN=VDAC2 PE=1 SV=2	1.115	1	0.157044	9.53203e-11
Q09028	Histone-binding protein RBBP4 OS=Homo sapiens GN=RBBP4 PE=1 SV=3	1.115	1	0.157044	9.53203e-11
Q6PL18	ATPase family AAA domain-containing protein 2 OS=Homo sapiens GN=ATAD2 PE=1 SV=1	1.115	1	0.157044	9.53203e-11
P17480	Nucleolar transcription factor 1 OS=Homo sapiens GN=UBTF PE=1 SV=1	1.115	1	0.157044	9.53203e-11
P07864	L-lactate dehydrogenase C chain OS=Homo sapiens GN=LDHC PE=1 SV=4	1.115	1	0.157044	9.53203e-11
P04632	Calpain small subunit 1 OS=Homo sapiens GN=CAPNS1 PE=1 SV=1	1.115	1	0.157044	9.53203e-11
Q96MG2	Junctional sarcoplasmic reticulum protein 1 OS=Homo sapiens GN=JSRP1 PE=1 SV=1	1.115	1	0.157044	9.53203e-11
Q96RE7	Nucleus accumbens-associated protein 1 OS=Homo sapiens GN=NACC1 PE=1 SV=1	1.114	1	0.155749	9.53203e-11
Q14320	Protein FAM50A OS=Homo sapiens GN=FAM50A PE=1 SV=2	1.114	1	0.155749	9.53203e-11
Q0PNE2	Elongator complex protein 6 OS=Homo sapiens GN=ELP6 PE=1 SV=1	1.114	1	0.155749	9.53203e-11
Q9Y5V0	Zinc finger protein 706 OS=Homo sapiens GN=ZNF706 PE=1 SV=1	1.114	1	0.155749	9.53203e-11
Q9UKR5	Probable ergosterol biosynthetic protein 28 OS=Homo sapiens GN=ERG28 PE=1 SV=1	1.114	1	0.155749	9.53203e-11
P24001	Interleukin-32 OS=Homo sapiens GN=IL32 PE=1 SV=3	1.114	1	0.155749	9.53203e-11
P50995	Annexin A11 OS=Homo sapiens GN=ANXA11 PE=1 SV=1	1.113	1	0.154454	9.53203e-11
Q9Y608	Leucine-rich repeat flightless-interacting protein 2 OS=Homo sapiens GN=LRRFIP2 PE=1 SV=1	1.113	1	0.154454	9.53203e-11
Q9BTT0	Acidic leucine-rich nuclear phosphoprotein 32 family member E OS=Homo sapiens GN=ANP32E PE=1 SV=1	1.113	1	0.154454	9.53203e-11
Q9BUR5	MICOS complex subunit MIC26 OS=Homo sapiens GN=APOO PE=1 SV=1	1.113	1	0.154454	9.53203e-11
Q9P1Z2	Calcium-binding and coiled-coil domain-containing protein 1 OS=Homo sapiens GN=CALCOCO1 PE=1 SV=2	1.113	1	0.154454	9.53203e-11
Q86V48	Leucine zipper protein 1 OS=Homo sapiens GN=LUZP1 PE=1 SV=2	1.112	1	0.153157	9.53203e-11
Q9H361	Polyadenylate-binding protein 3 OS=Homo sapiens GN=PABPC3 PE=1 SV=2	1.112	1	0.153157	9.53203e-11
P35659	Protein DEK OS=Homo sapiens GN=DEK PE=1 SV=1	1.112	1	0.153157	9.53203e-11
P56182	Ribosomal RNA processing protein 1 homolog A OS=Homo sapiens GN=RRP1 PE=1 SV=1	1.112	1	0.153157	9.53203e-11
P13637	Sodium/potassium-transporting ATPase subunit alpha-3 OS=Homo sapiens GN=ATP1A3 PE=1 SV=3	1.112	1	0.153157	9.53203e-11
P49662	Caspase-4 OS=Homo sapiens GN=CASP4 PE=1 SV=1	1.112	1	0.153157	9.53203e-11
Q92547	DNA topoisomerase 2-binding protein 1 OS=Homo sapiens GN=TOPBP1 PE=1 SV=3	1.112	1	0.153157	9.53203e-11
Q13740	CD166 antigen OS=Homo sapiens GN=ALCAM PE=1 SV=2	1.112	1	0.153157	9.53203e-11
Q96EY4	Translation machinery-associated protein 16 OS=Homo sapiens GN=TMA16 PE=1 SV=2	1.112	1	0.153157	9.53203e-11
Q8WZ82	Esterase OVCA2 OS=Homo sapiens GN=OVCA2 PE=1 SV=1	1.112	1	0.153157	9.53203e-11
P29374	AT-rich interactive domain-containing protein 4A OS=Homo sapiens GN=ARID4A PE=1 SV=3	1.112	1	0.153157	9.53203e-11
O00635	E3 ubiquitin-protein ligase TRIM38 OS=Homo sapiens GN=TRIM38 PE=1 SV=1	1.112	1	0.153157	9.53203e-11
Q16831	Uridine phosphorylase 1 OS=Homo sapiens GN=UPP1 PE=1 SV=1	1.111	1	0.151859	9.53203e-11
O75027	ATP-binding cassette sub-family B member 7, mitochondrial OS=Homo sapiens GN=ABCB7 PE=1 SV=2	1.111	1	0.151859	9.53203e-11
P49840	Glycogen synthase kinase-3 alpha OS=Homo sapiens GN=GSK3A PE=1 SV=2	1.111	1	0.151859	9.53203e-11
P16104	Histone H2AX OS=Homo sapiens GN=H2AFX PE=1 SV=2	1.111	1	0.151859	9.53203e-11
P30307	M-phase inducer phosphatase 3 OS=Homo sapiens GN=CDC25C PE=1 SV=2	1.111	1	0.151859	9.53203e-11
Q9UBK9	Protein UXT OS=Homo sapiens GN=UXT PE=1 SV=1	1.111	1	0.151859	9.53203e-11
Q8N823	Zinc finger protein 611 OS=Homo sapiens GN=ZNF611 PE=1 SV=2	1.111	1	0.151859	9.53203e-11
Q9Y5V3	Melanoma-associated antigen D1 OS=Homo sapiens GN=MAGED1 PE=1 SV=3	1.111	1	0.151859	9.53203e-11
Q99943	1-acyl-sn-glycerol-3-phosphate acyltransferase alpha OS=Homo sapiens GN=AGPAT1 PE=1 SV=2	1.111	1	0.151859	9.53203e-11
O95563	Mitochondrial pyruvate carrier 2 OS=Homo sapiens GN=MPC2 PE=1 SV=1	1.111	1	0.151859	9.53203e-11
P13489	Ribonuclease inhibitor OS=Homo sapiens GN=RNH1 PE=1 SV=2	1.11	1	0.15056	9.53203e-11
Q96CW5	Gamma-tubulin complex component 3 OS=Homo sapiens GN=TUBGCP3 PE=1 SV=2	1.11	1	0.15056	9.53203e-11
P68431	Histone H3.1 OS=Homo sapiens GN=HIST1H3A PE=1 SV=2	1.11	1	0.15056	9.53203e-11
Q71DI3	Histone H3.2 OS=Homo sapiens GN=HIST2H3A PE=1 SV=3	1.11	1	0.15056	9.53203e-11
Q16695	Histone H3.1t OS=Homo sapiens GN=HIST3H3 PE=1 SV=3	1.11	1	0.15056	9.53203e-11
O00264	Membrane-associated progesterone receptor component 1 OS=Homo sapiens GN=PGRMC1 PE=1 SV=3	1.11	1	0.15056	9.53203e-11
Q6ZRQ5	Protein MMS22-like OS=Homo sapiens GN=MMS22L PE=1 SV=3	1.11	1	0.15056	9.53203e-11
P51956	Serine/threonine-protein kinase Nek3 OS=Homo sapiens GN=NEK3 PE=1 SV=2	1.11	1	0.15056	9.53203e-11
Q9GZT8	NIF3-like protein 1 OS=Homo sapiens GN=NIF3L1 PE=1 SV=2	1.11	1	0.15056	9.53203e-11
Q96A46	Mitoferrin-2 OS=Homo sapiens GN=SLC25A28 PE=2 SV=1	1.11	1	0.15056	9.53203e-11
P29692	Elongation factor 1-delta OS=Homo sapiens GN=EEF1D PE=1 SV=5	1.109	1	0.149259	9.53203e-11
Q9UMR2	ATP-dependent RNA helicase DDX19B OS=Homo sapiens GN=DDX19B PE=1 SV=1	1.109	1	0.149259	9.53203e-11
Q8NFF5	FAD synthase OS=Homo sapiens GN=FLAD1 PE=1 SV=1	1.109	1	0.149259	9.53203e-11
Q8N3X1	Formin-binding protein 4 OS=Homo sapiens GN=FNBP4 PE=1 SV=3	1.109	1	0.149259	9.53203e-11
P18077	60S ribosomal protein L35a OS=Homo sapiens GN=RPL35A PE=1 SV=2	1.109	1	0.149259	9.53203e-11
Q86UY6	N-alpha-acetyltransferase 40 OS=Homo sapiens GN=NAA40 PE=1 SV=1	1.109	1	0.149259	9.53203e-11
O96007	Molybdopterin synthase catalytic subunit OS=Homo sapiens GN=MOCS2 PE=1 SV=1	1.109	1	0.149259	9.53203e-11
Q6PID6	Tetratricopeptide repeat protein 33 OS=Homo sapiens GN=TTC33 PE=1 SV=2	1.109	1	0.149259	9.53203e-11
P33947	ER lumen protein-retaining receptor 2 OS=Homo sapiens GN=KDELR2 PE=1 SV=1	1.109	1	0.149259	9.53203e-11
P24390	ER lumen protein-retaining receptor 1 OS=Homo sapiens GN=KDELR1 PE=1 SV=1	1.109	1	0.149259	9.53203e-11
P16152	Carbonyl reductase [NADPH] 1 OS=Homo sapiens GN=CBR1 PE=1 SV=3	1.108	1	0.147958	9.53203e-11
Q00325	Phosphate carrier protein, mitochondrial OS=Homo sapiens GN=SLC25A3 PE=1 SV=2	1.108	1	0.147958	9.53203e-11
Q15050	Ribosome biogenesis regulatory protein homolog OS=Homo sapiens GN=RRS1 PE=1 SV=2	1.108	1	0.147958	9.53203e-11
P27361	Mitogen-activated protein kinase 3 OS=Homo sapiens GN=MAPK3 PE=1 SV=4	1.108	1	0.147958	9.53203e-11
Q15398	Disks large-associated protein 5 OS=Homo sapiens GN=DLGAP5 PE=1 SV=2	1.108	1	0.147958	9.53203e-11
Q8N752	Casein kinase I isoform alpha-like OS=Homo sapiens GN=CSNK1A1L PE=2 SV=2	1.108	1	0.147958	9.53203e-11
P54707	Potassium-transporting ATPase alpha chain 2 OS=Homo sapiens GN=ATP12A PE=1 SV=3	1.108	1	0.147958	9.53203e-11
Q8IWB1	Inositol 1,4,5-trisphosphate receptor-interacting protein OS=Homo sapiens GN=ITPRIP PE=1 SV=1	1.108	1	0.147958	9.53203e-11
P0DPB5	Protein POLR1D, isoform 2 OS=Homo sapiens GN=POLR1D PE=1 SV=1	1.108	1	0.147958	9.53203e-11
Q8TDM6	Disks large homolog 5 OS=Homo sapiens GN=DLG5 PE=1 SV=4	1.108	1	0.147958	9.53203e-11
O15078	Centrosomal protein of 290 kDa OS=Homo sapiens GN=CEP290 PE=1 SV=2	1.108	1	0.147958	9.53203e-11
Q14978	Nucleolar and coiled-body phosphoprotein 1 OS=Homo sapiens GN=NOLC1 PE=1 SV=2	1.107	1	0.146655	9.53203e-11
O75347	Tubulin-specific chaperone A OS=Homo sapiens GN=TBCA PE=1 SV=3	1.107	1	0.146655	9.53203e-11
Q7Z7F0	KH homology domain-containing protein 4 OS=Homo sapiens GN=KHDC4 PE=1 SV=1	1.107	1	0.146655	9.53203e-11
P50991	T-complex protein 1 subunit delta OS=Homo sapiens GN=CCT4 PE=1 SV=4	1.106	1	0.145351	9.53203e-11
Q96PK6	RNA-binding protein 14 OS=Homo sapiens GN=RBM14 PE=1 SV=2	1.106	1	0.145351	9.53203e-11
O14646	Chromodomain-helicase-DNA-binding protein 1 OS=Homo sapiens GN=CHD1 PE=1 SV=2	1.106	1	0.145351	9.53203e-11
Q9UL63	Muskelin OS=Homo sapiens GN=MKLN1 PE=1 SV=2	1.106	1	0.145351	9.53203e-11
Q13614	Myotubularin-related protein 2 OS=Homo sapiens GN=MTMR2 PE=1 SV=4	1.106	1	0.145351	9.53203e-11
Q9H0C2	ADP/ATP translocase 4 OS=Homo sapiens GN=SLC25A31 PE=2 SV=1	1.106	1	0.145351	9.53203e-11
P07992	DNA excision repair protein ERCC-1 OS=Homo sapiens GN=ERCC1 PE=1 SV=1	1.106	1	0.145351	9.53203e-11
Q9H204	Mediator of RNA polymerase II transcription subunit 28 OS=Homo sapiens GN=MED28 PE=1 SV=1	1.106	1	0.145351	9.53203e-11
Q96NW7	Leucine-rich repeat-containing protein 7 OS=Homo sapiens GN=LRRC7 PE=1 SV=1	1.106	1	0.145351	9.53203e-11
O60313	Dynamin-like 120 kDa protein, mitochondrial OS=Homo sapiens GN=OPA1 PE=1 SV=3	1.105	1	0.144046	9.53203e-11
P30154	Serine/threonine-protein phosphatase 2A 65 kDa regulatory subunit A beta isoform OS=Homo sapiens GN=PPP2R1B PE=1 SV=3	1.105	1	0.144046	9.53203e-11
Q9NYV6	RNA polymerase I-specific transcription initiation factor RRN3 OS=Homo sapiens GN=RRN3 PE=1 SV=1	1.105	1	0.144046	9.53203e-11
Q9P1Y5	Calmodulin-regulated spectrin-associated protein 3 OS=Homo sapiens GN=CAMSAP3 PE=1 SV=2	1.105	1	0.144046	9.53203e-11
O96017	Serine/threonine-protein kinase Chk2 OS=Homo sapiens GN=CHEK2 PE=1 SV=1	1.105	1	0.144046	9.53203e-11
Q9UBX3	Mitochondrial dicarboxylate carrier OS=Homo sapiens GN=SLC25A10 PE=1 SV=2	1.105	1	0.144046	9.53203e-11
Q9UQN3	Charged multivesicular body protein 2b OS=Homo sapiens GN=CHMP2B PE=1 SV=1	1.105	1	0.144046	9.53203e-11
A6NIE6	Putative RRN3-like protein RRN3P2 OS=Homo sapiens GN=RRN3P2 PE=5 SV=3	1.105	1	0.144046	9.53203e-11
Q14534	Squalene monooxygenase OS=Homo sapiens GN=SQLE PE=1 SV=3	1.105	1	0.144046	9.53203e-11
Q9NU19	TBC1 domain family member 22B OS=Homo sapiens GN=TBC1D22B PE=1 SV=3	1.105	1	0.144046	9.53203e-11
P51858	Hepatoma-derived growth factor OS=Homo sapiens GN=HDGF PE=1 SV=1	1.104	1	0.14274	9.53203e-11
Q9H0G5	Nuclear speckle splicing regulatory protein 1 OS=Homo sapiens GN=NSRP1 PE=1 SV=1	1.104	1	0.14274	9.53203e-11
Q2TAM9	Tumor suppressor candidate gene 1 protein OS=Homo sapiens GN=TUSC1 PE=1 SV=3	1.104	1	0.14274	9.53203e-11
Q9H4M3	F-box only protein 44 OS=Homo sapiens GN=FBXO44 PE=1 SV=3	1.104	1	0.14274	9.53203e-11
Q32NC0	UPF0711 protein C18orf21 OS=Homo sapiens GN=C18orf21 PE=1 SV=1	1.104	1	0.14274	9.53203e-11
Q9NR48	Histone-lysine N-methyltransferase ASH1L OS=Homo sapiens GN=ASH1L PE=1 SV=2	1.104	1	0.14274	9.53203e-11
O00154	Cytosolic acyl coenzyme A thioester hydrolase OS=Homo sapiens GN=ACOT7 PE=1 SV=3	1.103	1	0.141433	9.53203e-11
Q8NEJ9	Neuroguidin OS=Homo sapiens GN=NGDN PE=1 SV=1	1.103	1	0.141433	9.53203e-11
Q9Y3E7	Charged multivesicular body protein 3 OS=Homo sapiens GN=CHMP3 PE=1 SV=3	1.103	1	0.141433	9.53203e-11
Q96HC4	PDZ and LIM domain protein 5 OS=Homo sapiens GN=PDLIM5 PE=1 SV=5	1.103	1	0.141433	9.53203e-11
O75676	Ribosomal protein S6 kinase alpha-4 OS=Homo sapiens GN=RPS6KA4 PE=1 SV=1	1.103	1	0.141433	9.53203e-11
Q6AI12	Ankyrin repeat domain-containing protein 40 OS=Homo sapiens GN=ANKRD40 PE=1 SV=2	1.103	1	0.141433	9.53203e-11
Q9H079	KATNB1-like protein 1 OS=Homo sapiens GN=KATNBL1 PE=1 SV=1	1.103	1	0.141433	9.53203e-11
Q8N684	Cleavage and polyadenylation specificity factor subunit 7 OS=Homo sapiens GN=CPSF7 PE=1 SV=1	1.102	1	0.140124	9.53203e-11
P01111	GTPase NRas OS=Homo sapiens GN=NRAS PE=1 SV=1	1.102	1	0.140124	9.53203e-11
Q86WA8	Lon protease homolog 2, peroxisomal OS=Homo sapiens GN=LONP2 PE=1 SV=1	1.102	1	0.140124	9.53203e-11
O95819	Mitogen-activated protein kinase kinase kinase kinase 4 OS=Homo sapiens GN=MAP4K4 PE=1 SV=2	1.102	1	0.140124	9.53203e-11
Q05193	Dynamin-1 OS=Homo sapiens GN=DNM1 PE=1 SV=2	1.102	1	0.140124	9.53203e-11
P20671	Histone H2A type 1-D OS=Homo sapiens GN=HIST1H2AD PE=1 SV=2	1.102	1	0.140124	9.53203e-11
P04908	Histone H2A type 1-B/E OS=Homo sapiens GN=HIST1H2AB PE=1 SV=2	1.102	1	0.140124	9.53203e-11
Q7L7L0	Histone H2A type 3 OS=Homo sapiens GN=HIST3H2A PE=1 SV=3	1.102	1	0.140124	9.53203e-11
Q86X02	Cerebellar degeneration-related protein 2-like OS=Homo sapiens GN=CDR2L PE=1 SV=2	1.102	1	0.140124	9.53203e-11
Q01196	Runt-related transcription factor 1 OS=Homo sapiens GN=RUNX1 PE=1 SV=3	1.102	1	0.140124	9.53203e-11
O95622	Adenylate cyclase type 5 OS=Homo sapiens GN=ADCY5 PE=1 SV=3	1.102	1	0.140124	9.53203e-11
O43306	Adenylate cyclase type 6 OS=Homo sapiens GN=ADCY6 PE=1 SV=2	1.102	1	0.140124	9.53203e-11
Q13601	KRR1 small subunit processome component homolog OS=Homo sapiens GN=KRR1 PE=1 SV=4	1.101	1	0.138814	9.53203e-11
Q9H0U4	Ras-related protein Rab-1B OS=Homo sapiens GN=RAB1B PE=1 SV=1	1.101	1	0.138814	9.53203e-11
Q9NPD3	Exosome complex component RRP41 OS=Homo sapiens GN=EXOSC4 PE=1 SV=3	1.101	1	0.138814	9.53203e-11
P13984	General transcription factor IIF subunit 2 OS=Homo sapiens GN=GTF2F2 PE=1 SV=2	1.101	1	0.138814	9.53203e-11
Q9NZD8	Maspardin OS=Homo sapiens GN=SPG21 PE=1 SV=1	1.101	1	0.138814	9.53203e-11
O14647	Chromodomain-helicase-DNA-binding protein 2 OS=Homo sapiens GN=CHD2 PE=1 SV=2	1.101	1	0.138814	9.53203e-11
Q8N302	Angiogenic factor with G patch and FHA domains 1 OS=Homo sapiens GN=AGGF1 PE=1 SV=2	1.101	1	0.138814	9.53203e-11
Q12962	Transcription initiation factor TFIID subunit 10 OS=Homo sapiens GN=TAF10 PE=1 SV=1	1.101	1	0.138814	9.53203e-11
O60282	Kinesin heavy chain isoform 5C OS=Homo sapiens GN=KIF5C PE=1 SV=1	1.1	1	0.137504	9.53203e-11
Q9NWY4	Histone PARylation factor 1 OS=Homo sapiens GN=HPF1 PE=1 SV=2	1.1	1	0.137504	9.53203e-11
Q9BTD8	RNA-binding protein 42 OS=Homo sapiens GN=RBM42 PE=1 SV=1	1.1	1	0.137504	9.53203e-11
O95251	Histone acetyltransferase KAT7 OS=Homo sapiens GN=KAT7 PE=1 SV=1	1.1	1	0.137504	9.53203e-11
O15118	Niemann-Pick C1 protein OS=Homo sapiens GN=NPC1 PE=1 SV=2	1.1	1	0.137504	9.53203e-11
Q9H254	Spectrin beta chain, non-erythrocytic 4 OS=Homo sapiens GN=SPTBN4 PE=1 SV=2	1.1	1	0.137504	9.53203e-11
Q5T1V6	Probable ATP-dependent RNA helicase DDX59 OS=Homo sapiens GN=DDX59 PE=1 SV=1	1.1	1	0.137504	9.53203e-11
O14773	Tripeptidyl-peptidase 1 OS=Homo sapiens GN=TPP1 PE=1 SV=2	1.1	1	0.137504	9.53203e-11
Q9H8M1	Coenzyme Q-binding protein COQ10 homolog B, mitochondrial OS=Homo sapiens GN=COQ10B PE=2 SV=1	1.1	1	0.137504	9.53203e-11
Q13488	V-type proton ATPase 116 kDa subunit a isoform 3 OS=Homo sapiens GN=TCIRG1 PE=1 SV=3	1.1	1	0.137504	9.53203e-11
P40306	Proteasome subunit beta type-10 OS=Homo sapiens GN=PSMB10 PE=1 SV=1	1.1	1	0.137504	9.53203e-11
P23921	Ribonucleoside-diphosphate reductase large subunit OS=Homo sapiens GN=RRM1 PE=1 SV=1	1.099	1	0.136191	9.53203e-11
P25788	Proteasome subunit alpha type-3 OS=Homo sapiens GN=PSMA3 PE=1 SV=2	1.099	1	0.136191	9.53203e-11
P18085	ADP-ribosylation factor 4 OS=Homo sapiens GN=ARF4 PE=1 SV=3	1.099	1	0.136191	9.53203e-11
Q96MU7	YTH domain-containing protein 1 OS=Homo sapiens GN=YTHDC1 PE=1 SV=3	1.099	1	0.136191	9.53203e-11
Q12872	Splicing factor, suppressor of white-apricot homolog OS=Homo sapiens GN=SFSWAP PE=1 SV=3	1.099	1	0.136191	9.53203e-11
Q13485	Mothers against decapentaplegic homolog 4 OS=Homo sapiens GN=SMAD4 PE=1 SV=1	1.099	1	0.136191	9.53203e-11
Q9NVR2	Integrator complex subunit 10 OS=Homo sapiens GN=INTS10 PE=1 SV=2	1.099	1	0.136191	9.53203e-11
O15091	Mitochondrial ribonuclease P catalytic subunit OS=Homo sapiens GN=KIAA0391 PE=1 SV=2	1.099	1	0.136191	9.53203e-11
Q9NPR9	Protein GPR108 OS=Homo sapiens GN=GPR108 PE=2 SV=3	1.099	1	0.136191	9.53203e-11
Q8NFD2	Ankyrin repeat and protein kinase domain-containing protein 1 OS=Homo sapiens GN=ANKK1 PE=2 SV=1	1.099	1	0.136191	9.53203e-11
P43403	Tyrosine-protein kinase ZAP-70 OS=Homo sapiens GN=ZAP70 PE=1 SV=1	1.099	1	0.136191	9.53203e-11
P98175	RNA-binding protein 10 OS=Homo sapiens GN=RBM10 PE=1 SV=3	1.098	1	0.134878	9.53203e-11
P61981	14-3-3 protein gamma OS=Homo sapiens GN=YWHAG PE=1 SV=2	1.098	1	0.134878	9.53203e-11
Q9Y6E2	Basic leucine zipper and W2 domain-containing protein 2 OS=Homo sapiens GN=BZW2 PE=1 SV=1	1.098	1	0.134878	9.53203e-11
P26599	Polypyrimidine tract-binding protein 1 OS=Homo sapiens GN=PTBP1 PE=1 SV=1	1.098	1	0.134878	9.53203e-11
Q9UHD2	Serine/threonine-protein kinase TBK1 OS=Homo sapiens GN=TBK1 PE=1 SV=1	1.098	1	0.134878	9.53203e-11
Q8NG31	Kinetochore scaffold 1 OS=Homo sapiens GN=KNL1 PE=1 SV=3	1.098	1	0.134878	9.53203e-11
O43293	Death-associated protein kinase 3 OS=Homo sapiens GN=DAPK3 PE=1 SV=1	1.098	1	0.134878	9.53203e-11
Q9BRJ7	Tudor-interacting repair regulator protein OS=Homo sapiens GN=NUDT16L1 PE=1 SV=1	1.098	1	0.134878	9.53203e-11
Q99755	Phosphatidylinositol 4-phosphate 5-kinase type-1 alpha OS=Homo sapiens GN=PIP5K1A PE=1 SV=1	1.098	1	0.134878	9.53203e-11
Q9P265	Disco-interacting protein 2 homolog B OS=Homo sapiens GN=DIP2B PE=1 SV=3	1.098	1	0.134878	9.53203e-11
Q6PIW4	Fidgetin-like protein 1 OS=Homo sapiens GN=FIGNL1 PE=1 SV=2	1.098	1	0.134878	9.53203e-11
Q9UKT8	F-box/WD repeat-containing protein 2 OS=Homo sapiens GN=FBXW2 PE=1 SV=2	1.098	1	0.134878	9.53203e-11
Q15906	Vacuolar protein sorting-associated protein 72 homolog OS=Homo sapiens GN=VPS72 PE=1 SV=1	1.098	1	0.134878	9.53203e-11
Q09013	Myotonin-protein kinase OS=Homo sapiens GN=DMPK PE=1 SV=3	1.098	1	0.134878	9.53203e-11
O95757	Heat shock 70 kDa protein 4L OS=Homo sapiens GN=HSPA4L PE=1 SV=3	1.097	1	0.133564	9.53203e-11
P78344	Eukaryotic translation initiation factor 4 gamma 2 OS=Homo sapiens GN=EIF4G2 PE=1 SV=1	1.097	1	0.133564	9.53203e-11
Q92769	Histone deacetylase 2 OS=Homo sapiens GN=HDAC2 PE=1 SV=2	1.097	1	0.133564	9.53203e-11
A6NIZ1	Ras-related protein Rap-1b-like protein OS=Homo sapiens PE=2 SV=1	1.097	1	0.133564	9.53203e-11
Q7L5D6	Golgi to ER traffic protein 4 homolog OS=Homo sapiens GN=GET4 PE=1 SV=1	1.097	1	0.133564	9.53203e-11
Q96QE5	Transcription elongation factor, mitochondrial OS=Homo sapiens GN=TEFM PE=1 SV=1	1.097	1	0.133564	9.53203e-11
Q9H2V7	Protein spinster homolog 1 OS=Homo sapiens GN=SPNS1 PE=1 SV=1	1.097	1	0.133564	9.53203e-11
Q86X83	COMM domain-containing protein 2 OS=Homo sapiens GN=COMMD2 PE=1 SV=2	1.097	1	0.133564	9.53203e-11
O14523	Phospholipid transfer protein C2CD2L OS=Homo sapiens GN=C2CD2L PE=1 SV=3	1.097	1	0.133564	9.53203e-11
Q9NRM1	Enamelin OS=Homo sapiens GN=ENAM PE=1 SV=3	1.097	1	0.133564	9.53203e-11
P48553	Trafficking protein particle complex subunit 10 OS=Homo sapiens GN=TRAPPC10 PE=1 SV=2	1.097	1	0.133564	9.53203e-11
Q01954	Zinc finger protein basonuclin-1 OS=Homo sapiens GN=BNC1 PE=1 SV=2	1.097	1	0.133564	9.53203e-11
Q6ZN30	Zinc finger protein basonuclin-2 OS=Homo sapiens GN=BNC2 PE=1 SV=1	1.097	1	0.133564	9.53203e-11
O75419	Cell division control protein 45 homolog OS=Homo sapiens GN=CDC45 PE=1 SV=1	1.096	1	0.132248	9.53203e-11
P49841	Glycogen synthase kinase-3 beta OS=Homo sapiens GN=GSK3B PE=1 SV=2	1.096	1	0.132248	9.53203e-11
Q96QC0	Serine/threonine-protein phosphatase 1 regulatory subunit 10 OS=Homo sapiens GN=PPP1R10 PE=1 SV=1	1.096	1	0.132248	9.53203e-11
P09012	U1 small nuclear ribonucleoprotein A OS=Homo sapiens GN=SNRPA PE=1 SV=3	1.096	1	0.132248	9.53203e-11
Q9UKY1	Zinc fingers and homeoboxes protein 1 OS=Homo sapiens GN=ZHX1 PE=1 SV=1	1.096	1	0.132248	9.53203e-11
Q8NEG4	Protein FAM83F OS=Homo sapiens GN=FAM83F PE=1 SV=1	1.096	1	0.132248	9.53203e-11
Q5MNZ6	WD repeat domain phosphoinositide-interacting protein 3 OS=Homo sapiens GN=WDR45B PE=2 SV=2	1.096	1	0.132248	9.53203e-11
O60664	Perilipin-3 OS=Homo sapiens GN=PLIN3 PE=1 SV=3	1.095	1	0.130931	9.53203e-11
Q13838	Spliceosome RNA helicase DDX39B OS=Homo sapiens GN=DDX39B PE=1 SV=1	1.095	1	0.130931	9.53203e-11
Q08945	FACT complex subunit SSRP1 OS=Homo sapiens GN=SSRP1 PE=1 SV=1	1.095	1	0.130931	9.53203e-11
Q92615	La-related protein 4B OS=Homo sapiens GN=LARP4B PE=1 SV=3	1.095	1	0.130931	9.53203e-11
Q5VW36	Focadhesin OS=Homo sapiens GN=FOCAD PE=1 SV=1	1.095	1	0.130931	9.53203e-11
Q9BW61	DET1- and DDB1-associated protein 1 OS=Homo sapiens GN=DDA1 PE=1 SV=1	1.095	1	0.130931	9.53203e-11
P51798	H(+)/Cl(-) exchange transporter 7 OS=Homo sapiens GN=CLCN7 PE=1 SV=2	1.095	1	0.130931	9.53203e-11
P25205	DNA replication licensing factor MCM3 OS=Homo sapiens GN=MCM3 PE=1 SV=3	1.094	1	0.129613	9.53203e-11
P19338	Nucleolin OS=Homo sapiens GN=NCL PE=1 SV=3	1.094	1	0.129613	9.53203e-11
Q15019	Septin-2 OS=Homo sapiens GN=SEPT2 PE=1 SV=1	1.094	1	0.129613	9.53203e-11
Q14157	Ubiquitin-associated protein 2-like OS=Homo sapiens GN=UBAP2L PE=1 SV=2	1.094	1	0.129613	9.53203e-11
Q15070	Mitochondrial inner membrane protein OXA1L OS=Homo sapiens GN=OXA1L PE=1 SV=3	1.094	1	0.129613	9.53203e-11
Q9Y6W5	Wiskott-Aldrich syndrome protein family member 2 OS=Homo sapiens GN=WASF2 PE=1 SV=3	1.094	1	0.129613	9.53203e-11
Q6NVV1	Putative 60S ribosomal protein L13a protein RPL13AP3 OS=Homo sapiens GN=RPL13AP3 PE=5 SV=1	1.094	1	0.129613	9.53203e-11
Q7L1V2	Vacuolar fusion protein MON1 homolog B OS=Homo sapiens GN=MON1B PE=1 SV=1	1.094	1	0.129613	9.53203e-11
P10176	Cytochrome c oxidase subunit 8A, mitochondrial OS=Homo sapiens GN=COX8A PE=1 SV=2	1.094	1	0.129613	9.53203e-11
Q9Y4G8	Rap guanine nucleotide exchange factor 2 OS=Homo sapiens GN=RAPGEF2 PE=1 SV=1	1.094	1	0.129613	9.53203e-11
P21333	Filamin-A OS=Homo sapiens GN=FLNA PE=1 SV=4	1.093	1	0.128293	9.53203e-11
Q99575	Ribonucleases P/MRP protein subunit POP1 OS=Homo sapiens GN=POP1 PE=1 SV=2	1.093	1	0.128293	9.53203e-11
O60641	Clathrin coat assembly protein AP180 OS=Homo sapiens GN=SNAP91 PE=1 SV=2	1.093	1	0.128293	9.53203e-11
O15234	Protein CASC3 OS=Homo sapiens GN=CASC3 PE=1 SV=2	1.093	1	0.128293	9.53203e-11
Q96RL1	BRCA1-A complex subunit RAP80 OS=Homo sapiens GN=UIMC1 PE=1 SV=2	1.093	1	0.128293	9.53203e-11
P19532	Transcription factor E3 OS=Homo sapiens GN=TFE3 PE=1 SV=4	1.093	1	0.128293	9.53203e-11
Q5VWQ8	Disabled homolog 2-interacting protein OS=Homo sapiens GN=DAB2IP PE=1 SV=2	1.093	1	0.128293	9.53203e-11
Q2TAC2	Coiled-coil domain-containing protein 57 OS=Homo sapiens GN=CCDC57 PE=1 SV=2	1.093	1	0.128293	9.53203e-11
O95235	Kinesin-like protein KIF20A OS=Homo sapiens GN=KIF20A PE=1 SV=1	1.093	1	0.128293	9.53203e-11
Q9UJF2	Ras GTPase-activating protein nGAP OS=Homo sapiens GN=RASAL2 PE=1 SV=2	1.093	1	0.128293	9.53203e-11
Q96PV0	Ras/Rap GTPase-activating protein SynGAP OS=Homo sapiens GN=SYNGAP1 PE=1 SV=4	1.093	1	0.128293	9.53203e-11
Q86YV0	RAS protein activator like-3 OS=Homo sapiens GN=RASAL3 PE=1 SV=2	1.093	1	0.128293	9.53203e-11
Q14204	Cytoplasmic dynein 1 heavy chain 1 OS=Homo sapiens GN=DYNC1H1 PE=1 SV=5	1.092	1	0.126973	9.53203e-11
P46063	ATP-dependent DNA helicase Q1 OS=Homo sapiens GN=RECQL PE=1 SV=3	1.092	1	0.126973	9.53203e-11
Q9NRX1	RNA-binding protein PNO1 OS=Homo sapiens GN=PNO1 PE=1 SV=1	1.092	1	0.126973	9.53203e-11
O60504	Vinexin OS=Homo sapiens GN=SORBS3 PE=1 SV=2	1.092	1	0.126973	9.53203e-11
Q9Y2L5	Trafficking protein particle complex subunit 8 OS=Homo sapiens GN=TRAPPC8 PE=1 SV=2	1.092	1	0.126973	9.53203e-11
O75665	Oral-facial-digital syndrome 1 protein OS=Homo sapiens GN=OFD1 PE=1 SV=1	1.092	1	0.126973	9.53203e-11
Q8N5P1	Zinc finger CCCH domain-containing protein 8 OS=Homo sapiens GN=ZC3H8 PE=1 SV=2	1.092	1	0.126973	9.53203e-11
Q9NV66	S-adenosyl-L-methionine-dependent tRNA 4-demethylwyosine synthase OS=Homo sapiens GN=TYW1 PE=2 SV=2	1.092	1	0.126973	9.53203e-11
Q92536	Y+L amino acid transporter 2 OS=Homo sapiens GN=SLC7A6 PE=1 SV=3	1.092	1	0.126973	9.53203e-11
Q9UM01	Y+L amino acid transporter 1 OS=Homo sapiens GN=SLC7A7 PE=1 SV=2	1.092	1	0.126973	9.53203e-11
Q8WV93	AFG1-like ATPase OS=Homo sapiens GN=AFG1L PE=1 SV=2	1.092	1	0.126973	9.53203e-11
O00273	DNA fragmentation factor subunit alpha OS=Homo sapiens GN=DFFA PE=1 SV=1	1.091	1	0.125651	9.53203e-11
Q02543	60S ribosomal protein L18a OS=Homo sapiens GN=RPL18A PE=1 SV=2	1.091	1	0.125651	9.53203e-11
Q15056	Eukaryotic translation initiation factor 4H OS=Homo sapiens GN=EIF4H PE=1 SV=5	1.091	1	0.125651	9.53203e-11
Q7Z2K8	G protein-regulated inducer of neurite outgrowth 1 OS=Homo sapiens GN=GPRIN1 PE=1 SV=2	1.091	1	0.125651	9.53203e-11
Q92947	Glutaryl-CoA dehydrogenase, mitochondrial OS=Homo sapiens GN=GCDH PE=1 SV=1	1.091	1	0.125651	9.53203e-11
O95983	Methyl-CpG-binding domain protein 3 OS=Homo sapiens GN=MBD3 PE=1 SV=1	1.091	1	0.125651	9.53203e-11
Q9NQH7	Probable Xaa-Pro aminopeptidase 3 OS=Homo sapiens GN=XPNPEP3 PE=1 SV=1	1.091	1	0.125651	9.53203e-11
Q9H832	Ubiquitin-conjugating enzyme E2 Z OS=Homo sapiens GN=UBE2Z PE=1 SV=2	1.091	1	0.125651	9.53203e-11
O75909	Cyclin-K OS=Homo sapiens GN=CCNK PE=1 SV=2	1.091	1	0.125651	9.53203e-11
Q8N5B7	Ceramide synthase 5 OS=Homo sapiens GN=CERS5 PE=2 SV=1	1.091	1	0.125651	9.53203e-11
P10243	Myb-related protein A OS=Homo sapiens GN=MYBL1 PE=1 SV=2	1.091	1	0.125651	9.53203e-11
P10242	Transcriptional activator Myb OS=Homo sapiens GN=MYB PE=1 SV=2	1.091	1	0.125651	9.53203e-11
P07355	Annexin A2 OS=Homo sapiens GN=ANXA2 PE=1 SV=2	1.09	1	0.124328	9.53203e-11
O43491	Band 4.1-like protein 2 OS=Homo sapiens GN=EPB41L2 PE=1 SV=1	1.09	1	0.124328	9.53203e-11
Q99661	Kinesin-like protein KIF2C OS=Homo sapiens GN=KIF2C PE=1 SV=2	1.09	1	0.124328	9.53203e-11
P20073	Annexin A7 OS=Homo sapiens GN=ANXA7 PE=1 SV=3	1.09	1	0.124328	9.53203e-11
P30533	Alpha-2-macroglobulin receptor-associated protein OS=Homo sapiens GN=LRPAP1 PE=1 SV=1	1.09	1	0.124328	9.53203e-11
Q15417	Calponin-3 OS=Homo sapiens GN=CNN3 PE=1 SV=1	1.09	1	0.124328	9.53203e-11
Q69YN4	Protein virilizer homolog OS=Homo sapiens GN=VIRMA PE=1 SV=2	1.09	1	0.124328	9.53203e-11
Q9BZD3	Putative GRINL1B complex locus protein 2 OS=Homo sapiens GN=GCOM2 PE=5 SV=2	1.09	1	0.124328	9.53203e-11
P0CAP2	DNA-directed RNA polymerase II subunit GRINL1A OS=Homo sapiens GN=POLR2M PE=1 SV=1	1.09	1	0.124328	9.53203e-11
Q9Y580	RNA-binding protein 7 OS=Homo sapiens GN=RBM7 PE=1 SV=1	1.09	1	0.124328	9.53203e-11
P54764	Ephrin type-A receptor 4 OS=Homo sapiens GN=EPHA4 PE=1 SV=1	1.09	1	0.124328	9.53203e-11
Q8IWC1	MAP7 domain-containing protein 3 OS=Homo sapiens GN=MAP7D3 PE=1 SV=2	1.09	1	0.124328	9.53203e-11
Q16584	Mitogen-activated protein kinase kinase kinase 11 OS=Homo sapiens GN=MAP3K11 PE=1 SV=1	1.09	1	0.124328	9.53203e-11
Q86UT6	NLR family member X1 OS=Homo sapiens GN=NLRX1 PE=1 SV=1	1.09	1	0.124328	9.53203e-11
P15822	Zinc finger protein 40 OS=Homo sapiens GN=HIVEP1 PE=1 SV=3	1.09	1	0.124328	9.53203e-11
O75717	WD repeat and HMG-box DNA-binding protein 1 OS=Homo sapiens GN=WDHD1 PE=1 SV=1	1.089	1	0.123004	9.53203e-11
Q9Y613	FH1/FH2 domain-containing protein 1 OS=Homo sapiens GN=FHOD1 PE=1 SV=3	1.089	1	0.123004	9.53203e-11
Q9Y6D6	Brefeldin A-inhibited guanine nucleotide-exchange protein 1 OS=Homo sapiens GN=ARFGEF1 PE=1 SV=2	1.089	1	0.123004	9.53203e-11
Q14145	Kelch-like ECH-associated protein 1 OS=Homo sapiens GN=KEAP1 PE=1 SV=2	1.089	1	0.123004	9.53203e-11
P35237	Serpin B6 OS=Homo sapiens GN=SERPINB6 PE=1 SV=3	1.089	1	0.123004	9.53203e-11
Q99439	Calponin-2 OS=Homo sapiens GN=CNN2 PE=1 SV=4	1.089	1	0.123004	9.53203e-11
Q9UDY2	Tight junction protein ZO-2 OS=Homo sapiens GN=TJP2 PE=1 SV=2	1.089	1	0.123004	9.53203e-11
Q04725	Transducin-like enhancer protein 2 OS=Homo sapiens GN=TLE2 PE=1 SV=2	1.089	1	0.123004	9.53203e-11
Q9Y639	Neuroplastin OS=Homo sapiens GN=NPTN PE=1 SV=2	1.089	1	0.123004	9.53203e-11
Q9Y4D8	Probable E3 ubiquitin-protein ligase HECTD4 OS=Homo sapiens GN=HECTD4 PE=1 SV=5	1.089	1	0.123004	9.53203e-11
P47897	Glutamine--tRNA ligase OS=Homo sapiens GN=QARS PE=1 SV=1	1.088	1	0.121679	9.53203e-11
O00425	Insulin-like growth factor 2 mRNA-binding protein 3 OS=Homo sapiens GN=IGF2BP3 PE=1 SV=2	1.088	1	0.121679	9.53203e-11
Q8TED0	U3 small nucleolar RNA-associated protein 15 homolog OS=Homo sapiens GN=UTP15 PE=1 SV=3	1.088	1	0.121679	9.53203e-11
Q96I25	Splicing factor 45 OS=Homo sapiens GN=RBM17 PE=1 SV=1	1.088	1	0.121679	9.53203e-11
P49366	Deoxyhypusine synthase OS=Homo sapiens GN=DHPS PE=1 SV=1	1.088	1	0.121679	9.53203e-11
Q9UPN9	E3 ubiquitin-protein ligase TRIM33 OS=Homo sapiens GN=TRIM33 PE=1 SV=3	1.088	1	0.121679	9.53203e-11
Q13155	Aminoacyl tRNA synthase complex-interacting multifunctional protein 2 OS=Homo sapiens GN=AIMP2 PE=1 SV=2	1.088	1	0.121679	9.53203e-11
Q9NZD2	Glycolipid transfer protein OS=Homo sapiens GN=GLTP PE=1 SV=3	1.088	1	0.121679	9.53203e-11
P62304	Small nuclear ribonucleoprotein E OS=Homo sapiens GN=SNRPE PE=1 SV=1	1.088	1	0.121679	9.53203e-11
P18827	Syndecan-1 OS=Homo sapiens GN=SDC1 PE=1 SV=3	1.088	1	0.121679	9.53203e-11
A0AVF1	Intraflagellar transport protein 56 OS=Homo sapiens GN=TTC26 PE=2 SV=1	1.088	1	0.121679	9.53203e-11
P49459	Ubiquitin-conjugating enzyme E2 A OS=Homo sapiens GN=UBE2A PE=1 SV=2	1.088	1	0.121679	9.53203e-11
Q86VP1	Tax1-binding protein 1 OS=Homo sapiens GN=TAX1BP1 PE=1 SV=2	1.088	1	0.121679	9.53203e-11
Q96I45	Transmembrane protein 141 OS=Homo sapiens GN=TMEM141 PE=1 SV=1	1.088	1	0.121679	9.53203e-11
Q9Y5B9	FACT complex subunit SPT16 OS=Homo sapiens GN=SUPT16H PE=1 SV=1	1.087	1	0.120352	9.53203e-11
P21281	V-type proton ATPase subunit B, brain isoform OS=Homo sapiens GN=ATP6V1B2 PE=1 SV=3	1.087	1	0.120352	9.53203e-11
P43246	DNA mismatch repair protein Msh2 OS=Homo sapiens GN=MSH2 PE=1 SV=1	1.087	1	0.120352	9.53203e-11
Q5T1M5	FK506-binding protein 15 OS=Homo sapiens GN=FKBP15 PE=1 SV=2	1.087	1	0.120352	9.53203e-11
P11908	Ribose-phosphate pyrophosphokinase 2 OS=Homo sapiens GN=PRPS2 PE=1 SV=2	1.087	1	0.120352	9.53203e-11
Q9NQ88	Fructose-2,6-bisphosphatase TIGAR OS=Homo sapiens GN=TIGAR PE=1 SV=1	1.087	1	0.120352	9.53203e-11
Q8N4C8	Misshapen-like kinase 1 OS=Homo sapiens GN=MINK1 PE=1 SV=2	1.087	1	0.120352	9.53203e-11
Q92879	CUGBP Elav-like family member 1 OS=Homo sapiens GN=CELF1 PE=1 SV=2	1.087	1	0.120352	9.53203e-11
Q8NEY8	Periphilin-1 OS=Homo sapiens GN=PPHLN1 PE=1 SV=2	1.087	1	0.120352	9.53203e-11
O00268	Transcription initiation factor TFIID subunit 4 OS=Homo sapiens GN=TAF4 PE=1 SV=2	1.087	1	0.120352	9.53203e-11
O94967	WD repeat-containing protein 47 OS=Homo sapiens GN=WDR47 PE=1 SV=1	1.087	1	0.120352	9.53203e-11
Q14442	Phosphatidylinositol N-acetylglucosaminyltransferase subunit H OS=Homo sapiens GN=PIGH PE=1 SV=1	1.087	1	0.120352	9.53203e-11
O00203	AP-3 complex subunit beta-1 OS=Homo sapiens GN=AP3B1 PE=1 SV=3	1.086	1	0.119024	9.53203e-11
Q96M27	Protein PRRC1 OS=Homo sapiens GN=PRRC1 PE=1 SV=1	1.086	1	0.119024	9.53203e-11
Q7Z3B4	Nucleoporin p54 OS=Homo sapiens GN=NUP54 PE=1 SV=2	1.086	1	0.119024	9.53203e-11
Q9Y5K8	V-type proton ATPase subunit D OS=Homo sapiens GN=ATP6V1D PE=1 SV=1	1.086	1	0.119024	9.53203e-11
O75663	TIP41-like protein OS=Homo sapiens GN=TIPRL PE=1 SV=2	1.086	1	0.119024	9.53203e-11
P61513	60S ribosomal protein L37a OS=Homo sapiens GN=RPL37A PE=1 SV=2	1.086	1	0.119024	9.53203e-11
Q9H7B4	Histone-lysine N-methyltransferase SMYD3 OS=Homo sapiens GN=SMYD3 PE=1 SV=4	1.086	1	0.119024	9.53203e-11
Q9UBQ5	Eukaryotic translation initiation factor 3 subunit K OS=Homo sapiens GN=EIF3K PE=1 SV=1	1.086	1	0.119024	9.53203e-11
Q9NWK9	Box C/D snoRNA protein 1 OS=Homo sapiens GN=ZNHIT6 PE=1 SV=1	1.086	1	0.119024	9.53203e-11
Q92993	Histone acetyltransferase KAT5 OS=Homo sapiens GN=KAT5 PE=1 SV=2	1.086	1	0.119024	9.53203e-11
Q96PV4	Paraneoplastic antigen-like protein 5 OS=Homo sapiens GN=PNMA5 PE=1 SV=2	1.086	1	0.119024	9.53203e-11
Q96BY2	Modulator of apoptosis 1 OS=Homo sapiens GN=MOAP1 PE=1 SV=1	1.086	1	0.119024	9.53203e-11
Q99623	Prohibitin-2 OS=Homo sapiens GN=PHB2 PE=1 SV=2	1.085	1	0.117695	9.53203e-11
Q86X53	Glutamate-rich protein 1 OS=Homo sapiens GN=ERICH1 PE=1 SV=1	1.085	1	0.117695	9.53203e-11
P49674	Casein kinase I isoform epsilon OS=Homo sapiens GN=CSNK1E PE=1 SV=1	1.085	1	0.117695	9.53203e-11
O43396	Thioredoxin-like protein 1 OS=Homo sapiens GN=TXNL1 PE=1 SV=3	1.085	1	0.117695	9.53203e-11
Q96DU9	Polyadenylate-binding protein 5 OS=Homo sapiens GN=PABPC5 PE=2 SV=1	1.085	1	0.117695	9.53203e-11
Q6FIF0	AN1-type zinc finger protein 6 OS=Homo sapiens GN=ZFAND6 PE=1 SV=2	1.085	1	0.117695	9.53203e-11
Q9P1W8	Signal-regulatory protein gamma OS=Homo sapiens GN=SIRPG PE=1 SV=3	1.085	1	0.117695	9.53203e-11
Q9Y2H5	Pleckstrin homology domain-containing family A member 6 OS=Homo sapiens GN=PLEKHA6 PE=1 SV=4	1.085	1	0.117695	9.53203e-11
O00571	ATP-dependent RNA helicase DDX3X OS=Homo sapiens GN=DDX3X PE=1 SV=3	1.084	1	0.116365	9.53203e-11
Q9ULV4	Coronin-1C OS=Homo sapiens GN=CORO1C PE=1 SV=1	1.084	1	0.116365	9.53203e-11
Q9Y263	Phospholipase A-2-activating protein OS=Homo sapiens GN=PLAA PE=1 SV=2	1.084	1	0.116365	9.53203e-11
Q9NUU7	ATP-dependent RNA helicase DDX19A OS=Homo sapiens GN=DDX19A PE=1 SV=1	1.084	1	0.116365	9.53203e-11
Q9UHX1	Poly(U)-binding-splicing factor PUF60 OS=Homo sapiens GN=PUF60 PE=1 SV=1	1.084	1	0.116365	9.53203e-11
Q8NE71	ATP-binding cassette sub-family F member 1 OS=Homo sapiens GN=ABCF1 PE=1 SV=2	1.084	1	0.116365	9.53203e-11
Q9UBB4	Ataxin-10 OS=Homo sapiens GN=ATXN10 PE=1 SV=1	1.084	1	0.116365	9.53203e-11
Q86XL3	Ankyrin repeat and LEM domain-containing protein 2 OS=Homo sapiens GN=ANKLE2 PE=1 SV=4	1.084	1	0.116365	9.53203e-11
Q2M389	WASH complex subunit 4 OS=Homo sapiens GN=WASHC4 PE=1 SV=2	1.084	1	0.116365	9.53203e-11
P78357	Contactin-associated protein 1 OS=Homo sapiens GN=CNTNAP1 PE=1 SV=1	1.084	1	0.116365	9.53203e-11
P16083	Ribosyldihydronicotinamide dehydrogenase [quinone] OS=Homo sapiens GN=NQO2 PE=1 SV=5	1.084	1	0.116365	9.53203e-11
Q9HBH0	Rho-related GTP-binding protein RhoF OS=Homo sapiens GN=RHOF PE=1 SV=1	1.084	1	0.116365	9.53203e-11
O15145	Actin-related protein 2/3 complex subunit 3 OS=Homo sapiens GN=ARPC3 PE=1 SV=3	1.084	1	0.116365	9.53203e-11
P0DJJ0	SLIT-ROBO Rho GTPase-activating protein 2C OS=Homo sapiens GN=SRGAP2C PE=1 SV=1	1.084	1	0.116365	9.53203e-11
P0DMP2	SLIT-ROBO Rho GTPase-activating protein 2B OS=Homo sapiens GN=SRGAP2B PE=3 SV=1	1.084	1	0.116365	9.53203e-11
Q9BQ90	Kelch domain-containing protein 3 OS=Homo sapiens GN=KLHDC3 PE=2 SV=1	1.084	1	0.116365	9.53203e-11
Q9BXI2	Mitochondrial ornithine transporter 2 OS=Homo sapiens GN=SLC25A2 PE=1 SV=3	1.084	1	0.116365	9.53203e-11
P30153	Serine/threonine-protein phosphatase 2A 65 kDa regulatory subunit A alpha isoform OS=Homo sapiens GN=PPP2R1A PE=1 SV=4	1.083	1	0.115033	9.53203e-11
P14868	Aspartate--tRNA ligase, cytoplasmic OS=Homo sapiens GN=DARS PE=1 SV=2	1.083	1	0.115033	9.53203e-11
O95218	Zinc finger Ran-binding domain-containing protein 2 OS=Homo sapiens GN=ZRANB2 PE=1 SV=2	1.083	1	0.115033	9.53203e-11
Q9Y5Q8	General transcription factor 3C polypeptide 5 OS=Homo sapiens GN=GTF3C5 PE=1 SV=2	1.083	1	0.115033	9.53203e-11
Q9Y4X5	E3 ubiquitin-protein ligase ARIH1 OS=Homo sapiens GN=ARIH1 PE=1 SV=2	1.083	1	0.115033	9.53203e-11
Q53H96	Pyrroline-5-carboxylate reductase 3 OS=Homo sapiens GN=PYCR3 PE=1 SV=3	1.083	1	0.115033	9.53203e-11
Q9P2B7	Cilia- and flagella-associated protein 97 OS=Homo sapiens GN=CFAP97 PE=1 SV=2	1.083	1	0.115033	9.53203e-11
Q08426	Peroxisomal bifunctional enzyme OS=Homo sapiens GN=EHHADH PE=1 SV=3	1.083	1	0.115033	9.53203e-11
Q5T0N5	Formin-binding protein 1-like OS=Homo sapiens GN=FNBP1L PE=1 SV=3	1.083	1	0.115033	9.53203e-11
Q8IWB9	Testis-expressed protein 2 OS=Homo sapiens GN=TEX2 PE=1 SV=2	1.083	1	0.115033	9.53203e-11
O76031	ATP-dependent Clp protease ATP-binding subunit clpX-like, mitochondrial OS=Homo sapiens GN=CLPX PE=1 SV=2	1.082	1	0.1137	9.53203e-11
Q16543	Hsp90 co-chaperone Cdc37 OS=Homo sapiens GN=CDC37 PE=1 SV=1	1.082	1	0.1137	9.53203e-11
Q16401	26S proteasome non-ATPase regulatory subunit 5 OS=Homo sapiens GN=PSMD5 PE=1 SV=3	1.082	1	0.1137	9.53203e-11
Q14CX7	N-alpha-acetyltransferase 25, NatB auxiliary subunit OS=Homo sapiens GN=NAA25 PE=1 SV=1	1.082	1	0.1137	9.53203e-11
Q9BVG4	Protein PBDC1 OS=Homo sapiens GN=PBDC1 PE=1 SV=1	1.082	1	0.1137	9.53203e-11
Q71RC2	La-related protein 4 OS=Homo sapiens GN=LARP4 PE=1 SV=3	1.082	1	0.1137	9.53203e-11
Q9H4E7	Differentially expressed in FDCP 6 homolog OS=Homo sapiens GN=DEF6 PE=1 SV=1	1.082	1	0.1137	9.53203e-11
P10644	cAMP-dependent protein kinase type I-alpha regulatory subunit OS=Homo sapiens GN=PRKAR1A PE=1 SV=1	1.082	1	0.1137	9.53203e-11
Q15345	Leucine-rich repeat-containing protein 41 OS=Homo sapiens GN=LRRC41 PE=1 SV=3	1.082	1	0.1137	9.53203e-11
Q8IZ21	Phosphatase and actin regulator 4 OS=Homo sapiens GN=PHACTR4 PE=1 SV=1	1.082	1	0.1137	9.53203e-11
Q8WUA7	TBC1 domain family member 22A OS=Homo sapiens GN=TBC1D22A PE=1 SV=2	1.082	1	0.1137	9.53203e-11
Q15555	Microtubule-associated protein RP/EB family member 2 OS=Homo sapiens GN=MAPRE2 PE=1 SV=1	1.082	1	0.1137	9.53203e-11
Q5T3F8	CSC1-like protein 2 OS=Homo sapiens GN=TMEM63B PE=1 SV=1	1.082	1	0.1137	9.53203e-11
Q3MIR4	Cell cycle control protein 50B OS=Homo sapiens GN=TMEM30B PE=1 SV=1	1.082	1	0.1137	9.53203e-11
Q6DD87	Zinc finger protein 787 OS=Homo sapiens GN=ZNF787 PE=1 SV=3	1.082	1	0.1137	9.53203e-11
Q15649	Zinc finger HIT domain-containing protein 3 OS=Homo sapiens GN=ZNHIT3 PE=1 SV=2	1.082	1	0.1137	9.53203e-11
Q5TCS8	Adenylate kinase 9 OS=Homo sapiens GN=AK9 PE=1 SV=2	1.082	1	0.1137	9.53203e-11
P20749	B-cell lymphoma 3 protein OS=Homo sapiens GN=BCL3 PE=1 SV=2	1.082	1	0.1137	9.53203e-11
O00116	Alkyldihydroxyacetonephosphate synthase, peroxisomal OS=Homo sapiens GN=AGPS PE=1 SV=1	1.081	1	0.112367	9.53203e-11
Q9Y4C8	Probable RNA-binding protein 19 OS=Homo sapiens GN=RBM19 PE=1 SV=3	1.081	1	0.112367	9.53203e-11
Q15528	Mediator of RNA polymerase II transcription subunit 22 OS=Homo sapiens GN=MED22 PE=1 SV=2	1.081	1	0.112367	9.53203e-11
Q06203	Amidophosphoribosyltransferase OS=Homo sapiens GN=PPAT PE=1 SV=1	1.08	1	0.111031	9.53203e-11
Q14139	Ubiquitin conjugation factor E4 A OS=Homo sapiens GN=UBE4A PE=1 SV=2	1.08	1	0.111031	9.53203e-11
Q9NZ63	Telomere length and silencing protein 1 homolog OS=Homo sapiens GN=C9orf78 PE=1 SV=1	1.08	1	0.111031	9.53203e-11
Q9HB71	Calcyclin-binding protein OS=Homo sapiens GN=CACYBP PE=1 SV=2	1.08	1	0.111031	9.53203e-11
O43251	RNA binding protein fox-1 homolog 2 OS=Homo sapiens GN=RBFOX2 PE=1 SV=3	1.08	1	0.111031	9.53203e-11
Q9NWB1	RNA binding protein fox-1 homolog 1 OS=Homo sapiens GN=RBFOX1 PE=1 SV=2	1.08	1	0.111031	9.53203e-11
P62244	40S ribosomal protein S15a OS=Homo sapiens GN=RPS15A PE=1 SV=2	1.08	1	0.111031	9.53203e-11
A5YM69	Rho guanine nucleotide exchange factor 35 OS=Homo sapiens GN=ARHGEF35 PE=1 SV=1	1.08	1	0.111031	9.53203e-11
Q12774	Rho guanine nucleotide exchange factor 5 OS=Homo sapiens GN=ARHGEF5 PE=1 SV=3	1.08	1	0.111031	9.53203e-11
O76024	Wolframin OS=Homo sapiens GN=WFS1 PE=1 SV=2	1.08	1	0.111031	9.53203e-11
Q9BRP4	Proteasomal ATPase-associated factor 1 OS=Homo sapiens GN=PAAF1 PE=1 SV=2	1.08	1	0.111031	9.53203e-11
Q6P2Q9	Pre-mRNA-processing-splicing factor 8 OS=Homo sapiens GN=PRPF8 PE=1 SV=2	1.079	1	0.109695	9.53203e-11
O00299	Chloride intracellular channel protein 1 OS=Homo sapiens GN=CLIC1 PE=1 SV=4	1.079	1	0.109695	9.53203e-11
Q13098	COP9 signalosome complex subunit 1 OS=Homo sapiens GN=GPS1 PE=1 SV=4	1.079	1	0.109695	9.53203e-11
Q9Y3F4	Serine-threonine kinase receptor-associated protein OS=Homo sapiens GN=STRAP PE=1 SV=1	1.079	1	0.109695	9.53203e-11
Q04206	Transcription factor p65 OS=Homo sapiens GN=RELA PE=1 SV=2	1.079	1	0.109695	9.53203e-11
P62851	40S ribosomal protein S25 OS=Homo sapiens GN=RPS25 PE=1 SV=1	1.079	1	0.109695	9.53203e-11
Q9NZ32	Actin-related protein 10 OS=Homo sapiens GN=ACTR10 PE=1 SV=1	1.079	1	0.109695	9.53203e-11
O95372	Acyl-protein thioesterase 2 OS=Homo sapiens GN=LYPLA2 PE=1 SV=1	1.079	1	0.109695	9.53203e-11
Q12986	Transcriptional repressor NF-X1 OS=Homo sapiens GN=NFX1 PE=1 SV=2	1.079	1	0.109695	9.53203e-11
Q7L273	BTB/POZ domain-containing protein KCTD9 OS=Homo sapiens GN=KCTD9 PE=1 SV=1	1.079	1	0.109695	9.53203e-11
Q8NEW0	Zinc transporter 7 OS=Homo sapiens GN=SLC30A7 PE=2 SV=1	1.079	1	0.109695	9.53203e-11
P26045	Tyrosine-protein phosphatase non-receptor type 3 OS=Homo sapiens GN=PTPN3 PE=1 SV=2	1.079	1	0.109695	9.53203e-11
P07737	Profilin-1 OS=Homo sapiens GN=PFN1 PE=1 SV=2	1.078	1	0.108357	9.53203e-11
P69849	Nodal modulator 3 OS=Homo sapiens GN=NOMO3 PE=3 SV=2	1.078	1	0.108357	9.53203e-11
Q5JPE7	Nodal modulator 2 OS=Homo sapiens GN=NOMO2 PE=1 SV=1	1.078	1	0.108357	9.53203e-11
Q15155	Nodal modulator 1 OS=Homo sapiens GN=NOMO1 PE=1 SV=5	1.078	1	0.108357	9.53203e-11
P48741	Putative heat shock 70 kDa protein 7 OS=Homo sapiens GN=HSPA7 PE=5 SV=2	1.078	1	0.108357	9.53203e-11
P84077	ADP-ribosylation factor 1 OS=Homo sapiens GN=ARF1 PE=1 SV=2	1.078	1	0.108357	9.53203e-11
P61204	ADP-ribosylation factor 3 OS=Homo sapiens GN=ARF3 PE=1 SV=2	1.078	1	0.108357	9.53203e-11
Q8IZ40	REST corepressor 2 OS=Homo sapiens GN=RCOR2 PE=1 SV=2	1.078	1	0.108357	9.53203e-11
P48201	ATP synthase F(0) complex subunit C3, mitochondrial OS=Homo sapiens GN=ATP5G3 PE=2 SV=1	1.078	1	0.108357	9.53203e-11
Q06055	ATP synthase F(0) complex subunit C2, mitochondrial OS=Homo sapiens GN=ATP5G2 PE=2 SV=1	1.078	1	0.108357	9.53203e-11
P05496	ATP synthase F(0) complex subunit C1, mitochondrial OS=Homo sapiens GN=ATP5G1 PE=1 SV=2	1.078	1	0.108357	9.53203e-11
Q9NR30	Nucleolar RNA helicase 2 OS=Homo sapiens GN=DDX21 PE=1 SV=5	1.077	1	0.107018	9.53203e-11
P18583	Protein SON OS=Homo sapiens GN=SON PE=1 SV=4	1.077	1	0.107018	9.53203e-11
P16989	Y-box-binding protein 3 OS=Homo sapiens GN=YBX3 PE=1 SV=4	1.077	1	0.107018	9.53203e-11
Q9UMX0	Ubiquilin-1 OS=Homo sapiens GN=UBQLN1 PE=1 SV=2	1.077	1	0.107018	9.53203e-11
O75935	Dynactin subunit 3 OS=Homo sapiens GN=DCTN3 PE=1 SV=1	1.077	1	0.107018	9.53203e-11
Q96A05	V-type proton ATPase subunit E 2 OS=Homo sapiens GN=ATP6V1E2 PE=1 SV=1	1.077	1	0.107018	9.53203e-11
Q969E2	Secretory carrier-associated membrane protein 4 OS=Homo sapiens GN=SCAMP4 PE=1 SV=1	1.077	1	0.107018	9.53203e-11
O14730	Serine/threonine-protein kinase RIO3 OS=Homo sapiens GN=RIOK3 PE=1 SV=2	1.077	1	0.107018	9.53203e-11
O76075	DNA fragmentation factor subunit beta OS=Homo sapiens GN=DFFB PE=1 SV=1	1.077	1	0.107018	9.53203e-11
Q5TBK1	NEDD4-binding protein 2-like 1 OS=Homo sapiens GN=N4BP2L1 PE=2 SV=1	1.077	1	0.107018	9.53203e-11
Q86UW6	NEDD4-binding protein 2 OS=Homo sapiens GN=N4BP2 PE=1 SV=2	1.077	1	0.107018	9.53203e-11
Q92802	NEDD4-binding protein 2-like 2 OS=Homo sapiens GN=N4BP2L2 PE=1 SV=1	1.077	1	0.107018	9.53203e-11
Q8WTS1	1-acylglycerol-3-phosphate O-acyltransferase ABHD5 OS=Homo sapiens GN=ABHD5 PE=1 SV=1	1.077	1	0.107018	9.53203e-11
P60842	Eukaryotic initiation factor 4A-I OS=Homo sapiens GN=EIF4A1 PE=1 SV=1	1.076	1	0.105678	9.53203e-11
Q92900	Regulator of nonsense transcripts 1 OS=Homo sapiens GN=UPF1 PE=1 SV=2	1.076	1	0.105678	9.53203e-11
Q9BQ52	Zinc phosphodiesterase ELAC protein 2 OS=Homo sapiens GN=ELAC2 PE=1 SV=2	1.076	1	0.105678	9.53203e-11
Q641Q2	WASH complex subunit 2A OS=Homo sapiens GN=WASHC2A PE=1 SV=3	1.076	1	0.105678	9.53203e-11
Q9Y4E1	WASH complex subunit 2C OS=Homo sapiens GN=WASHC2C PE=1 SV=3	1.076	1	0.105678	9.53203e-11
Q6IMN6	Caprin-2 OS=Homo sapiens GN=CAPRIN2 PE=1 SV=1	1.076	1	0.105678	9.53203e-11
Q8TAA5	GrpE protein homolog 2, mitochondrial OS=Homo sapiens GN=GRPEL2 PE=1 SV=1	1.076	1	0.105678	9.53203e-11
Q8WUQ7	Cactin OS=Homo sapiens GN=CACTIN PE=1 SV=3	1.076	1	0.105678	9.53203e-11
Q92766	Ras-responsive element-binding protein 1 OS=Homo sapiens GN=RREB1 PE=1 SV=3	1.076	1	0.105678	9.53203e-11
Q96QT6	PHD finger protein 12 OS=Homo sapiens GN=PHF12 PE=1 SV=2	1.076	1	0.105678	9.53203e-11
P0CAP1	Myocardial zonula adherens protein OS=Homo sapiens GN=MYZAP PE=1 SV=1	1.076	1	0.105678	9.53203e-11
O75794	Cell division cycle protein 123 homolog OS=Homo sapiens GN=CDC123 PE=1 SV=1	1.075	1	0.104337	9.53203e-11
Q9BTE3	Mini-chromosome maintenance complex-binding protein OS=Homo sapiens GN=MCMBP PE=1 SV=2	1.075	1	0.104337	9.53203e-11
P35250	Replication factor C subunit 2 OS=Homo sapiens GN=RFC2 PE=1 SV=3	1.075	1	0.104337	9.53203e-11
Q8WW22	DnaJ homolog subfamily A member 4 OS=Homo sapiens GN=DNAJA4 PE=1 SV=1	1.075	1	0.104337	9.53203e-11
Q96A49	Synapse-associated protein 1 OS=Homo sapiens GN=SYAP1 PE=1 SV=1	1.075	1	0.104337	9.53203e-11
Q9NWB6	Arginine and glutamate-rich protein 1 OS=Homo sapiens GN=ARGLU1 PE=1 SV=1	1.075	1	0.104337	9.53203e-11
O14929	Histone acetyltransferase type B catalytic subunit OS=Homo sapiens GN=HAT1 PE=1 SV=1	1.075	1	0.104337	9.53203e-11
Q15814	Tubulin-specific chaperone C OS=Homo sapiens GN=TBCC PE=1 SV=2	1.075	1	0.104337	9.53203e-11
Q99594	Transcriptional enhancer factor TEF-5 OS=Homo sapiens GN=TEAD3 PE=1 SV=2	1.075	1	0.104337	9.53203e-11
P28347	Transcriptional enhancer factor TEF-1 OS=Homo sapiens GN=TEAD1 PE=1 SV=2	1.075	1	0.104337	9.53203e-11
Q15561	Transcriptional enhancer factor TEF-3 OS=Homo sapiens GN=TEAD4 PE=1 SV=3	1.075	1	0.104337	9.53203e-11
Q15562	Transcriptional enhancer factor TEF-4 OS=Homo sapiens GN=TEAD2 PE=1 SV=2	1.075	1	0.104337	9.53203e-11
Q9P0W2	SWI/SNF-related matrix-associated actin-dependent regulator of chromatin subfamily E member 1-related OS=Homo sapiens GN=HMG20B PE=1 SV=1	1.075	1	0.104337	9.53203e-11
Q8N715	Coiled-coil domain-containing protein 185 OS=Homo sapiens GN=CCDC185 PE=1 SV=2	1.075	1	0.104337	9.53203e-11
Q7KZF4	Staphylococcal nuclease domain-containing protein 1 OS=Homo sapiens GN=SND1 PE=1 SV=1	1.074	1	0.102994	9.53203e-11
Q27J81	Inverted formin-2 OS=Homo sapiens GN=INF2 PE=1 SV=2	1.074	1	0.102994	9.53203e-11
O00541	Pescadillo homolog OS=Homo sapiens GN=PES1 PE=1 SV=1	1.074	1	0.102994	9.53203e-11
Q9Y5L0	Transportin-3 OS=Homo sapiens GN=TNPO3 PE=1 SV=3	1.074	1	0.102994	9.53203e-11
P49023	Paxillin OS=Homo sapiens GN=PXN PE=1 SV=3	1.074	1	0.102994	9.53203e-11
Q13547	Histone deacetylase 1 OS=Homo sapiens GN=HDAC1 PE=1 SV=1	1.074	1	0.102994	9.53203e-11
Q86VI3	Ras GTPase-activating-like protein IQGAP3 OS=Homo sapiens GN=IQGAP3 PE=1 SV=2	1.074	1	0.102994	9.53203e-11
Q5R3I4	Tetratricopeptide repeat protein 38 OS=Homo sapiens GN=TTC38 PE=1 SV=1	1.074	1	0.102994	9.53203e-11
A7E2V4	Zinc finger SWIM domain-containing protein 8 OS=Homo sapiens GN=ZSWIM8 PE=1 SV=1	1.074	1	0.102994	9.53203e-11
Q02952	A-kinase anchor protein 12 OS=Homo sapiens GN=AKAP12 PE=1 SV=4	1.074	1	0.102994	9.53203e-11
O60336	Mitogen-activated protein kinase-binding protein 1 OS=Homo sapiens GN=MAPKBP1 PE=1 SV=4	1.074	1	0.102994	9.53203e-11
Q9BQG0	Myb-binding protein 1A OS=Homo sapiens GN=MYBBP1A PE=1 SV=2	1.073	1	0.10165	9.53203e-11
P43243	Matrin-3 OS=Homo sapiens GN=MATR3 PE=1 SV=2	1.073	1	0.10165	9.53203e-11
Q9UKN8	General transcription factor 3C polypeptide 4 OS=Homo sapiens GN=GTF3C4 PE=1 SV=2	1.073	1	0.10165	9.53203e-11
P62820	Ras-related protein Rab-1A OS=Homo sapiens GN=RAB1A PE=1 SV=3	1.073	1	0.10165	9.53203e-11
O15427	Monocarboxylate transporter 4 OS=Homo sapiens GN=SLC16A3 PE=1 SV=1	1.073	1	0.10165	9.53203e-11
Q9UPN4	Centrosomal protein of 131 kDa OS=Homo sapiens GN=CEP131 PE=1 SV=3	1.073	1	0.10165	9.53203e-11
Q9GZV4	Eukaryotic translation initiation factor 5A-2 OS=Homo sapiens GN=EIF5A2 PE=1 SV=3	1.073	1	0.10165	9.53203e-11
P07947	Tyrosine-protein kinase Yes OS=Homo sapiens GN=YES1 PE=1 SV=3	1.073	1	0.10165	9.53203e-11
Q6WCQ1	Myosin phosphatase Rho-interacting protein OS=Homo sapiens GN=MPRIP PE=1 SV=3	1.073	1	0.10165	9.53203e-11
Q5VWX1	KH domain-containing, RNA-binding, signal transduction-associated protein 2 OS=Homo sapiens GN=KHDRBS2 PE=1 SV=1	1.073	1	0.10165	9.53203e-11
Q86VR2	Reticulophagy regulator 3 OS=Homo sapiens GN=RETREG3 PE=1 SV=1	1.073	1	0.10165	9.53203e-11
Q8WUY1	Protein THEM6 OS=Homo sapiens GN=THEM6 PE=1 SV=2	1.073	1	0.10165	9.53203e-11
O75208	Ubiquinone biosynthesis protein COQ9, mitochondrial OS=Homo sapiens GN=COQ9 PE=1 SV=1	1.073	1	0.10165	9.53203e-11
P21964	Catechol O-methyltransferase OS=Homo sapiens GN=COMT PE=1 SV=2	1.073	1	0.10165	9.53203e-11
Q04637	Eukaryotic translation initiation factor 4 gamma 1 OS=Homo sapiens GN=EIF4G1 PE=1 SV=4	1.072	1	0.100305	9.53203e-11
Q16222	UDP-N-acetylhexosamine pyrophosphorylase OS=Homo sapiens GN=UAP1 PE=1 SV=3	1.072	1	0.100305	9.53203e-11
Q00341	Vigilin OS=Homo sapiens GN=HDLBP PE=1 SV=2	1.072	1	0.100305	9.53203e-11
Q9UBU9	Nuclear RNA export factor 1 OS=Homo sapiens GN=NXF1 PE=1 SV=1	1.072	1	0.100305	9.53203e-11
Q96PZ0	Pseudouridylate synthase 7 homolog OS=Homo sapiens GN=PUS7 PE=1 SV=2	1.072	1	0.100305	9.53203e-11
Q9GZS3	WD repeat-containing protein 61 OS=Homo sapiens GN=WDR61 PE=1 SV=1	1.072	1	0.100305	9.53203e-11
Q13546	Receptor-interacting serine/threonine-protein kinase 1 OS=Homo sapiens GN=RIPK1 PE=1 SV=3	1.072	1	0.100305	9.53203e-11
Q9NRD1	F-box only protein 6 OS=Homo sapiens GN=FBXO6 PE=1 SV=1	1.072	1	0.100305	9.53203e-11
P08559	Pyruvate dehydrogenase E1 component subunit alpha, somatic form, mitochondrial OS=Homo sapiens GN=PDHA1 PE=1 SV=3	1.071	1	0.0989585	9.53203e-11
Q52LJ0	Protein FAM98B OS=Homo sapiens GN=FAM98B PE=1 SV=1	1.071	1	0.0989585	9.53203e-11
Q9UNF1	Melanoma-associated antigen D2 OS=Homo sapiens GN=MAGED2 PE=1 SV=2	1.071	1	0.0989585	9.53203e-11
Q7L7X3	Serine/threonine-protein kinase TAO1 OS=Homo sapiens GN=TAOK1 PE=1 SV=1	1.071	1	0.0989585	9.53203e-11
Q9UBB9	Tuftelin-interacting protein 11 OS=Homo sapiens GN=TFIP11 PE=1 SV=1	1.071	1	0.0989585	9.53203e-11
P00519	Tyrosine-protein kinase ABL1 OS=Homo sapiens GN=ABL1 PE=1 SV=4	1.071	1	0.0989585	9.53203e-11
Q9BRA2	Thioredoxin domain-containing protein 17 OS=Homo sapiens GN=TXNDC17 PE=1 SV=1	1.071	1	0.0989585	9.53203e-11
Q9Y5Q9	General transcription factor 3C polypeptide 3 OS=Homo sapiens GN=GTF3C3 PE=1 SV=1	1.071	1	0.0989585	9.53203e-11
Q9ULX6	A-kinase anchor protein 8-like OS=Homo sapiens GN=AKAP8L PE=1 SV=3	1.071	1	0.0989585	9.53203e-11
Q8IWE4	DCN1-like protein 3 OS=Homo sapiens GN=DCUN1D3 PE=1 SV=1	1.071	1	0.0989585	9.53203e-11
Q7L5Y9	Macrophage erythroblast attacher OS=Homo sapiens GN=MAEA PE=1 SV=1	1.071	1	0.0989585	9.53203e-11
Q9BUN8	Derlin-1 OS=Homo sapiens GN=DERL1 PE=1 SV=1	1.071	1	0.0989585	9.53203e-11
O95835	Serine/threonine-protein kinase LATS1 OS=Homo sapiens GN=LATS1 PE=1 SV=1	1.071	1	0.0989585	9.53203e-11
Q8WWN8	Arf-GAP with Rho-GAP domain, ANK repeat and PH domain-containing protein 3 OS=Homo sapiens GN=ARAP3 PE=1 SV=1	1.071	1	0.0989585	9.53203e-11
Q03135	Caveolin-1 OS=Homo sapiens GN=CAV1 PE=1 SV=4	1.071	1	0.0989585	9.53203e-11
P56539	Caveolin-3 OS=Homo sapiens GN=CAV3 PE=1 SV=1	1.071	1	0.0989585	9.53203e-11
Q8N5L8	Ribonuclease P protein subunit p25-like protein OS=Homo sapiens GN=RPP25L PE=1 SV=1	1.071	1	0.0989585	9.53203e-11
O43707	Alpha-actinin-4 OS=Homo sapiens GN=ACTN4 PE=1 SV=2	1.07	1	0.0976108	9.53203e-11
A6NMY6	Putative annexin A2-like protein OS=Homo sapiens GN=ANXA2P2 PE=5 SV=2	1.07	1	0.0976108	9.53203e-11
Q99700	Ataxin-2 OS=Homo sapiens GN=ATXN2 PE=1 SV=2	1.07	1	0.0976108	9.53203e-11
O95861	3'(2'),5'-bisphosphate nucleotidase 1 OS=Homo sapiens GN=BPNT1 PE=1 SV=1	1.07	1	0.0976108	9.53203e-11
Q86Y56	Dynein assembly factor 5, axonemal OS=Homo sapiens GN=DNAAF5 PE=1 SV=4	1.07	1	0.0976108	9.53203e-11
P10398	Serine/threonine-protein kinase A-Raf OS=Homo sapiens GN=ARAF PE=1 SV=2	1.07	1	0.0976108	9.53203e-11
P55854	Small ubiquitin-related modifier 3 OS=Homo sapiens GN=SUMO3 PE=1 SV=2	1.07	1	0.0976108	9.53203e-11
P04179	Superoxide dismutase [Mn], mitochondrial OS=Homo sapiens GN=SOD2 PE=1 SV=3	1.07	1	0.0976108	9.53203e-11
Q9BQI3	Eukaryotic translation initiation factor 2-alpha kinase 1 OS=Homo sapiens GN=EIF2AK1 PE=1 SV=2	1.07	1	0.0976108	9.53203e-11
Q07157	Tight junction protein ZO-1 OS=Homo sapiens GN=TJP1 PE=1 SV=3	1.069	1	0.0962619	9.53203e-11
Q13247	Serine/arginine-rich splicing factor 6 OS=Homo sapiens GN=SRSF6 PE=1 SV=2	1.069	1	0.0962619	9.53203e-11
Q9BQA1	Methylosome protein 50 OS=Homo sapiens GN=WDR77 PE=1 SV=1	1.069	1	0.0962619	9.53203e-11
Q3ZCQ8	Mitochondrial import inner membrane translocase subunit TIM50 OS=Homo sapiens GN=TIMM50 PE=1 SV=2	1.069	1	0.0962619	9.53203e-11
P0DME0	Protein SETSIP OS=Homo sapiens GN=SETSIP PE=1 SV=1	1.069	1	0.0962619	9.53203e-11
P17612	cAMP-dependent protein kinase catalytic subunit alpha OS=Homo sapiens GN=PRKACA PE=1 SV=2	1.069	1	0.0962619	9.53203e-11
Q9NVH1	DnaJ homolog subfamily C member 11 OS=Homo sapiens GN=DNAJC11 PE=1 SV=2	1.069	1	0.0962619	9.53203e-11
P22694	cAMP-dependent protein kinase catalytic subunit beta OS=Homo sapiens GN=PRKACB PE=1 SV=2	1.069	1	0.0962619	9.53203e-11
Q8N5M9	Protein jagunal homolog 1 OS=Homo sapiens GN=JAGN1 PE=1 SV=1	1.069	1	0.0962619	9.53203e-11
O14578	Citron Rho-interacting kinase OS=Homo sapiens GN=CIT PE=1 SV=2	1.069	1	0.0962619	9.53203e-11
O00255	Menin OS=Homo sapiens GN=MEN1 PE=1 SV=4	1.069	1	0.0962619	9.53203e-11
Q2TB90	Putative hexokinase HKDC1 OS=Homo sapiens GN=HKDC1 PE=1 SV=3	1.069	1	0.0962619	9.53203e-11
P61218	DNA-directed RNA polymerases I, II, and III subunit RPABC2 OS=Homo sapiens GN=POLR2F PE=1 SV=1	1.069	1	0.0962619	9.53203e-11
Q8NGE7	Olfactory receptor 9K2 OS=Homo sapiens GN=OR9K2 PE=2 SV=2	1.069	1	0.0962619	9.53203e-11
Q14980	Nuclear mitotic apparatus protein 1 OS=Homo sapiens GN=NUMA1 PE=1 SV=2	1.068	1	0.0949116	9.53203e-11
Q9NX58	Cell growth-regulating nucleolar protein OS=Homo sapiens GN=LYAR PE=1 SV=2	1.068	1	0.0949116	9.53203e-11
Q15366	Poly(rC)-binding protein 2 OS=Homo sapiens GN=PCBP2 PE=1 SV=1	1.068	1	0.0949116	9.53203e-11
Q8TDQ7	Glucosamine-6-phosphate isomerase 2 OS=Homo sapiens GN=GNPDA2 PE=1 SV=1	1.068	1	0.0949116	9.53203e-11
P30086	Phosphatidylethanolamine-binding protein 1 OS=Homo sapiens GN=PEBP1 PE=1 SV=3	1.068	1	0.0949116	9.53203e-11
Q9Y2I1	Nischarin OS=Homo sapiens GN=NISCH PE=1 SV=3	1.068	1	0.0949116	9.53203e-11
O00231	26S proteasome non-ATPase regulatory subunit 11 OS=Homo sapiens GN=PSMD11 PE=1 SV=3	1.067	1	0.0935602	9.53203e-11
Q13509	Tubulin beta-3 chain OS=Homo sapiens GN=TUBB3 PE=1 SV=2	1.067	1	0.0935602	9.53203e-11
Q99460	26S proteasome non-ATPase regulatory subunit 1 OS=Homo sapiens GN=PSMD1 PE=1 SV=2	1.067	1	0.0935602	9.53203e-11
P06753	Tropomyosin alpha-3 chain OS=Homo sapiens GN=TPM3 PE=1 SV=2	1.067	1	0.0935602	9.53203e-11
Q9UHB6	LIM domain and actin-binding protein 1 OS=Homo sapiens GN=LIMA1 PE=1 SV=1	1.067	1	0.0935602	9.53203e-11
O60488	Long-chain-fatty-acid--CoA ligase 4 OS=Homo sapiens GN=ACSL4 PE=1 SV=2	1.067	1	0.0935602	9.53203e-11
P49454	Centromere protein F OS=Homo sapiens GN=CENPF PE=1 SV=2	1.067	1	0.0935602	9.53203e-11
P61224	Ras-related protein Rap-1b OS=Homo sapiens GN=RAP1B PE=1 SV=1	1.067	1	0.0935602	9.53203e-11
O75521	Enoyl-CoA delta isomerase 2, mitochondrial OS=Homo sapiens GN=ECI2 PE=1 SV=4	1.067	1	0.0935602	9.53203e-11
Q8IUF8	Ribosomal oxygenase 2 OS=Homo sapiens GN=RIOX2 PE=1 SV=1	1.067	1	0.0935602	9.53203e-11
Q68CP9	AT-rich interactive domain-containing protein 2 OS=Homo sapiens GN=ARID2 PE=1 SV=2	1.067	1	0.0935602	9.53203e-11
Q9NYJ8	TGF-beta-activated kinase 1 and MAP3K7-binding protein 2 OS=Homo sapiens GN=TAB2 PE=1 SV=1	1.067	1	0.0935602	9.53203e-11
Q9Y3A4	Ribosomal RNA-processing protein 7 homolog A OS=Homo sapiens GN=RRP7A PE=1 SV=2	1.067	1	0.0935602	9.53203e-11
Q15326	Zinc finger MYND domain-containing protein 11 OS=Homo sapiens GN=ZMYND11 PE=1 SV=2	1.067	1	0.0935602	9.53203e-11
Q9UI95	Mitotic spindle assembly checkpoint protein MAD2B OS=Homo sapiens GN=MAD2L2 PE=1 SV=2	1.067	1	0.0935602	9.53203e-11
O75164	Lysine-specific demethylase 4A OS=Homo sapiens GN=KDM4A PE=1 SV=2	1.067	1	0.0935602	9.53203e-11
Q9NQ89	Protein C12orf4 OS=Homo sapiens GN=C12orf4 PE=2 SV=1	1.067	1	0.0935602	9.53203e-11
O14776	Transcription elongation regulator 1 OS=Homo sapiens GN=TCERG1 PE=1 SV=2	1.066	1	0.0922074	9.53203e-11
Q2VIR3	Putative eukaryotic translation initiation factor 2 subunit 3-like protein OS=Homo sapiens GN=EIF2S3L PE=5 SV=2	1.066	1	0.0922074	9.53203e-11
Q96I24	Far upstream element-binding protein 3 OS=Homo sapiens GN=FUBP3 PE=1 SV=2	1.066	1	0.0922074	9.53203e-11
P41223	Protein BUD31 homolog OS=Homo sapiens GN=BUD31 PE=1 SV=2	1.066	1	0.0922074	9.53203e-11
Q9Y3I1	F-box only protein 7 OS=Homo sapiens GN=FBXO7 PE=1 SV=1	1.066	1	0.0922074	9.53203e-11
Q5TC12	ATP synthase mitochondrial F1 complex assembly factor 1 OS=Homo sapiens GN=ATPAF1 PE=1 SV=1	1.066	1	0.0922074	9.53203e-11
Q15022	Polycomb protein SUZ12 OS=Homo sapiens GN=SUZ12 PE=1 SV=3	1.066	1	0.0922074	9.53203e-11
Q99733	Nucleosome assembly protein 1-like 4 OS=Homo sapiens GN=NAP1L4 PE=1 SV=1	1.066	1	0.0922074	9.53203e-11
Q8IWV8	E3 ubiquitin-protein ligase UBR2 OS=Homo sapiens GN=UBR2 PE=1 SV=1	1.066	1	0.0922074	9.53203e-11
Q8TD30	Alanine aminotransferase 2 OS=Homo sapiens GN=GPT2 PE=1 SV=1	1.066	1	0.0922074	9.53203e-11
Q86XZ4	Spermatogenesis-associated serine-rich protein 2 OS=Homo sapiens GN=SPATS2 PE=1 SV=1	1.066	1	0.0922074	9.53203e-11
Q9Y566	SH3 and multiple ankyrin repeat domains protein 1 OS=Homo sapiens GN=SHANK1 PE=1 SV=2	1.066	1	0.0922074	9.53203e-11
Q9BWL3	Uncharacterized protein C1orf43 OS=Homo sapiens GN=C1orf43 PE=2 SV=1	1.066	1	0.0922074	9.53203e-11
Q9C0A0	Contactin-associated protein-like 4 OS=Homo sapiens GN=CNTNAP4 PE=1 SV=3	1.066	1	0.0922074	9.53203e-11
P56199	Integrin alpha-1 OS=Homo sapiens GN=ITGA1 PE=1 SV=2	1.066	1	0.0922074	9.53203e-11
P0DMV8	Heat shock 70 kDa protein 1A OS=Homo sapiens GN=HSPA1A PE=1 SV=1	1.065	1	0.0908534	9.53203e-11
P52209	6-phosphogluconate dehydrogenase, decarboxylating OS=Homo sapiens GN=PGD PE=1 SV=3	1.065	1	0.0908534	9.53203e-11
O00178	GTP-binding protein 1 OS=Homo sapiens GN=GTPBP1 PE=1 SV=3	1.065	1	0.0908534	9.53203e-11
Q96P70	Importin-9 OS=Homo sapiens GN=IPO9 PE=1 SV=3	1.065	1	0.0908534	9.53203e-11
Q9Y3A5	Ribosome maturation protein SBDS OS=Homo sapiens GN=SBDS PE=1 SV=4	1.065	1	0.0908534	9.53203e-11
Q9NT62	Ubiquitin-like-conjugating enzyme ATG3 OS=Homo sapiens GN=ATG3 PE=1 SV=1	1.065	1	0.0908534	9.53203e-11
O60518	Ran-binding protein 6 OS=Homo sapiens GN=RANBP6 PE=1 SV=2	1.065	1	0.0908534	9.53203e-11
O75420	GRB10-interacting GYF protein 1 OS=Homo sapiens GN=GIGYF1 PE=1 SV=2	1.065	1	0.0908534	9.53203e-11
Q9UIS9	Methyl-CpG-binding domain protein 1 OS=Homo sapiens GN=MBD1 PE=1 SV=2	1.065	1	0.0908534	9.53203e-11
O75151	Lysine-specific demethylase PHF2 OS=Homo sapiens GN=PHF2 PE=1 SV=4	1.065	1	0.0908534	9.53203e-11
P52732	Kinesin-like protein KIF11 OS=Homo sapiens GN=KIF11 PE=1 SV=2	1.064	1	0.0894982	9.53203e-11
Q5T3I0	G patch domain-containing protein 4 OS=Homo sapiens GN=GPATCH4 PE=1 SV=2	1.064	1	0.0894982	9.53203e-11
Q96RT1	Erbin OS=Homo sapiens GN=ERBIN PE=1 SV=2	1.064	1	0.0894982	9.53203e-11
Q96KP4	Cytosolic non-specific dipeptidase OS=Homo sapiens GN=CNDP2 PE=1 SV=2	1.064	1	0.0894982	9.53203e-11
P16070	CD44 antigen OS=Homo sapiens GN=CD44 PE=1 SV=3	1.064	1	0.0894982	9.53203e-11
Q9P2R7	Succinate--CoA ligase [ADP-forming] subunit beta, mitochondrial OS=Homo sapiens GN=SUCLA2 PE=1 SV=3	1.064	1	0.0894982	9.53203e-11
O94826	Mitochondrial import receptor subunit TOM70 OS=Homo sapiens GN=TOMM70 PE=1 SV=1	1.064	1	0.0894982	9.53203e-11
Q9H9T3	Elongator complex protein 3 OS=Homo sapiens GN=ELP3 PE=1 SV=2	1.064	1	0.0894982	9.53203e-11
Q7Z4S6	Kinesin-like protein KIF21A OS=Homo sapiens GN=KIF21A PE=1 SV=2	1.064	1	0.0894982	9.53203e-11
Q15283	Ras GTPase-activating protein 2 OS=Homo sapiens GN=RASA2 PE=1 SV=3	1.064	1	0.0894982	9.53203e-11
Q96EK5	KIF1-binding protein OS=Homo sapiens GN=KIF1BP PE=1 SV=1	1.064	1	0.0894982	9.53203e-11
Q8NDT2	Putative RNA-binding protein 15B OS=Homo sapiens GN=RBM15B PE=1 SV=3	1.064	1	0.0894982	9.53203e-11
Q9BYC9	39S ribosomal protein L20, mitochondrial OS=Homo sapiens GN=MRPL20 PE=1 SV=1	1.064	1	0.0894982	9.53203e-11
Q8NEN9	PDZ domain-containing protein 8 OS=Homo sapiens GN=PDZD8 PE=1 SV=1	1.064	1	0.0894982	9.53203e-11
P11182	Lipoamide acyltransferase component of branched-chain alpha-keto acid dehydrogenase complex, mitochondrial OS=Homo sapiens GN=DBT PE=1 SV=3	1.064	1	0.0894982	9.53203e-11
Q9H1Y0	Autophagy protein 5 OS=Homo sapiens GN=ATG5 PE=1 SV=2	1.064	1	0.0894982	9.53203e-11
O43167	Zinc finger and BTB domain-containing protein 24 OS=Homo sapiens GN=ZBTB24 PE=1 SV=2	1.064	1	0.0894982	9.53203e-11
O95905	Protein ecdysoneless homolog OS=Homo sapiens GN=ECD PE=1 SV=1	1.064	1	0.0894982	9.53203e-11
Q9BZE2	tRNA pseudouridine(38/39) synthase OS=Homo sapiens GN=PUS3 PE=1 SV=3	1.064	1	0.0894982	9.53203e-11
P20226	TATA-box-binding protein OS=Homo sapiens GN=TBP PE=1 SV=2	1.064	1	0.0894982	9.53203e-11
Q6SJ96	TATA box-binding protein-like protein 2 OS=Homo sapiens GN=TBPL2 PE=2 SV=1	1.064	1	0.0894982	9.53203e-11
Q14114	Low-density lipoprotein receptor-related protein 8 OS=Homo sapiens GN=LRP8 PE=1 SV=4	1.064	1	0.0894982	9.53203e-11
Q8N465	D-2-hydroxyglutarate dehydrogenase, mitochondrial OS=Homo sapiens GN=D2HGDH PE=1 SV=3	1.064	1	0.0894982	9.53203e-11
Q86XP3	ATP-dependent RNA helicase DDX42 OS=Homo sapiens GN=DDX42 PE=1 SV=1	1.063	1	0.0881416	9.53203e-11
P61086	Ubiquitin-conjugating enzyme E2 K OS=Homo sapiens GN=UBE2K PE=1 SV=3	1.063	1	0.0881416	9.53203e-11
O14818	Proteasome subunit alpha type-7 OS=Homo sapiens GN=PSMA7 PE=1 SV=1	1.063	1	0.0881416	9.53203e-11
O15173	Membrane-associated progesterone receptor component 2 OS=Homo sapiens GN=PGRMC2 PE=1 SV=1	1.063	1	0.0881416	9.53203e-11
Q9NY61	Protein AATF OS=Homo sapiens GN=AATF PE=1 SV=1	1.063	1	0.0881416	9.53203e-11
Q96L21	60S ribosomal protein L10-like OS=Homo sapiens GN=RPL10L PE=1 SV=3	1.063	1	0.0881416	9.53203e-11
O00401	Neural Wiskott-Aldrich syndrome protein OS=Homo sapiens GN=WASL PE=1 SV=2	1.063	1	0.0881416	9.53203e-11
Q9NPD8	Ubiquitin-conjugating enzyme E2 T OS=Homo sapiens GN=UBE2T PE=1 SV=1	1.063	1	0.0881416	9.53203e-11
Q6NW29	RWD domain-containing protein 4 OS=Homo sapiens GN=RWDD4 PE=1 SV=3	1.063	1	0.0881416	9.53203e-11
O14867	Transcription regulator protein BACH1 OS=Homo sapiens GN=BACH1 PE=1 SV=2	1.063	1	0.0881416	9.53203e-11
Q15633	RISC-loading complex subunit TARBP2 OS=Homo sapiens GN=TARBP2 PE=1 SV=3	1.063	1	0.0881416	9.53203e-11
Q52LR7	Enhancer of polycomb homolog 2 OS=Homo sapiens GN=EPC2 PE=1 SV=2	1.063	1	0.0881416	9.53203e-11
Q9BXJ9	N-alpha-acetyltransferase 15, NatA auxiliary subunit OS=Homo sapiens GN=NAA15 PE=1 SV=1	1.062	1	0.0867838	9.53203e-11
P29401	Transketolase OS=Homo sapiens GN=TKT PE=1 SV=3	1.062	1	0.0867838	9.53203e-11
O60231	Pre-mRNA-splicing factor ATP-dependent RNA helicase DHX16 OS=Homo sapiens GN=DHX16 PE=1 SV=2	1.062	1	0.0867838	9.53203e-11
P62834	Ras-related protein Rap-1A OS=Homo sapiens GN=RAP1A PE=1 SV=1	1.062	1	0.0867838	9.53203e-11
Q6NW34	Nucleolus and neural progenitor protein OS=Homo sapiens GN=NEPRO PE=1 SV=3	1.062	1	0.0867838	9.53203e-11
O43402	ER membrane protein complex subunit 8 OS=Homo sapiens GN=EMC8 PE=1 SV=1	1.062	1	0.0867838	9.53203e-11
Q9NZM5	Ribosome biogenesis protein NOP53 OS=Homo sapiens GN=NOP53 PE=1 SV=2	1.062	1	0.0867838	9.53203e-11
P09110	3-ketoacyl-CoA thiolase, peroxisomal OS=Homo sapiens GN=ACAA1 PE=1 SV=2	1.062	1	0.0867838	9.53203e-11
Q8WUX2	Glutathione-specific gamma-glutamylcyclotransferase 2 OS=Homo sapiens GN=CHAC2 PE=1 SV=1	1.062	1	0.0867838	9.53203e-11
O43502	DNA repair protein RAD51 homolog 3 OS=Homo sapiens GN=RAD51C PE=1 SV=1	1.062	1	0.0867838	9.53203e-11
Q13627	Dual specificity tyrosine-phosphorylation-regulated kinase 1A OS=Homo sapiens GN=DYRK1A PE=1 SV=2	1.062	1	0.0867838	9.53203e-11
Q8WY36	HMG box transcription factor BBX OS=Homo sapiens GN=BBX PE=1 SV=1	1.062	1	0.0867838	9.53203e-11
Q92851	Caspase-10 OS=Homo sapiens GN=CASP10 PE=1 SV=3	1.062	1	0.0867838	9.53203e-11
Q16533	snRNA-activating protein complex subunit 1 OS=Homo sapiens GN=SNAPC1 PE=1 SV=1	1.062	1	0.0867838	9.53203e-11
P23443	Ribosomal protein S6 kinase beta-1 OS=Homo sapiens GN=RPS6KB1 PE=1 SV=2	1.062	1	0.0867838	9.53203e-11
P26640	Valine--tRNA ligase OS=Homo sapiens GN=VARS PE=1 SV=4	1.061	1	0.0854247	9.53203e-11
O95433	Activator of 90 kDa heat shock protein ATPase homolog 1 OS=Homo sapiens GN=AHSA1 PE=1 SV=1	1.061	1	0.0854247	9.53203e-11
O14974	Protein phosphatase 1 regulatory subunit 12A OS=Homo sapiens GN=PPP1R12A PE=1 SV=1	1.061	1	0.0854247	9.53203e-11
Q15233	Non-POU domain-containing octamer-binding protein OS=Homo sapiens GN=NONO PE=1 SV=4	1.061	1	0.0854247	9.53203e-11
Q8N1G4	Leucine-rich repeat-containing protein 47 OS=Homo sapiens GN=LRRC47 PE=1 SV=1	1.061	1	0.0854247	9.53203e-11
P31689	DnaJ homolog subfamily A member 1 OS=Homo sapiens GN=DNAJA1 PE=1 SV=2	1.061	1	0.0854247	9.53203e-11
O60832	H/ACA ribonucleoprotein complex subunit 4 OS=Homo sapiens GN=DKC1 PE=1 SV=3	1.061	1	0.0854247	9.53203e-11
Q53F19	Nuclear cap-binding protein subunit 3 OS=Homo sapiens GN=NCBP3 PE=1 SV=2	1.061	1	0.0854247	9.53203e-11
Q99961	Endophilin-A2 OS=Homo sapiens GN=SH3GL1 PE=1 SV=1	1.061	1	0.0854247	9.53203e-11
P59998	Actin-related protein 2/3 complex subunit 4 OS=Homo sapiens GN=ARPC4 PE=1 SV=3	1.061	1	0.0854247	9.53203e-11
P01112	GTPase HRas OS=Homo sapiens GN=HRAS PE=1 SV=1	1.061	1	0.0854247	9.53203e-11
Q9H0E3	Histone deacetylase complex subunit SAP130 OS=Homo sapiens GN=SAP130 PE=1 SV=1	1.061	1	0.0854247	9.53203e-11
O95297	Myelin protein zero-like protein 1 OS=Homo sapiens GN=MPZL1 PE=1 SV=1	1.061	1	0.0854247	9.53203e-11
Q6P2C8	Mediator of RNA polymerase II transcription subunit 27 OS=Homo sapiens GN=MED27 PE=1 SV=1	1.061	1	0.0854247	9.53203e-11
Q6P9B6	TLD domain-containing protein 1 OS=Homo sapiens GN=TLDC1 PE=1 SV=2	1.061	1	0.0854247	9.53203e-11
Q9NUX5	Protection of telomeres protein 1 OS=Homo sapiens GN=POT1 PE=1 SV=1	1.061	1	0.0854247	9.53203e-11
P49760	Dual specificity protein kinase CLK2 OS=Homo sapiens GN=CLK2 PE=1 SV=1	1.061	1	0.0854247	9.53203e-11
Q96BD5	PHD finger protein 21A OS=Homo sapiens GN=PHF21A PE=1 SV=1	1.061	1	0.0854247	9.53203e-11
Q9H6K4	Optic atrophy 3 protein OS=Homo sapiens GN=OPA3 PE=1 SV=1	1.061	1	0.0854247	9.53203e-11
Q8N3L3	Beta-taxilin OS=Homo sapiens GN=TXLNB PE=1 SV=3	1.061	1	0.0854247	9.53203e-11
O95456	Proteasome assembly chaperone 1 OS=Homo sapiens GN=PSMG1 PE=1 SV=1	1.06	1	0.0840643	9.53203e-11
O75955	Flotillin-1 OS=Homo sapiens GN=FLOT1 PE=1 SV=3	1.06	1	0.0840643	9.53203e-11
Q8TCG1	Protein CIP2A OS=Homo sapiens GN=KIAA1524 PE=1 SV=2	1.06	1	0.0840643	9.53203e-11
Q9Y3L3	SH3 domain-binding protein 1 OS=Homo sapiens GN=SH3BP1 PE=1 SV=3	1.06	1	0.0840643	9.53203e-11
Q6P3X3	Tetratricopeptide repeat protein 27 OS=Homo sapiens GN=TTC27 PE=1 SV=1	1.06	1	0.0840643	9.53203e-11
Q96GD4	Aurora kinase B OS=Homo sapiens GN=AURKB PE=1 SV=3	1.06	1	0.0840643	9.53203e-11
O60925	Prefoldin subunit 1 OS=Homo sapiens GN=PFDN1 PE=1 SV=2	1.06	1	0.0840643	9.53203e-11
Q9H7D7	WD repeat-containing protein 26 OS=Homo sapiens GN=WDR26 PE=1 SV=3	1.06	1	0.0840643	9.53203e-11
O95208	Epsin-2 OS=Homo sapiens GN=EPN2 PE=1 SV=3	1.06	1	0.0840643	9.53203e-11
Q9Y2R0	Cytochrome c oxidase assembly factor 3 homolog, mitochondrial OS=Homo sapiens GN=COA3 PE=1 SV=1	1.06	1	0.0840643	9.53203e-11
Q9ULX3	RNA-binding protein NOB1 OS=Homo sapiens GN=NOB1 PE=1 SV=1	1.06	1	0.0840643	9.53203e-11
Q9NUI1	Peroxisomal 2,4-dienoyl-CoA reductase OS=Homo sapiens GN=DECR2 PE=1 SV=1	1.06	1	0.0840643	9.53203e-11
Q9Y2G3	Probable phospholipid-transporting ATPase IF OS=Homo sapiens GN=ATP11B PE=1 SV=2	1.06	1	0.0840643	9.53203e-11
Q53HC5	Kelch-like protein 26 OS=Homo sapiens GN=KLHL26 PE=1 SV=2	1.06	1	0.0840643	9.53203e-11
P83111	Serine beta-lactamase-like protein LACTB, mitochondrial OS=Homo sapiens GN=LACTB PE=1 SV=2	1.06	1	0.0840643	9.53203e-11
Q9NP79	Vacuolar protein sorting-associated protein VTA1 homolog OS=Homo sapiens GN=VTA1 PE=1 SV=1	1.06	1	0.0840643	9.53203e-11
Q9UGJ0	5'-AMP-activated protein kinase subunit gamma-2 OS=Homo sapiens GN=PRKAG2 PE=1 SV=1	1.06	1	0.0840643	9.53203e-11
Q4LDG9	Dynein light chain 1, axonemal OS=Homo sapiens GN=DNAL1 PE=1 SV=1	1.06	1	0.0840643	9.53203e-11
Q15393	Splicing factor 3B subunit 3 OS=Homo sapiens GN=SF3B3 PE=1 SV=4	1.059	1	0.0827026	9.53203e-11
Q14566	DNA replication licensing factor MCM6 OS=Homo sapiens GN=MCM6 PE=1 SV=1	1.059	1	0.0827026	9.53203e-11
O43166	Signal-induced proliferation-associated 1-like protein 1 OS=Homo sapiens GN=SIPA1L1 PE=1 SV=4	1.059	1	0.0827026	9.53203e-11
Q5T9A4	ATPase family AAA domain-containing protein 3B OS=Homo sapiens GN=ATAD3B PE=1 SV=1	1.059	1	0.0827026	9.53203e-11
Q8N201	Integrator complex subunit 1 OS=Homo sapiens GN=INTS1 PE=1 SV=2	1.059	1	0.0827026	9.53203e-11
Q9H2J4	Phosducin-like protein 3 OS=Homo sapiens GN=PDCL3 PE=1 SV=1	1.059	1	0.0827026	9.53203e-11
P14649	Myosin light chain 6B OS=Homo sapiens GN=MYL6B PE=1 SV=1	1.059	1	0.0827026	9.53203e-11
Q9NX24	H/ACA ribonucleoprotein complex subunit 2 OS=Homo sapiens GN=NHP2 PE=1 SV=1	1.059	1	0.0827026	9.53203e-11
Q9C0D5	Protein TANC1 OS=Homo sapiens GN=TANC1 PE=1 SV=3	1.059	1	0.0827026	9.53203e-11
P61313	60S ribosomal protein L15 OS=Homo sapiens GN=RPL15 PE=1 SV=2	1.059	1	0.0827026	9.53203e-11
O15160	DNA-directed RNA polymerases I and III subunit RPAC1 OS=Homo sapiens GN=POLR1C PE=1 SV=1	1.059	1	0.0827026	9.53203e-11
Q96GA7	Serine dehydratase-like OS=Homo sapiens GN=SDSL PE=1 SV=1	1.059	1	0.0827026	9.53203e-11
P04626	Receptor tyrosine-protein kinase erbB-2 OS=Homo sapiens GN=ERBB2 PE=1 SV=1	1.059	1	0.0827026	9.53203e-11
Q5ZPR3	CD276 antigen OS=Homo sapiens GN=CD276 PE=1 SV=1	1.059	1	0.0827026	9.53203e-11
Q96A33	Coiled-coil domain-containing protein 47 OS=Homo sapiens GN=CCDC47 PE=1 SV=1	1.059	1	0.0827026	9.53203e-11
Q12894	Interferon-related developmental regulator 2 OS=Homo sapiens GN=IFRD2 PE=1 SV=3	1.059	1	0.0827026	9.53203e-11
Q6IE81	Protein Jade-1 OS=Homo sapiens GN=JADE1 PE=1 SV=1	1.059	1	0.0827026	9.53203e-11
Q9P219	Protein Daple OS=Homo sapiens GN=CCDC88C PE=1 SV=3	1.059	1	0.0827026	9.53203e-11
P55884	Eukaryotic translation initiation factor 3 subunit B OS=Homo sapiens GN=EIF3B PE=1 SV=3	1.058	1	0.0813396	9.53203e-11
Q1KMD3	Heterogeneous nuclear ribonucleoprotein U-like protein 2 OS=Homo sapiens GN=HNRNPUL2 PE=1 SV=1	1.058	1	0.0813396	9.53203e-11
Q8N3D4	EH domain-binding protein 1-like protein 1 OS=Homo sapiens GN=EHBP1L1 PE=1 SV=2	1.058	1	0.0813396	9.53203e-11
Q16513	Serine/threonine-protein kinase N2 OS=Homo sapiens GN=PKN2 PE=1 SV=1	1.058	1	0.0813396	9.53203e-11
P21283	V-type proton ATPase subunit C 1 OS=Homo sapiens GN=ATP6V1C1 PE=1 SV=4	1.058	1	0.0813396	9.53203e-11
O95747	Serine/threonine-protein kinase OSR1 OS=Homo sapiens GN=OXSR1 PE=1 SV=1	1.058	1	0.0813396	9.53203e-11
Q9Y5P4	Collagen type IV alpha-3-binding protein OS=Homo sapiens GN=COL4A3BP PE=1 SV=1	1.058	1	0.0813396	9.53203e-11
Q9Y2K7	Lysine-specific demethylase 2A OS=Homo sapiens GN=KDM2A PE=1 SV=3	1.058	1	0.0813396	9.53203e-11
Q9C0C9	(E3-independent) E2 ubiquitin-conjugating enzyme OS=Homo sapiens GN=UBE2O PE=1 SV=3	1.058	1	0.0813396	9.53203e-11
O15357	Phosphatidylinositol 3,4,5-trisphosphate 5-phosphatase 2 OS=Homo sapiens GN=INPPL1 PE=1 SV=2	1.058	1	0.0813396	9.53203e-11
Q9NVG8	TBC1 domain family member 13 OS=Homo sapiens GN=TBC1D13 PE=1 SV=3	1.058	1	0.0813396	9.53203e-11
Q13426	DNA repair protein XRCC4 OS=Homo sapiens GN=XRCC4 PE=1 SV=2	1.058	1	0.0813396	9.53203e-11
Q99633	Pre-mRNA-splicing factor 18 OS=Homo sapiens GN=PRPF18 PE=1 SV=1	1.058	1	0.0813396	9.53203e-11
P50542	Peroxisomal targeting signal 1 receptor OS=Homo sapiens GN=PEX5 PE=1 SV=3	1.058	1	0.0813396	9.53203e-11
Q9Y5L3	Ectonucleoside triphosphate diphosphohydrolase 2 OS=Homo sapiens GN=ENTPD2 PE=1 SV=1	1.058	1	0.0813396	9.53203e-11
O75525	KH domain-containing, RNA-binding, signal transduction-associated protein 3 OS=Homo sapiens GN=KHDRBS3 PE=1 SV=1	1.058	1	0.0813396	9.53203e-11
Q6SPF0	Atherin OS=Homo sapiens GN=SAMD1 PE=1 SV=1	1.058	1	0.0813396	9.53203e-11
P53384	Cytosolic Fe-S cluster assembly factor NUBP1 OS=Homo sapiens GN=NUBP1 PE=1 SV=2	1.058	1	0.0813396	9.53203e-11
Q6PJI9	GATOR complex protein WDR59 OS=Homo sapiens GN=WDR59 PE=1 SV=2	1.058	1	0.0813396	9.53203e-11
P48200	Iron-responsive element-binding protein 2 OS=Homo sapiens GN=IREB2 PE=1 SV=3	1.058	1	0.0813396	9.53203e-11
Q86T24	Transcriptional regulator Kaiso OS=Homo sapiens GN=ZBTB33 PE=1 SV=2	1.058	1	0.0813396	9.53203e-11
P13639	Elongation factor 2 OS=Homo sapiens GN=EEF2 PE=1 SV=4	1.057	1	0.0799754	9.53203e-11
Q10567	AP-1 complex subunit beta-1 OS=Homo sapiens GN=AP1B1 PE=1 SV=2	1.057	1	0.0799754	9.53203e-11
P62241	40S ribosomal protein S8 OS=Homo sapiens GN=RPS8 PE=1 SV=2	1.057	1	0.0799754	9.53203e-11
Q15154	Pericentriolar material 1 protein OS=Homo sapiens GN=PCM1 PE=1 SV=4	1.057	1	0.0799754	9.53203e-11
Q86YP4	Transcriptional repressor p66-alpha OS=Homo sapiens GN=GATAD2A PE=1 SV=1	1.057	1	0.0799754	9.53203e-11
Q15291	Retinoblastoma-binding protein 5 OS=Homo sapiens GN=RBBP5 PE=1 SV=2	1.057	1	0.0799754	9.53203e-11
Q16762	Thiosulfate sulfurtransferase OS=Homo sapiens GN=TST PE=1 SV=4	1.057	1	0.0799754	9.53203e-11
Q9GZL7	Ribosome biogenesis protein WDR12 OS=Homo sapiens GN=WDR12 PE=1 SV=2	1.057	1	0.0799754	9.53203e-11
Q9BXK5	Bcl-2-like protein 13 OS=Homo sapiens GN=BCL2L13 PE=1 SV=1	1.057	1	0.0799754	9.53203e-11
Q9BRG1	Vacuolar protein-sorting-associated protein 25 OS=Homo sapiens GN=VPS25 PE=1 SV=1	1.057	1	0.0799754	9.53203e-11
Q96EK9	Protein KTI12 homolog OS=Homo sapiens GN=KTI12 PE=1 SV=1	1.057	1	0.0799754	9.53203e-11
P28289	Tropomodulin-1 OS=Homo sapiens GN=TMOD1 PE=1 SV=1	1.057	1	0.0799754	9.53203e-11
Q9NSC5	Homer protein homolog 3 OS=Homo sapiens GN=HOMER3 PE=1 SV=2	1.057	1	0.0799754	9.53203e-11
Q5T4S7	E3 ubiquitin-protein ligase UBR4 OS=Homo sapiens GN=UBR4 PE=1 SV=1	1.056	1	0.0786098	9.53203e-11
Q15365	Poly(rC)-binding protein 1 OS=Homo sapiens GN=PCBP1 PE=1 SV=2	1.056	1	0.0786098	9.53203e-11
O94776	Metastasis-associated protein MTA2 OS=Homo sapiens GN=MTA2 PE=1 SV=1	1.056	1	0.0786098	9.53203e-11
P55957	BH3-interacting domain death agonist OS=Homo sapiens GN=BID PE=1 SV=1	1.056	1	0.0786098	9.53203e-11
Q9Y2W2	WW domain-binding protein 11 OS=Homo sapiens GN=WBP11 PE=1 SV=1	1.056	1	0.0786098	9.53203e-11
Q92520	Protein FAM3C OS=Homo sapiens GN=FAM3C PE=1 SV=1	1.056	1	0.0786098	9.53203e-11
P04049	RAF proto-oncogene serine/threonine-protein kinase OS=Homo sapiens GN=RAF1 PE=1 SV=1	1.056	1	0.0786098	9.53203e-11
O43169	Cytochrome b5 type B OS=Homo sapiens GN=CYB5B PE=1 SV=2	1.056	1	0.0786098	9.53203e-11
O43633	Charged multivesicular body protein 2a OS=Homo sapiens GN=CHMP2A PE=1 SV=1	1.056	1	0.0786098	9.53203e-11
Q96KQ4	Apoptosis-stimulating of p53 protein 1 OS=Homo sapiens GN=PPP1R13B PE=1 SV=3	1.056	1	0.0786098	9.53203e-11
P50851	Lipopolysaccharide-responsive and beige-like anchor protein OS=Homo sapiens GN=LRBA PE=1 SV=4	1.055	1	0.077243	9.53203e-11
P37837	Transaldolase OS=Homo sapiens GN=TALDO1 PE=1 SV=2	1.055	1	0.077243	9.53203e-11
P54578	Ubiquitin carboxyl-terminal hydrolase 14 OS=Homo sapiens GN=USP14 PE=1 SV=3	1.055	1	0.077243	9.53203e-11
P49189	4-trimethylaminobutyraldehyde dehydrogenase OS=Homo sapiens GN=ALDH9A1 PE=1 SV=3	1.055	1	0.077243	9.53203e-11
Q58FF8	Putative heat shock protein HSP 90-beta 2 OS=Homo sapiens GN=HSP90AB2P PE=1 SV=2	1.055	1	0.077243	9.53203e-11
Q13330	Metastasis-associated protein MTA1 OS=Homo sapiens GN=MTA1 PE=1 SV=2	1.055	1	0.077243	9.53203e-11
P28340	DNA polymerase delta catalytic subunit OS=Homo sapiens GN=POLD1 PE=1 SV=2	1.055	1	0.077243	9.53203e-11
Q13011	Delta(3,5)-Delta(2,4)-dienoyl-CoA isomerase, mitochondrial OS=Homo sapiens GN=ECH1 PE=1 SV=2	1.055	1	0.077243	9.53203e-11
Q96IZ0	PRKC apoptosis WT1 regulator protein OS=Homo sapiens GN=PAWR PE=1 SV=1	1.055	1	0.077243	9.53203e-11
Q14643	Inositol 1,4,5-trisphosphate receptor type 1 OS=Homo sapiens GN=ITPR1 PE=1 SV=3	1.055	1	0.077243	9.53203e-11
O95628	CCR4-NOT transcription complex subunit 4 OS=Homo sapiens GN=CNOT4 PE=1 SV=3	1.055	1	0.077243	9.53203e-11
P63167	Dynein light chain 1, cytoplasmic OS=Homo sapiens GN=DYNLL1 PE=1 SV=1	1.055	1	0.077243	9.53203e-11
E9PRG8	Uncharacterized protein C11orf98 OS=Homo sapiens GN=C11orf98 PE=4 SV=1	1.055	1	0.077243	9.53203e-11
P56377	AP-1 complex subunit sigma-2 OS=Homo sapiens GN=AP1S2 PE=1 SV=1	1.055	1	0.077243	9.53203e-11
O15085	Rho guanine nucleotide exchange factor 11 OS=Homo sapiens GN=ARHGEF11 PE=1 SV=1	1.055	1	0.077243	9.53203e-11
P30291	Wee1-like protein kinase OS=Homo sapiens GN=WEE1 PE=1 SV=2	1.055	1	0.077243	9.53203e-11
Q7Z6Z7	E3 ubiquitin-protein ligase HUWE1 OS=Homo sapiens GN=HUWE1 PE=1 SV=3	1.054	1	0.0758749	9.53203e-11
P41091	Eukaryotic translation initiation factor 2 subunit 3 OS=Homo sapiens GN=EIF2S3 PE=1 SV=3	1.054	1	0.0758749	9.53203e-11
Q9Y3T9	Nucleolar complex protein 2 homolog OS=Homo sapiens GN=NOC2L PE=1 SV=4	1.054	1	0.0758749	9.53203e-11
Q96TA1	Niban-like protein 1 OS=Homo sapiens GN=FAM129B PE=1 SV=3	1.054	1	0.0758749	9.53203e-11
Q7Z417	Nuclear fragile X mental retardation-interacting protein 2 OS=Homo sapiens GN=NUFIP2 PE=1 SV=1	1.054	1	0.0758749	9.53203e-11
O60341	Lysine-specific histone demethylase 1A OS=Homo sapiens GN=KDM1A PE=1 SV=2	1.054	1	0.0758749	9.53203e-11
Q9BXS5	AP-1 complex subunit mu-1 OS=Homo sapiens GN=AP1M1 PE=1 SV=3	1.054	1	0.0758749	9.53203e-11
P19525	Interferon-induced, double-stranded RNA-activated protein kinase OS=Homo sapiens GN=EIF2AK2 PE=1 SV=2	1.054	1	0.0758749	9.53203e-11
O75351	Vacuolar protein sorting-associated protein 4B OS=Homo sapiens GN=VPS4B PE=1 SV=2	1.054	1	0.0758749	9.53203e-11
Q9UHV9	Prefoldin subunit 2 OS=Homo sapiens GN=PFDN2 PE=1 SV=1	1.054	1	0.0758749	9.53203e-11
Q9UI26	Importin-11 OS=Homo sapiens GN=IPO11 PE=1 SV=1	1.054	1	0.0758749	9.53203e-11
Q70UQ0	Inhibitor of nuclear factor kappa-B kinase-interacting protein OS=Homo sapiens GN=IKBIP PE=1 SV=1	1.054	1	0.0758749	9.53203e-11
Q15645	Pachytene checkpoint protein 2 homolog OS=Homo sapiens GN=TRIP13 PE=1 SV=2	1.054	1	0.0758749	9.53203e-11
Q96KG9	N-terminal kinase-like protein OS=Homo sapiens GN=SCYL1 PE=1 SV=1	1.054	1	0.0758749	9.53203e-11
Q8NCN4	E3 ubiquitin-protein ligase RNF169 OS=Homo sapiens GN=RNF169 PE=1 SV=2	1.054	1	0.0758749	9.53203e-11
Q96GX9	Methylthioribulose-1-phosphate dehydratase OS=Homo sapiens GN=APIP PE=1 SV=1	1.054	1	0.0758749	9.53203e-11
Q9GZZ9	Ubiquitin-like modifier-activating enzyme 5 OS=Homo sapiens GN=UBA5 PE=1 SV=1	1.054	1	0.0758749	9.53203e-11
Q5T0F9	Coiled-coil and C2 domain-containing protein 1B OS=Homo sapiens GN=CC2D1B PE=1 SV=1	1.054	1	0.0758749	9.53203e-11
Q6UWP7	Lysocardiolipin acyltransferase 1 OS=Homo sapiens GN=LCLAT1 PE=1 SV=1	1.054	1	0.0758749	9.53203e-11
Q86YS7	C2 domain-containing protein 5 OS=Homo sapiens GN=C2CD5 PE=1 SV=1	1.054	1	0.0758749	9.53203e-11
Q9GZQ3	COMM domain-containing protein 5 OS=Homo sapiens GN=COMMD5 PE=1 SV=1	1.054	1	0.0758749	9.53203e-11
O75427	Leucine-rich repeat and calponin homology domain-containing protein 4 OS=Homo sapiens GN=LRCH4 PE=1 SV=2	1.054	1	0.0758749	9.53203e-11
Q9Y3S2	Zinc finger protein 330 OS=Homo sapiens GN=ZNF330 PE=1 SV=1	1.054	1	0.0758749	9.53203e-11
O15127	Secretory carrier-associated membrane protein 2 OS=Homo sapiens GN=SCAMP2 PE=1 SV=2	1.054	1	0.0758749	9.53203e-11
Q86YM7	Homer protein homolog 1 OS=Homo sapiens GN=HOMER1 PE=1 SV=2	1.054	1	0.0758749	9.53203e-11
P07195	L-lactate dehydrogenase B chain OS=Homo sapiens GN=LDHB PE=1 SV=2	1.053	1	0.0745054	9.53203e-11
P38606	V-type proton ATPase catalytic subunit A OS=Homo sapiens GN=ATP6V1A PE=1 SV=2	1.053	1	0.0745054	9.53203e-11
Q8IX01	SURP and G-patch domain-containing protein 2 OS=Homo sapiens GN=SUGP2 PE=1 SV=2	1.053	1	0.0745054	9.53203e-11
Q9UBF2	Coatomer subunit gamma-2 OS=Homo sapiens GN=COPG2 PE=1 SV=1	1.053	1	0.0745054	9.53203e-11
O94842	TOX high mobility group box family member 4 OS=Homo sapiens GN=TOX4 PE=1 SV=1	1.053	1	0.0745054	9.53203e-11
P41743	Protein kinase C iota type OS=Homo sapiens GN=PRKCI PE=1 SV=2	1.053	1	0.0745054	9.53203e-11
Q7L3B6	Hsp90 co-chaperone Cdc37-like 1 OS=Homo sapiens GN=CDC37L1 PE=1 SV=1	1.053	1	0.0745054	9.53203e-11
O95169	NADH dehydrogenase [ubiquinone] 1 beta subcomplex subunit 8, mitochondrial OS=Homo sapiens GN=NDUFB8 PE=1 SV=1	1.053	1	0.0745054	9.53203e-11
Q9BY32	Inosine triphosphate pyrophosphatase OS=Homo sapiens GN=ITPA PE=1 SV=2	1.053	1	0.0745054	9.53203e-11
P48444	Coatomer subunit delta OS=Homo sapiens GN=ARCN1 PE=1 SV=1	1.052	1	0.0731347	9.53203e-11
Q8N1F7	Nuclear pore complex protein Nup93 OS=Homo sapiens GN=NUP93 PE=1 SV=2	1.052	1	0.0731347	9.53203e-11
P22234	Multifunctional protein ADE2 OS=Homo sapiens GN=PAICS PE=1 SV=3	1.052	1	0.0731347	9.53203e-11
O75534	Cold shock domain-containing protein E1 OS=Homo sapiens GN=CSDE1 PE=1 SV=2	1.052	1	0.0731347	9.53203e-11
Q8IWZ3	Ankyrin repeat and KH domain-containing protein 1 OS=Homo sapiens GN=ANKHD1 PE=1 SV=1	1.052	1	0.0731347	9.53203e-11
P47756	F-actin-capping protein subunit beta OS=Homo sapiens GN=CAPZB PE=1 SV=4	1.052	1	0.0731347	9.53203e-11
P08240	Signal recognition particle receptor subunit alpha OS=Homo sapiens GN=SRPRA PE=1 SV=2	1.052	1	0.0731347	9.53203e-11
P62249	40S ribosomal protein S16 OS=Homo sapiens GN=RPS16 PE=1 SV=2	1.052	1	0.0731347	9.53203e-11
Q9BTW9	Tubulin-specific chaperone D OS=Homo sapiens GN=TBCD PE=1 SV=2	1.052	1	0.0731347	9.53203e-11
Q9UBE0	SUMO-activating enzyme subunit 1 OS=Homo sapiens GN=SAE1 PE=1 SV=1	1.052	1	0.0731347	9.53203e-11
Q9BZX2	Uridine-cytidine kinase 2 OS=Homo sapiens GN=UCK2 PE=1 SV=1	1.052	1	0.0731347	9.53203e-11
Q8WXI9	Transcriptional repressor p66-beta OS=Homo sapiens GN=GATAD2B PE=1 SV=1	1.052	1	0.0731347	9.53203e-11
Q9BWT3	Poly(A) polymerase gamma OS=Homo sapiens GN=PAPOLG PE=1 SV=2	1.052	1	0.0731347	9.53203e-11
Q13425	Beta-2-syntrophin OS=Homo sapiens GN=SNTB2 PE=1 SV=1	1.052	1	0.0731347	9.53203e-11
Q68EM7	Rho GTPase-activating protein 17 OS=Homo sapiens GN=ARHGAP17 PE=1 SV=1	1.052	1	0.0731347	9.53203e-11
Q6ZS17	Rho family-interacting cell polarization regulator 1 OS=Homo sapiens GN=RIPOR1 PE=1 SV=1	1.052	1	0.0731347	9.53203e-11
P14373	Zinc finger protein RFP OS=Homo sapiens GN=TRIM27 PE=1 SV=1	1.052	1	0.0731347	9.53203e-11
Q8TB03	Uncharacterized protein CXorf38 OS=Homo sapiens GN=CXorf38 PE=1 SV=1	1.052	1	0.0731347	9.53203e-11
Q9NZC3	Glycerophosphodiester phosphodiesterase 1 OS=Homo sapiens GN=GDE1 PE=1 SV=1	1.052	1	0.0731347	9.53203e-11
Q5TG30	Rho GTPase-activating protein 40 OS=Homo sapiens GN=ARHGAP40 PE=3 SV=3	1.052	1	0.0731347	9.53203e-11
Q96QI5	Heparan sulfate glucosamine 3-O-sulfotransferase 6 OS=Homo sapiens GN=HS3ST6 PE=1 SV=2	1.052	1	0.0731347	9.53203e-11
Q9Y662	Heparan sulfate glucosamine 3-O-sulfotransferase 3B1 OS=Homo sapiens GN=HS3ST3B1 PE=1 SV=1	1.052	1	0.0731347	9.53203e-11
Q9Y663	Heparan sulfate glucosamine 3-O-sulfotransferase 3A1 OS=Homo sapiens GN=HS3ST3A1 PE=1 SV=1	1.052	1	0.0731347	9.53203e-11
Q9NSQ0	Putative ribosomal RNA-processing protein 7 homolog B OS=Homo sapiens GN=RRP7BP PE=5 SV=1	1.052	1	0.0731347	9.53203e-11
Q9BVG8	Kinesin-like protein KIFC3 OS=Homo sapiens GN=KIFC3 PE=1 SV=4	1.052	1	0.0731347	9.53203e-11
Q5BKT4	Dol-P-Glc:Glc(2)Man(9)GlcNAc(2)-PP-Dol alpha-1,2-glucosyltransferase OS=Homo sapiens GN=ALG10 PE=2 SV=1	1.052	1	0.0731347	9.53203e-11
Q92616	eIF-2-alpha kinase activator GCN1 OS=Homo sapiens GN=GCN1 PE=1 SV=6	1.051	1	0.0717627	9.53203e-11
Q01082	Spectrin beta chain, non-erythrocytic 1 OS=Homo sapiens GN=SPTBN1 PE=1 SV=2	1.051	1	0.0717627	9.53203e-11
Q14240	Eukaryotic initiation factor 4A-II OS=Homo sapiens GN=EIF4A2 PE=1 SV=2	1.051	1	0.0717627	9.53203e-11
P36915	Guanine nucleotide-binding protein-like 1 OS=Homo sapiens GN=GNL1 PE=1 SV=2	1.051	1	0.0717627	9.53203e-11
Q96SB4	SRSF protein kinase 1 OS=Homo sapiens GN=SRPK1 PE=1 SV=2	1.051	1	0.0717627	9.53203e-11
Q9UNE7	E3 ubiquitin-protein ligase CHIP OS=Homo sapiens GN=STUB1 PE=1 SV=2	1.051	1	0.0717627	9.53203e-11
O60333	Kinesin-like protein KIF1B OS=Homo sapiens GN=KIF1B PE=1 SV=5	1.051	1	0.0717627	9.53203e-11
Q9HC38	Glyoxalase domain-containing protein 4 OS=Homo sapiens GN=GLOD4 PE=1 SV=1	1.051	1	0.0717627	9.53203e-11
Q14684	Ribosomal RNA processing protein 1 homolog B OS=Homo sapiens GN=RRP1B PE=1 SV=3	1.051	1	0.0717627	9.53203e-11
P21127	Cyclin-dependent kinase 11B OS=Homo sapiens GN=CDK11B PE=1 SV=3	1.051	1	0.0717627	9.53203e-11
Q6UX04	Peptidyl-prolyl cis-trans isomerase CWC27 homolog OS=Homo sapiens GN=CWC27 PE=1 SV=1	1.051	1	0.0717627	9.53203e-11
Q53FT3	Protein Hikeshi OS=Homo sapiens GN=HIKESHI PE=1 SV=2	1.051	1	0.0717627	9.53203e-11
Q9NZQ7	Programmed cell death 1 ligand 1 OS=Homo sapiens GN=CD274 PE=1 SV=1	1.051	1	0.0717627	9.53203e-11
Q8N6N3	UPF0690 protein C1orf52 OS=Homo sapiens GN=C1orf52 PE=1 SV=1	1.051	1	0.0717627	9.53203e-11
Q9NZQ3	NCK-interacting protein with SH3 domain OS=Homo sapiens GN=NCKIPSD PE=1 SV=1	1.051	1	0.0717627	9.53203e-11
Q96JY6	PDZ and LIM domain protein 2 OS=Homo sapiens GN=PDLIM2 PE=1 SV=1	1.051	1	0.0717627	9.53203e-11
P51688	N-sulphoglucosamine sulphohydrolase OS=Homo sapiens GN=SGSH PE=1 SV=1	1.051	1	0.0717627	9.53203e-11
O75531	Barrier-to-autointegration factor OS=Homo sapiens GN=BANF1 PE=1 SV=1	1.051	1	0.0717627	9.53203e-11
[truncated: 5,028 more rows]
