# Supplementary material for: Metabolic resistance to the inhibition of mitochondrial transcription revealed by CRISPR‐Cas9 screen
Source: EMBO Rep. 2021 Nov 15;23(1):e53054. doi: 10.15252/embr.202153054 (PMC8728608; doi:10.15252/embr.202153054)
Supplement: Supplementary file 3 — Dataset EV2 [file EMBR-23-e53054-s003.xlsx]

## Sheet: Legend
Dataset EV2 - CRISPR-Cas9 Screen
gene_name	gene targeted by CRISPR-Cas9
LFC	log2 fold change of the gene abundance in IMT-treated vs untreated cells
logP	log10 of the p-value (as described in Materials and Methods)

## Sheet: Dataset EV2
gene_name	LFC	logP
VHL	2.3733	6.5923
LAMTOR2	1.2861	6.5923
PDHB	-1.4506	6.5923
Control_29	-1.6011	6.5923
Control_2	-0.8418	6.29127
UXS1	1.1209	6.11518
CHCHD1	-1.2463	5.63806
MDH2	-0.96221	5.55091
MLST8	1.2591	5.47835
NUBPL	-1.7042	5.41621
WDR24	0.79664	5.19436
TCEB2	1.5997	5.16094
OTUD5	0.81341	5.07379
Control_77	0.67716	5.07379
COX17	-2.7083	5.0241
PDE12	-1.4256	4.90212
RRAGA	0.89679	4.86803
ELP5	0.69153	4.86803
RPTOR	1.2989	4.82145
TMEM257	-0.72714	4.74105
SERP1	-0.81804	4.70582
KTI12	1.079	4.67321
AAGAB	0.88456	4.66288
GALE	1.1097	4.59667
SERF1A	-1.0866	4.5711
SLC25A1	-2.2523	4.43093
CLUH	-0.99703	4.41912
Control_4	-0.60289	4.27633
METTL17	-1.5345	4.25987
FBXO45	0.47946	4.1436
CNOT11	0.90293	4.1314
SRM	0.79987	4.09124
FAM228B	-0.81254	4.09124
FMR1	-0.92174	4.0621
AZIN1	0.68132	4.05197
PDHA1	-1.2981	3.99131
TTC39C	-0.59952	3.98915
PIGP	-0.74221	3.98699
SLC35B1	1.1579	3.89946
F8A1	1.2594	3.8705
EGLN1	0.58006	3.85912
PQLC2L	-0.69799	3.85912
LACE1	-1.0504	3.84179
Control_162	-0.49537	3.82071
FBXL20	-0.76589	3.80485
KLRD1	-1.2642	3.76688
SFXN4	-1.1668	3.7617
TCEAL5	-0.96155	3.71781
LAMTOR4	0.97212	3.70075
Control_16	-0.49622	3.69302
CS	-0.85408	3.64243
METTL1	0.56975	3.62993
HSD17B12	1.3336	3.61687
MPI	0.822	3.59448
XPO4	0.47833	3.58158
TELO2	0.83406	3.56414
Control_46	-0.023231	3.52375
DCAF7	0.59711	3.52301
SMARCD1	0.72681	3.51859
CCDC173	-1.3943	3.48475
ZNF98	-0.90532	3.47803
DDX28	-1.1402	3.4767
PMFBP1	-0.63802	3.47602
CCDC172	-0.72537	3.47008
PMM2	-0.67405	3.46683
MS4A5	-0.99252	3.43425
CARKD	0.53178	3.42943
CHML	-0.88222	3.42292
PSAT1	0.69898	3.40113
PIGT	-0.60827	3.35451
NDUFS1	-1.0388	3.35051
MTFMT	-1.1657	3.33679
ETV5	-0.49657	3.33438
Control_47	-0.68845	3.32489
CCDC171	-0.85959	3.31058
NR5A1	-0.29756	3.2985
PIGX	-0.78163	3.29497
TSC22D2	0.74269	3.28289
IWS1	0.83696	3.26658
C1QBP	-1.2305	3.23039
PGA3	0.7088	3.19768
NDUFA6	-1.0899	3.19697
NDUFC2	-1.4904	3.17716
FCAMR	-0.014103	3.17417
C6orf203	-1.1081	3.17185
AHCYL1	0.86868	3.16955
MRC1	-0.52446	3.16955
TLK2	-0.97254	3.16401
GCN1L1	0.50351	3.14623
TRIM24	0.60746	3.13216
PRKAB1	-0.98722	3.12381
MRPS31	-1.5317	3.11561
MUC22	-0.99606	3.11475
GPR55	-0.71087	3.11187
NDUFB6	-1.3104	3.11187
ZNF732	-0.79655	3.109
KRTAP12-3	0.57428	3.09913
KCNMA1	-1.0074	3.09495
Control_20	-0.54254	3.09275
KRTAP4-9	0.88948	3.08865
TCHP	-0.71402	3.08512
TRIP11	-0.58412	3.08028
POU5F1	-0.8323	3.07182
CCL3L3	0.56023	3.07156
SIN3A	0.12364	3.07077
HNRNPR	-0.75618	3.07077
UBE2G1	-0.77437	3.06557
ITGB5	0.48905	3.06121
DND1	0.85651	3.0383
TAS2R1	-0.95151	3.03516
ENO1	-0.77354	3.03084
LDLRAP1	0.49746	2.9987
KCNJ8	0.26244	2.98472
ZNF729	-0.53229	2.98431
TCEAL7	-0.59762	2.97041
NDUFB4	-1.274	2.96074
ZC2HC1B	-0.62176	2.95774
RFX2	-0.45043	2.95253
BTBD6	0.6225	2.94758
Control_38	-0.40533	2.93494
F8A2	0.99904	2.93382
LRRN3	-0.76152	2.93382
VPS52	0.48664	2.93345
RASA2	0.47374	2.92812
KRTAP5-10	-0.58888	2.92551
NLRP5	0.83371	2.92307
WDR46	0.042819	2.91736
DLAT	-0.52965	2.91736
EZR	0.42257	2.91678
Control_118	0.42585	2.89637
CCP110	-0.68378	2.88449
CTTNBP2NL	-0.54919	2.88107
SAMD4B	0.49298	2.87939
Control_127	-0.70761	2.87841
SLC8A1	-0.80052	2.87189
MTOR	1.0261	2.87041
VPS11	0.10583	2.85839
MSS51	-0.81708	2.85502
ADAMTS17	-0.086779	2.8539
FAT1	-0.74885	2.85297
SSX2IP	-0.5281	2.84527
C14orf80	0.82073	2.84418
FSHB	0.3648	2.84357
LTB	-0.73392	2.84342
HSFY1	-0.49358	2.83482
EIF2AK4	0.44547	2.8303
MAN2A1	-0.47544	2.82264
PIGL	-0.52216	2.82005
C12orf74	-0.69716	2.8199
KRTAP4-7	0.64517	2.81699
SRRM4	-0.56904	2.81423
RDX	-0.68062	2.80746
MDH1B	-0.11445	2.80123
GH1	-0.68827	2.79997
TARP	-0.67869	2.7922
INPP5K	-0.53897	2.79194
DRD3	0.6002	2.79167
CCDC108	0.57231	2.78537
BRMS1L	-0.77783	2.78375
DRAP1	0.57602	2.77322
ARMC8	0.42713	2.77309
Control_11	0.28232	2.77019
FGG	-0.99013	2.76667
Control_1	-0.66892	2.76525
C1orf177	-0.1758	2.76025
PIGO	-0.76423	2.75592
MAU2	0.57421	2.75414
TXNDC16	-0.65603	2.74851
PTEN	-0.42861	2.74098
HS6ST1	0.56575	2.74038
TSGA10IP	-0.7347	2.73273
ZNF124	-0.40262	2.70903
CHST9	-0.85722	2.70892
KCTD5	-0.63015	2.70859
ZBED4	0.14215	2.70812
RBMX2	-0.66736	2.70586
OR9I1	0.57415	2.69782
LINGO4	-0.59675	2.68958
CAPNS1	0.58876	2.68624
OR6N2	-0.65461	2.68472
POU4F1	0.54044	2.6777
TP53	0.15825	2.66386
NBPF6	-0.63131	2.66386
DECR1	0.4898	2.66222
COQ2	-0.98813	2.65805
SCAPER	0.39937	2.65643
TAF4	0.5706	2.65263
COA1	-0.48698	2.64728
SESN2	-0.55561	2.64287
PPP4R2	-0.66335	2.63801
BCL6	0.28227	2.63782
SCPEP1	-0.68503	2.63723
PTPN12	-0.66917	2.63188
CDC25A	-0.91276	2.63103
Control_210	-0.15076	2.62932
SMIM8	-0.49073	2.61208
PCCA	-0.83523	2.61106
Control_15	-0.44923	2.60963
C14orf119	-0.7594	2.60067
CAPZA3	-0.86912	2.5975
ZNF780B	-0.74019	2.59505
COPB2	0.75728	2.59373
SYP	-0.26633	2.58941
ERAP1	0.28982	2.58845
C3orf14	-0.54545	2.58657
OR4D11	-0.66154	2.58306
MAPK1IP1L	0.73422	2.58069
GNB4	-0.72649	2.57866
NOSIP	0.68144	2.57406
NDUFB3	-0.6085	2.56223
KRTAP10-8	0.40912	2.56078
ZNF839	-0.60027	2.55755
WNK1	0.79608	2.5566
TEX9	-0.38003	2.54242
ZNF445	-0.21972	2.53934
COQ3	-0.48673	2.5388
CCDC169	-0.53487	2.53735
Control_51	0.32688	2.53453
CDC26	-1.0515	2.53429
RECQL	-0.72075	2.53307
HS2ST1	-0.44563	2.52968
FBXL16	0.6543	2.52878
PM20D2	-0.43432	2.5278
PCDHB14	-0.97972	2.52691
C1orf174	-0.84171	2.52616
MRGPRG	-0.80248	2.51899
ZNF667	-0.57367	2.51519
GSTA5	0.14718	2.51425
ZNF470	-0.56791	2.51063
IFI16	-0.44905	2.50597
AK9	-0.50117	2.50505
HAUS8	0.58022	2.49961
XIRP1	-0.34876	2.4971
ZNF347	-0.66505	2.49383
DOK2	0.41786	2.48881
JAKMIP2	-0.62192	2.48737
OCA2	0.1289	2.48724
WRNIP1	0.65382	2.48533
Control_218	-0.22329	2.48466
LAYN	-0.37296	2.47685
ATP1B1	-0.40238	2.47499
AIDA	-0.55989	2.47499
MESDC2	-0.58757	2.46861
FZD2	0.40341	2.46809
ZNF57	-0.16398	2.46329
AMY1B	0.54862	2.46252
PES1	0.44327	2.46143
ACBD6	-0.59501	2.45726
PIGW	-0.87285	2.45573
Control_17	-0.45988	2.45567
IZUMO3	-0.40244	2.45346
C3orf30	0.21822	2.44982
ASB1	0.304	2.44614
NEUROD6	-0.2485	2.44048
ZFP57	-0.55754	2.43919
TNFRSF10B	0.46537	2.43834
SPACA5	0.44255	2.43821
HOOK1	0.63154	2.4376
CHIT1	-0.087362	2.43742
HSD11B1	0.42845	2.43718
ECHS1	-0.49975	2.43639
DTYMK	0.53102	2.43145
NDUFS6	-1.0873	2.43012
KLHL30	0.60477	2.4297
PEF1	-0.48799	2.42668
RFX7	-0.488	2.42407
SWI5	0.49909	2.42389
TBC1D22A	0.67306	2.4192
MOCS3	0.80883	2.41578
SLC16A8	0.39948	2.41209
ARSK	-0.30752	2.41083
ZNF43	-0.35569	2.40992
ZNF292	-0.41963	2.40674
METTL6	-0.80925	2.40645
FAM192A	-0.66758	2.4029
GCSAML	-0.83604	2.40032
SLC9A1	0.59188	2.39843
WDR4	0.1613	2.39804
IST1	0.66134	2.39582
SOX13	-0.64918	2.3951
PTTG2	-0.54655	2.39219
ZNF800	-0.69828	2.39165
PRAMEF4	-0.59741	2.39159
ANKRD30A	-0.70475	2.38989
Control_197	-0.63864	2.38963
MID1	0.39199	2.38696
CABYR	-0.66826	2.3826
SERPINB1	-1.0538	2.38222
GAL3ST4	-0.41951	2.38217
MGP	-0.44419	2.3803
HSD3B7	0.46726	2.37664
NR2F2	0.40967	2.37453
ACD	0.41767	2.37201
FOXM1	-0.41616	2.36977
SETD1B	0.49435	2.3646
NAA15	-0.56434	2.36357
DDX41	0.39687	2.35857
ZFP14	-0.43746	2.35811
NDUFB11	-1.4612	2.35736
SPRR2G	0.45953	2.3564
OR6C70	-0.19326	2.34994
AP2M1	0.51317	2.34716
CCDC122	-0.6535	2.3421
CAMKMT	0.51371	2.34146
KRTAP4-4	0.47896	2.34142
NDUFS8	-1.0067	2.3404
RPH3A	0.31637	2.33996
TMEM119	0.58032	2.33962
SEZ6	0.345	2.33962
DUSP5	0.44388	2.33923
TNRC6B	0.54342	2.33724
SPTLC3	-0.8122	2.33705
NDUFB8	-1.4806	2.33566
TBX6	0.71142	2.33508
SPATA2	-0.34462	2.33244
UBXN4	-0.76004	2.33221
STX19	-0.64082	2.3285
POLR3H	0.96554	2.32609
EDN1	0.38927	2.32412
ZNF705B	-0.52827	2.32253
SLC6A18	0.60313	2.32193
DOC2A	0.31254	2.31776
SLC38A11	-0.61425	2.31632
ALPPL2	0.3192	2.31038
TMEM215	-0.90541	2.31029
ZNF878	-0.83927	2.30695
E2F4	0.2988	2.3069
SPATC1	0.40448	2.2998
DDX3X	0.18494	2.29229
CORIN	0.25259	2.28222
KCNE3	-0.54925	2.27993
TMCO5A	-0.44961	2.27732
NUDT5	0.26261	2.27673
ID4	-0.43516	2.27673
ADGRG7	0.51311	2.27455
IER3IP1	0.47303	2.27434
CNPY1	-0.447	2.27414
PRPF40A	0.54402	2.27393
CTU1	0.67971	2.27371
ZNF546	-0.98105	2.27263
MZF1	0.43396	2.27072
CCNB3	-0.41321	2.27031
Control_158	-0.2226	2.26199
BID	0.46806	2.26065
DRD2	0.46623	2.26049
LSM14A	-0.48025	2.25782
IFITM2	0.50048	2.2575
SP4	-0.7465	2.25558
GMDS	-0.73529	2.2555
C4orf47	-0.53153	2.2549
CCR1	-0.65759	2.25367
TEX14	-0.74128	2.25089
PLEKHB2	0.43207	2.25041
LURAP1L	0.032483	2.24911
ZNF597	-0.63866	2.24871
MVD	0.38976	2.24616
GSK3B	-0.59524	2.24558
NAT8	-0.64704	2.24554
NUP43	0.63761	2.24371
ABCA3	0.38766	2.24312
CWC25	0.3821	2.24254
CARS	0.5022	2.23748
ROBO3	0.55665	2.23618
TUBA1B	0.60593	2.2353
SYCE1	-0.49338	2.23172
FAM193A	0.57378	2.22958
M1AP	-0.70289	2.22788
ZBTB21	0.092612	2.22266
PATE4	-0.19941	2.22266
RHOC	-0.59134	2.2211
PTGES3	-0.52151	2.22025
STOML3	0.3737	2.21743
EED	0.55232	2.21731
USP2	0.12756	2.21556
BHLHE41	0.20922	2.20915
WASF3	0.34995	2.20589
JAG2	0.59213	2.20575
HTT	0.666	2.2039
C19orf68	-0.11873	2.19836
GIMAP6	0.051852	2.19675
ZNF410	-0.51364	2.19553
MAGEA10	-0.28899	2.19487
BRWD1	-0.50288	2.19427
XPO5	0.4997	2.19309
CTU2	0.6476	2.19247
PPP1R12B	0.185	2.19157
NDUFA12	-1.1152	2.18636
LAMP2	0.35189	2.18625
ZC2HC1C	-0.40232	2.18507
ZYX	0.44315	2.18418
KIRREL	-0.39234	2.18388
ATP5SL	-0.54455	2.17922
SMCO2	-0.5965	2.17798
INAFM2	-0.5956	2.17618
CCNI2	-0.67713	2.17598
KLF11	0.44054	2.17498
CH17-360D5.1	0.056545	2.17329
BMPR1A	-0.37757	2.17329
MRPL9	-0.53368	2.17282
MOSPD1	-0.62568	2.17102
NAP1L3	-0.6228	2.16927
LYRM2	-0.7892	2.16907
ANK3	0.40532	2.16845
C1GALT1C1	0.55714	2.16816
WDR6	0.52881	2.16809
IFNL2	-0.60651	2.16692
IFT172	0.50658	2.16425
C1orf64	-0.26688	2.16221
OSBP2	0.33286	2.16131
TOMM40L	0.36687	2.15772
ZNF84	0.20107	2.1567
IP6K2	-0.55448	2.15568
ARHGEF5	-0.44818	2.15555
NAT16	0.33534	2.15384
Control_196	-0.39879	2.15116
JUP	0.14359	2.15028
GK5	-0.52086	2.14768
CFAP45	0.43785	2.14672
OR2B11	0.36881	2.14665
CSNK2A2	0.22939	2.14581
OCIAD2	-0.62305	2.14222
INSR	0.5734	2.14078
IPCEF1	-0.97808	2.14044
MMP27	-0.6517	2.13995
NMNAT2	-0.66338	2.13647
CSRP3	0.41841	2.13501
KIAA2012	-1.0974	2.13465
FZD9	0.55759	2.13277
DICER1	0.90417	2.12947
Control_21	-0.42335	2.12753
TRAPPC4	0.97339	2.12708
NBPF14	-0.8456	2.12708
VARS	0.55323	2.12678
TSPAN16	-0.031461	2.12678
ZNF620	-0.67226	2.12551
NDUFA7	-0.78556	2.12518
TMEM256	-0.45478	2.12217
RB1	-0.48116	2.1207
NDUFS5	-0.94248	2.1205
THRAP3	-0.96601	2.12
CAND2	0.37965	2.11848
TRPC6	-0.34955	2.11784
STAG1	0.31066	2.11734
ZNF324	-0.19331	2.11734
BASP1	-0.85765	2.11641
PPP1R42	-0.60824	2.1163
CACNG3	0.30182	2.11427
CYP7B1	-0.74586	2.11384
RPRD1A	-0.71947	2.11206
NOSTRIN	-0.30114	2.11167
ACBD3	-0.72931	2.10947
FBXL14	0.056064	2.10739
AP1S3	0.43464	2.10205
EIF2AK3	-0.46382	2.10135
SEMA6B	0.70554	2.1
PDYN	0.065018	2.09969
SKOR2	0.39311	2.09889
MUT	-0.09031	2.09702
HIST1H4B	-0.91333	2.09597
OR5M11	-0.58597	2.09356
NRK	-0.68068	2.09277
ANXA5	-0.62181	2.08915
AQP3	0.35893	2.08828
Control_132	-0.26897	2.08803
SOCS2	-0.55248	2.08749
OR10H5	0.19597	2.08722
FRA10AC1	-0.070912	2.08722
DPM1	-0.69973	2.08711
ZNF721	-0.35285	2.08546
NUTM1	-0.30696	2.08462
IFNA6	0.51989	2.08263
PSIP1	-1.0021	2.08185
TBC1D8	0.26724	2.08182
SLC2A10	0.28795	2.08137
SURF2	-0.90025	2.07623
PDRG1	-0.7406	2.07451
BRSK2	0.64579	2.0727
REEP6	0.57751	2.07183
CRELD2	0.45146	2.07149
Control_172	-0.36471	2.06862
GCKR	0.69159	2.06722
NGB	0.053297	2.06618
MPC1	-0.53519	2.06406
SSB	-0.75887	2.06335
DDO	0.40879	2.06199
ST14	0.3712	2.06089
PANK3	-0.67027	2.05971
ZSWIM4	0.12085	2.05933
TECRL	-0.61404	2.05654
SMG7	0.42665	2.05475
CNOT7	-0.69908	2.05452
PDPN	-0.82719	2.05331
ASH2L	0.53711	2.05246
ATP6V1G3	-0.50618	2.05178
MEAF6	0.50608	2.05176
OLA1	0.39698	2.05006
ERO1LB	-0.46215	2.04706
BCL2L1	-0.98104	2.0452
ACSL6	0.25738	2.04488
NEGR1	0.24636	2.04434
ZC3H4	0.57207	2.04412
C1QL4	-0.19189	2.0429
MRPS9	-0.64884	2.04248
MAPK8IP2	0.45213	2.04233
PLXNA3	0.413	2.03955
C11orf87	-0.3456	2.03855
COTL1	0.54713	2.03469
LAX1	-0.37181	2.03449
MKKS	-0.44845	2.03389
WDR20	0.36332	2.03219
RGR	0.32207	2.03116
GHITM	-0.55489	2.03109
TROAP	-0.68338	2.02966
2021-03-01	-0.60892	2.02859
RMND5A	0.4395	2.02829
SOSTDC1	0.4758	2.02765
PEA15	0.36139	2.02691
COL4A3BP	-0.52443	2.02691
CLTC	0.72281	2.02456
ACRV1	0.28687	2.02385
VEGFC	0.28456	2.02381
THSD1	0.30822	2.02145
SIGLEC14	-0.71702	2.02056
TM2D1	-0.71649	2.0197
EPHA2	-0.59212	2.01879
Control_239	0.31241	2.01766
ORAOV1	0.62045	2.01549
DLX2	-0.5723	2.01443
XDH	0.33452	2.01319
BTN3A3	-0.31356	2.01253
FADD	0.38092	2.0115
NAPB	-0.42738	2.0115
CSH2	-0.65372	2.0115
LIN37	0.36178	2.01045
ZNF812	-0.41802	2.00982
ANXA7	-0.438	2.009
GPN1	0.54869	2.00798
CYB5RL	0.44311	2.00789
KDELC1	-0.58126	2.00787
CYR61	-0.52337	2.00744
ZNF276	0.56258	2.00667
ATE1	-0.14963	2.00642
CHAMP1	-0.65835	2.00624
TCF23	0.40708	2.00501
VKORC1	0.31028	2.00344
RASSF6	-0.69481	2.00344
PID1	-0.48352	2.00281
ASPN	-0.56158	2.00261
PPP1R12C	0.38634	2.00227
CBX1	-0.77917	2.00214
ZNF883	0.58004	2.00085
TRIM65	0.36718	2.00063
ZMYND12	-0.3279	1.9987
DSP	-0.30463	1.99866
MBTPS1	0.68076	1.99568
NEK6	0.62374	1.99349
DEFB107A	0.016848	1.99323
RGPD3	-0.61814	1.99208
FAM227B	-0.4771	1.9908
EHMT2	0.5115	1.99034
SPRN	0.31641	1.98881
ALAD	0.48888	1.98847
KDELC2	0.081533	1.98767
TMEM167A	-0.19663	1.98767
SLC34A3	0.50216	1.98322
LIPJ	-0.16225	1.98284
ITPK1	0.32274	1.98197
OCLM	-0.83125	1.98009
LFNG	0.30755	1.97972
PEX12	0.21737	1.97972
PARPBP	-0.33847	1.97972
GTPBP10	-0.81999	1.97972
C14orf28	-0.95	1.97956
SLFN12	-0.73119	1.9779
ZMYM6	-0.91738	1.97761
C2orf50	-0.68858	1.97367
SYNCRIP	-0.69609	1.97322
ELF2	0.20379	1.97269
GRXCR2	-0.43845	1.97208
CYP2A13	-0.54688	1.97037
FOXO3	-0.85217	1.97033
SLC22A4	0.66492	1.97005
PRTG	-0.62739	1.96815
SLC52A2	-0.55099	1.96786
B3GAT3	0.033268	1.96577
Control_9	-0.13274	1.96577
CLDN4	0.32765	1.96473
OR8B2	0.35936	1.96429
ATP6V1A	0.48103	1.96413
ZNF493	-0.90333	1.96405
MYO19	0.41098	1.96341
TIMM8A	0.4794	1.96321
PIP5K1C	0.35869	1.96134
CFI	0.29521	1.96082
TSPAN5	0.49919	1.95908
HRH1	0.19188	1.95845
PDZD8	0.3536	1.95613
GSTM1	-0.46422	1.95581
SREBF2	0.45908	1.9553
STARD7	-0.77509	1.95479
TRRAP	0.58724	1.95358
CMTM5	-0.7858	1.95288
MRPL50	-0.57103	1.95199
ADA	0.1762	1.95164
SLC1A3	-0.23337	1.95164
OR10A4	-0.87804	1.95055
KCNH6	0.43035	1.94962
LRRIQ3	-0.62454	1.94943
NELL2	-0.73306	1.946
ZNF879	-0.81215	1.94558
LDLR	0.38597	1.94451
TNFRSF10A	0.29192	1.94443
GRB7	-0.36594	1.94443
MOB1A	-0.52351	1.94252
FBXO16	-0.48253	1.94203
UGT1A7	-0.10775	1.93828
IDH3B	0.55292	1.93794
UNK	-0.3174	1.93734
AQR	-1.0081	1.93569
FBXL4	0.55727	1.9342
KRTAP10-11	0.44212	1.9342
PTPN18	0.27786	1.93278
CNDP1	-0.5276	1.93278
ZNF699	0.45992	1.93215
C8orf59	-0.57172	1.9317
AFM	-0.88979	1.93011
SNAI2	0.29832	1.92981
USP15	-0.82448	1.92815
MRPL33	-1.2621	1.9279
OR4C45	0.33322	1.92731
ABCD1	0.39837	1.92713
SLC9A8	0.29931	1.92533
TMEM72	0.19001	1.92522
CHRNG	-0.40817	1.92522
MTERF2	-0.75006	1.92489
TOMM20L	-0.82503	1.92412
SYT4	-1.1164	1.92391
SAMD8	0.55687	1.92321
TFAM	-1.1517	1.923
TMEM151B	0.4172	1.9227
FAM133B	-1.0776	1.92241
OR8S1	-0.6256	1.92234
POP1	0.6806	1.92216
Control_138	-0.4679	1.92122
MTO1	-0.83101	1.92013
PIGY	-0.92864	1.91977
MIA2	-0.62843	1.91927
RICTOR	0.75937	1.91887
BEND4	-0.33005	1.91779
C19orf71	0.39219	1.91693
CCDC62	-0.13584	1.91257
CCDC134	0.48676	1.91098
TRPT1	0.51395	1.91073
SYTL2	0.33106	1.9107
SULT1A2	0.33821	1.90992
SLC17A7	-0.40587	1.90658
NUP205	0.78521	1.9041
PPCS	-0.6003	1.9033
DPY30	0.21018	1.90053
VANGL1	-0.27659	1.90053
KRTAP9-3	0.37675	1.90004
RANBP10	0.24556	1.8986
FGFR2	0.35001	1.89788
EFHD2	-0.45428	1.8977
CAPSL	-0.70004	1.8963
PLBD2	0.14858	1.89582
AMOTL2	-0.68511	1.89541
MPP7	0.37898	1.8949
CCZ1B	-0.37747	1.89422
PPFIA2	0.12314	1.89415
PRAC2	-0.4487	1.89347
APEH	0.35289	1.89279
CCT6B	-0.52533	1.89123
LSMEM1	-0.60948	1.88921
PIGS	-0.96713	1.88891
UBALD1	0.12258	1.8883
NICN1	0.53092	1.88709
MAP9	-0.63693	1.88709
UBE2T	0.19784	1.88629
INO80B	-0.57909	1.88602
Control_144	-0.57033	1.88592
PIGQ	-0.58801	1.88522
DDX42	0.56264	1.88419
FUS	0.55132	1.88353
RPS14	0.63808	1.8825
DDX10	0.49902	1.8817
MAGEC1	-0.55732	1.87962
FLNC	0.64601	1.87936
OR10T2	-0.55175	1.87837
SPAG8	-0.22139	1.8767
SEC24D	0.44175	1.87563
IVL	-0.70854	1.8728
PLRG1	0.63194	1.87254
UBE2G2	0.55074	1.87218
NF2	-0.75966	1.8706
COL13A1	-1.1488	1.87008
PROK1	0.46232	1.86906
FOCAD	0.34266	1.86899
C14orf39	-0.68511	1.86899
MT4	0.43009	1.86784
PAFAH2	0.25481	1.8678
ZSCAN26	-0.28435	1.86656
RCCD1	-1.2286	1.86576
CD63	0.36989	1.86554
IQSEC3	0.27478	1.86554
CYP3A7-CYP3A51P	-0.20082	1.86554
GRSF1	-1.0815	1.86496
TCEAL3	-0.38471	1.86471
RPL13A	-0.76501	1.86376
ZDHHC16	0.28207	1.86337
KEL	0.33329	1.86306
Control_206	0.28152	1.86265
NIPSNAP3B	-0.71606	1.86176
RAVER1	0.39649	1.86094
MAGED2	-0.33108	1.86053
RNF4	0.23677	1.85974
GLTPD2	-0.50511	1.85974
MORC4	-0.26833	1.85952
ELOVL2	0.60862	1.8588
MTIF3	-0.68239	1.8562
SLC35C1	-0.51833	1.85415
SERINC4	-0.60228	1.85412
TRIM28	0.328	1.85406
OTOR	-0.35138	1.85406
WBP1	0.12189	1.8531
PRY2	-0.55798	1.85066
CYBRD1	0.35374	1.85041
PML	-0.24109	1.84924
ZIC3	0.24745	1.84884
DTNBP1	-0.31177	1.84881
TPT1	0.72254	1.8486
NUDT6	0.42538	1.84845
ZNF534	0.061012	1.84768
HIGD1A	-0.68539	1.84597
DET1	0.35348	1.84579
STRADA	0.28295	1.84561
SSBP2	-0.38216	1.84515
BTG2	-0.53041	1.845
CHD1	0.49151	1.84488
DMC1	-0.64629	1.84239
EDEM3	-0.5612	1.8407
PACRGL	-0.68018	1.83869
CEL	0.56088	1.83818
PMCH	-0.36142	1.83747
B3GAT1	0.32625	1.83547
LUC7L2	0.57624	1.83511
BUB3	0.63183	1.83464
LOC100287036	0.37432	1.83378
PITHD1	-0.4311	1.83372
FBXO22	0.55518	1.83321
DERL3	-0.36264	1.8331
TBKBP1	0.33501	1.83218
ZNF24	-0.34459	1.83194
FAM151B	0.49589	1.83171
MROH5	0.3656	1.83133
RAPGEF1	0.51785	1.83112
ZNF521	-0.3781	1.83012
RRAGC	0.65258	1.82942
PERP	0.23487	1.82898
PARP10	-0.88842	1.82895
SEMA6A	0.070618	1.8281
GYG1	-0.37029	1.82475
ORAI1	0.34071	1.8244
SOS2	-0.35691	1.82316
CHPF2	0.43174	1.8214
BNC1	0.24742	1.82045
PCDH11Y	-0.15961	1.82005
ELAVL3	-0.28648	1.81867
UBAP2L	0.34648	1.81864
CBY1	0.54214	1.8185
LY6G5C	-0.51322	1.8185
TARDBP	0.33572	1.81827
OR2J2	-0.20556	1.81827
HLA-DOA	0.2563	1.81821
GTF3C3	0.55924	1.81807
MCMDC2	-0.53074	1.81764
ANKRD34A	0.41808	1.81739
AGL	-0.43996	1.81687
CFHR1	-0.45872	1.81573
WNT1	0.50221	1.815
DGKH	-0.81402	1.81352
C15orf41	0.19848	1.81344
DIAPH3	-0.36418	1.81344
GALNS	-0.4511	1.81296
SMOX	0.63317	1.81186
TBC1D7	-0.59445	1.81045
ITFG1	-0.53113	1.8104
TMC6	-0.65561	1.80981
C1QTNF4	0.19702	1.809
YPEL1	0.23744	1.80877
TEAD1	0.458	1.80768
TSPAN14	0.43193	1.80735
OR4C16	-0.55627	1.80643
RNF133	-0.62121	1.80618
PA2G4	0.36386	1.80493
HILPDA	-0.49304	1.80476
BHLHE22	-0.70788	1.80355
PDDC1	0.36996	1.80311
SLC37A1	0.25109	1.8014
HNRNPA1	0.45508	1.80085
ASH1L	-0.70376	1.80057
C9orf91	-0.64796	1.80022
PGAP3	-0.47181	1.80016
SPDYE3	0.073135	1.79893
PYURF	-0.88906	1.7977
ZW10	0.45251	1.79738
GGACT	0.59416	1.79721
ANKRD55	0.45772	1.79702
TUBA3E	0.34798	1.79678
ZFP91	0.28924	1.79645
TAF8	0.30986	1.7964
LHFP	-0.48478	1.79599
SNX6	0.39845	1.79474
ANKRD65	0.035991	1.79382
TACO1	-0.37398	1.79382
GAREM	0.36705	1.79218
SNAPC1	0.5126	1.79124
MIDN	0.46235	1.79078
ILF3	-0.58813	1.79078
AVPR1A	0.44798	1.79011
TMEM41A	-0.42195	1.78971
LYPLA1	0.2708	1.78923
SNAP47	-0.37872	1.78923
HDAC8	0.31127	1.78779
RPL21	0.54806	1.78723
NBPF7	-0.47587	1.78508
GRHL1	0.13426	1.78484
CGA	-0.6584	1.78457
ZNF473	0.20041	1.78449
DAPL1	-0.11221	1.78449
SMYD5	0.46448	1.7842
LRRTM1	-0.40571	1.7832
BTBD2	-0.36857	1.78238
ZHX1-C8orf76	-0.31684	1.78212
OGFRL1	-0.78098	1.78097
NELL1	0.28935	1.77992
TM9SF3	0.23164	1.77968
GOLT1B	-0.70822	1.77968
SYPL1	-0.36738	1.77843
OR1A2	0.31286	1.77838
XKR6	-0.50371	1.77827
OLR1	-0.36382	1.77812
IL17C	0.51486	1.77773
BLZF1	-0.68349	1.77773
RHEB	0.57252	1.77635
TCP11	0.22398	1.77632
FAM210B	0.33337	1.77586
BHLHB9	-0.60454	1.7757
MAP7D1	-0.03725	1.77547
C8orf48	-0.52583	1.77451
DGCR8	0.74354	1.77428
ARSG	0.36013	1.77343
ELP2	0.44292	1.77325
GIPC3	0.39342	1.77273
SMR3A	-0.11684	1.77096
TRAF6	-0.38148	1.76976
TRIM17	0.27546	1.76924
TOPORS	0.33719	1.76914
XKR3	-0.41305	1.76891
DYTN	-0.55313	1.7669
C2orf54	0.45392	1.76647
RAMP3	0.29493	1.76645
URB2	-1.074	1.76627
KPNA4	-0.7428	1.76589
AP3B1	0.61253	1.76581
STAMBPL1	-0.89632	1.76538
GOT1L1	-0.66729	1.76483
KCNK7	-0.43773	1.76371
FAM32A	-0.95473	1.76233
AES	0.47294	1.76198
CEP85	0.60521	1.7613
MRC2	0.43545	1.76073
DNM2	0.64537	1.76065
PRKAA1	-0.76777	1.76058
FSCB	-0.79802	1.76035
LYRM5	-0.47331	1.75955
MRPL40	-0.91444	1.75943
XYLB	0.27413	1.75893
PIK3C2G	-0.4397	1.75885
HIST1H1B	-0.79529	1.75835
BSG	0.40343	1.75833
ITPRIP	0.38454	1.75825
TMEM229A	-0.75933	1.75803
TSNARE1	0.38741	1.75624
TNR	-0.56959	1.75575
DNER	0.33314	1.75523
MCRS1	0.45944	1.75503
ANXA8	0.3404	1.75476
OR5P2	-0.44078	1.75456
DDX47	-0.97486	1.75422
ACTG1	0.62492	1.75385
WDR73	-0.38443	1.75385
CPLX4	-0.90159	1.7538
DEK	-0.64946	1.74985
ZNF549	-0.60218	1.74848
HTN1	-0.47171	1.74778
EEPD1	0.3302	1.74751
ZFP82	-0.747	1.74751
SIK3	0.039046	1.74705
MET	0.26514	1.74586
RPUSD3	-0.7772	1.74536
ZSCAN21	-0.69096	1.74526
INTS4	0.67702	1.74482
OOSP2	0.32179	1.74473
C12orf4	-0.41428	1.74355
ZFR2	0.48251	1.74285
Control_14	-0.20773	1.7423
RET	0.14106	1.7422
MCC	-0.63231	1.74208
TAOK1	-0.38751	1.74146
CTNNBL1	0.40618	1.74117
TXNDC15	-0.4859	1.73976
USMG5	0.14179	1.73776
UNC79	0.27243	1.73734
TNIK	0.53238	1.73634
PCDHGC3	0.42908	1.73601
RNF34	-0.62207	1.73601
RPS28	0.22112	1.73391
NELFB	0.67865	1.73384
SETD8	0.40831	1.73382
VPREB1	-0.41448	1.73325
HTRA1	0.36043	1.73119
POLR2K	0.50754	1.73114
PANK1	-0.65981	1.73109
MYH7B	0.37017	1.73088
ENKUR	-0.73346	1.73056
EIF4G2	0.32213	1.72948
Control_154	0.28081	1.72897
USP30	-0.32232	1.72874
PUS10	-0.76944	1.72825
ZNF547	0.20716	1.72769
NLK	0.46056	1.72679
PIGV	-0.6441	1.72665
RAG2	0.32296	1.72624
PRSS54	0.26064	1.7261
CNTRL	-0.25053	1.7261
BLID	-0.61251	1.72552
AGAP9	0.53342	1.72437
NDUFA11	-1.2256	1.72427
CLIC4	-0.41805	1.72356
SZT2	-0.84561	1.72113
GLRA3	-0.71072	1.7202
AKT3	-0.49207	1.71995
LDB1	0.32398	1.71915
AGPS	0.48087	1.71899
SSX3	-0.68703	1.71847
TAF6L	0.34543	1.71706
PRRG1	-0.60866	1.71573
RNASE8	0.14642	1.71424
ZNF570	-0.49727	1.71424
TLL2	-0.43081	1.71381
METTL4	-0.58481	1.71321
ATF7IP	0.42536	1.71303
BBS5	-0.66152	1.71303
MTF2	0.25605	1.71274
DKC1	0.67532	1.71242
RFPL2	0.47105	1.71213
PSMD14	0.34019	1.71202
ERCC8	0.42494	1.71059
Control_115	0.18501	1.71023
PYCR1	-0.18884	1.71023
IRAK2	0.31274	1.70859
PDCD10	-0.32394	1.70859
OPTC	0.34776	1.70785
TRMT44	0.30452	1.7075
MRPS23	-0.44606	1.70593
GADD45G	0.44574	1.70573
USP11	0.68383	1.70558
EIF3D	0.72212	1.70536
PPP2R2B	0.33273	1.70516
TRAPPC11	0.42394	1.7034
PROSC	0.47727	1.70296
HLA-DPA1	0.49389	1.70237
WDR34	0.70805	1.70224
PRKD1	0.38772	1.70158
CCDC169-SOHLH2	-0.69693	1.70004
PRKAR1A	0.28833	1.69873
LMAN1L	-0.31109	1.69873
RHOXF2	-0.6088	1.6983
ANKRD2	-0.59666	1.69806
RNF223	0.2635	1.6976
HSD3B2	-0.34995	1.6975
STAU1	-0.38653	1.69639
DCST2	0.35768	1.69624
TMEM158	0.31963	1.69529
Control_139	-0.38844	1.69486
FAM69C	0.48807	1.6945
MMP23B	0.23717	1.6942
HNRNPAB	-0.49835	1.69418
TMEM179	0.3572	1.69413
B3GALT1	-0.48471	1.69403
UBTD1	0.466	1.6925
SEMA3D	0.50878	1.69208
C17orf89	-0.69125	1.69148
FGFBP3	0.55537	1.69126
ZNF581	0.45099	1.69084
ATP8B1	-0.3168	1.69084
EPN3	0.47095	1.6905
PIGM	-1.1002	1.6905
SMARCA4	0.52481	1.68999
AIFM1	0.69493	1.68882
OR2T34	-0.43149	1.68746
ABHD17A	-0.1218	1.68744
YBX1	0.34922	1.68542
ASCL3	0.32263	1.6847
GPR162	0.44356	1.68424
ELANE	-0.56366	1.68204
PLCB3	0.58833	1.68198
OR52E2	-0.42368	1.68164
CETN3	-0.57459	1.68135
ZNF727	-0.51848	1.68037
ZNF121	0.31268	1.68019
NDEL1	-0.50436	1.67768
FBXO21	-0.08282	1.67697
TUBB4B	0.63255	1.67693
ZIC4	0.29716	1.67691
LAMTOR1	0.49416	1.67689
PSMC3	0.74576	1.67669
AGO2	0.50199	1.67654
CYP27B1	0.44884	1.67625
EPB41L5	0.25595	1.67522
DEFB128	-0.4687	1.67403
ZNF814	-0.19375	1.67387
IL36B	0.15664	1.67379
SH3BP4	-0.23798	1.67182
Control_73	0.15007	1.67144
PPARD	-0.16106	1.67107
EPSTI1	-0.60031	1.67066
GALM	0.158	1.67062
CCDC73	-0.3964	1.67062
FRMD6	-0.47833	1.66967
MAGI2	-0.39483	1.66959
PCBP2	-0.45933	1.66957
ID3	0.45847	1.66875
GMIP	-0.17706	1.6676
RNF170	-0.062501	1.66746
UNC45B	0.38201	1.66706
EGFLAM	-0.75302	1.66706
ANKRD18B	-0.40205	1.66633
ZNF627	-0.2045	1.66595
POU3F2	0.16652	1.66533
SHH	-0.35449	1.66434
PER2	0.14451	1.6634
KRTAP25-1	-0.68637	1.66224
HENMT1	-0.42947	1.66198
UMODL1	0.5481	1.6616
UTRN	0.0095605	1.66041
DCD	-0.093516	1.66041
RPA4	0.36839	1.65922
ZCWPW1	0.26893	1.65868
NFKB1	0.20711	1.65758
MYO5B	-0.40321	1.65748
KLK4	0.31644	1.65628
FGGY	0.25897	1.65563
TYW3	-1.0796	1.6549
CNNM4	-0.3724	1.65371
HIST1H1A	-1.0491	1.65371
EML1	-0.85541	1.65365
FAM81B	-0.51981	1.65335
Control_55	0.35672	1.65279
C2orf15	-0.8069	1.65257
PRRC2A	-0.51116	1.65199
RIIAD1	-0.58802	1.65183
PXMP4	-0.84728	1.65107
C1GALT1	0.41862	1.6503
STXBP4	-0.26058	1.6503
SLC52A3	-0.58342	1.6495
TGFA	0.43192	1.64824
CPEB1	-0.54137	1.64761
CCNF	0.35206	1.6471
SPRR2F	0.53416	1.64639
C17orf47	-0.49949	1.64631
DDX50	-0.74523	1.64497
ZIM3	-0.51904	1.64453
CDK20	0.34886	1.64424
PSEN2	0.054086	1.64384
CCDC51	-0.57778	1.64378
EN1	0.68416	1.64365
ZCCHC8	0.39869	1.64363
ZFP3	-0.51187	1.643
PCDH1	-0.44079	1.64229
PGAP1	-0.47189	1.64212
OR2A12	0.28306	1.64197
SCNN1G	0.26836	1.64149
FOXO1	0.32816	1.64148
NUDT7	-0.46331	1.64136
PRKAB2	-0.40722	1.64125
DNMT1	-0.96108	1.6409
SYVN1	0.053521	1.64083
SSX4	-0.78059	1.64062
SPANXN5	-0.29232	1.64034
MMEL1	0.51835	1.64028
OFD1	-0.43205	1.64005
PODXL	0.29243	1.63914
LCE3E	-0.55812	1.63905
EPHA7	0.33173	1.63859
CD276	0.11951	1.6378
Control_40	-0.29661	1.6378
ATM	0.4575	1.63691
KCNH4	0.25466	1.63659
NDUFC1	-0.65101	1.63652
DDX24	0.46905	1.63635
IMMP1L	-0.32987	1.63569
COL1A2	-0.38454	1.63551
POTEB	-0.70506	1.63547
CXorf65	-0.48745	1.63453
BTAF1	0.21863	1.63432
RBKS	-0.38334	1.63432
C6orf106	-0.72709	1.63412
UBN1	-0.55811	1.63382
OXSM	0.29048	1.63322
Control_150	-0.43869	1.63322
CEP135	-0.55309	1.63179
CDK14	-0.0871	1.63147
SGCD	-0.52279	1.62914
C6orf47	-0.80879	1.62875
GBGT1	-0.34822	1.62854
TMEM200B	0.19441	1.62841
STON1	-0.17994	1.62841
PRKCG	0.45978	1.62766
SPA17	-0.34869	1.62749
GPAA1	-0.69537	1.62696
NEDD1	0.58797	1.62661
CRISP3	-0.26405	1.62595
STX1A	0.43482	1.62542
XPNPEP1	0.30271	1.62518
GOLM1	-0.1734	1.62518
STX17	-0.47177	1.62452
F2	-0.46622	1.62269
NBPF10	0.58514	1.62258
MEF2B	0.012144	1.62235
PSG2	-0.29503	1.62235
AADACL2	-0.99867	1.62166
LOC100134391	0.2501	1.62135
SLC33A1	-0.46709	1.62024
NIPA1	0.23031	1.62015
TDP1	-0.59782	1.61935
UFSP1	0.15281	1.61903
IQCH	-0.67466	1.61869
LUZP6	-0.43485	1.61757
MAEA	0.18138	1.61588
ANKS6	0.55338	1.61577
ZNF79	0.60526	1.61549
CYP2C8	-0.52185	1.61538
THEMIS2	-0.50366	1.61477
SCAP	0.49181	1.61454
SLC38A9	-0.47462	1.61439
KLRC4-KLRK1	-0.53196	1.61422
CPB1	0.52356	1.61404
ALDH1A1	0.35422	1.61391
GIT1	0.545	1.61354
FAM49A	-0.35993	1.61288
JMY	-0.43553	1.61265
UPF3B	0.20953	1.61259
CCDC138	-0.66466	1.61144
MFSD1	-0.62401	1.61117
GADD45B	0.32938	1.61115
Control_157	-0.14325	1.61115
FOLR2	-0.38309	1.61083
SPRR2A	0.22301	1.61043
KRTAP24-1	0.22031	1.61002
ITSN1	-0.4198	1.60995
CLIC3	0.44786	1.60914
UMAD1	-0.61137	1.60845
RPS21	0.0094023	1.60707
SPPL3	-0.6527	1.60494
MAP7D2	-1.0106	1.60467
MAMSTR	0.25192	1.60429
CAPZA2	-0.82922	1.60415
Control_103	0.31909	1.60391
NANOS1	0.25505	1.60323
PPP1R27	0.34317	1.60246
C1QL3	-0.41256	1.60215
ST3GAL4	0.56364	1.60183
PSTK	0.25093	1.60152
MAPK10	-0.29474	1.60152
2021-03-08	0.36623	1.6014
FAM83E	0.26819	1.60072
ARHGAP25	-0.45663	1.59934
FCER1A	-0.50519	1.5991
PSG3	-0.41503	1.59908
GLI4	0.23354	1.5976
SEMA6C	0.44058	1.59635
TMEM208	0.55497	1.59578
MATN2	0.2058	1.59539
HDGFRP3	-0.55022	1.59505
R3HCC1L	0.32145	1.59423
OAT	-0.38917	1.59404
GNL2	-0.81558	1.59378
NHLRC4	0.22215	1.59322
HMOX2	0.4392	1.59319
OR1L8	0.22792	1.59315
CYP3A7	-0.51375	1.593
TMEM120B	0.35078	1.59193
COA4	-0.48311	1.59078
OR52R1	0.35802	1.59061
CGB2	0.21359	1.59015
Control_87	-0.28848	1.59015
RAB25	0.32821	1.59003
XYLT2	0.60299	1.58956
ENOX2	-0.47673	1.58744
NRBP1	0.58986	1.58729
GSDMD	0.45705	1.58715
NDST1	0.3217	1.58692
FIG4	-0.43615	1.5865
SWT1	-0.57693	1.5864
Control_18	-0.27059	1.5862
CLUL1	-0.70111	1.58575
ZNF653	0.38999	1.58546
CPNE1	-0.41156	1.58474
ANG	0.20012	1.58464
HMCES	0.10932	1.58459
C2CD2	-0.16539	1.58459
ZNF70	0.40428	1.58436
OR8H2	-0.60504	1.58359
ANP32B	-0.5454	1.58349
SLC35D3	0.44358	1.58308
ZMYM5	-0.31295	1.58298
OR10Z1	-0.57815	1.58238
RSRC1	-0.63629	1.58235
Control_199	0.28676	1.58186
FHL5	-0.26778	1.58178
CCDC152	-0.71426	1.58178
IQCF1	0.21663	1.58175
SPRED3	0.28649	1.58079
HIGD1C	-0.58542	1.58054
NCAPD2	0.30155	1.58016
FTSJ2	-0.72145	1.57965
POM121C	-0.32553	1.57896
VPS33A	0.36472	1.57876
KHDC1	0.15555	1.57876
COL28A1	-0.46585	1.57876
EHD3	-0.49254	1.57876
CDC14A	-0.75678	1.57812
HIC1	0.4896	1.57777
MNS1	-0.46432	1.5773
DUSP6	0.59805	1.57646
RSPO3	0.25105	1.57605
POTEH	-0.36532	1.57531
KCNAB1	-0.42329	1.57531
NOTCH3	0.3633	1.57479
IFI27	0.38616	1.57453
RPL11	1.064	1.57448
LRRC8C	-0.31096	1.57385
DBX1	0.16137	1.57354
Control_99	0.30568	1.57263
ERCC1	0.39929	1.57172
CWF19L2	-1.2216	1.57123
CNOT3	0.88504	1.57122
CITED4	-0.75746	1.57101
ITGA3	0.36964	1.56889
HNF4G	0.32839	1.56888
CCDC115	0.64081	1.56864
YES1	-0.56759	1.56827
LCE6A	-0.34462	1.56825
RFPL1	0.3073	1.56807
ARHGEF39	-0.14911	1.56782
RPS19	0.75759	1.56714
ZNF784	0.33258	1.56693
AQP8	0.44351	1.56551
SUSD1	-0.76421	1.56508
IRF9	-0.53498	1.56478
TRPA1	-0.4764	1.56467
TBRG4	-0.44422	1.56404
SV2A	0.24318	1.56327
CHRNA6	-0.50921	1.56325
PLXNA1	0.44422	1.563
MTAP	-0.5325	1.563
INPPL1	-0.20027	1.56265
CAB39	0.31132	1.56252
RSC1A1	-0.48009	1.56219
CHRNA4	0.52936	1.56144
RBMX	-0.47672	1.56144
Control_44	-0.46609	1.5606
TBCEL	-0.34479	1.56016
TMEM126A	-0.44287	1.56007
NID2	0.15768	1.55936
AMN1	-0.47074	1.55909
TFCP2L1	0.35855	1.55867
GCHFR	0.35288	1.55804
TGOLN2	0.40253	1.55802
IQSEC2	0.33843	1.55772
CNOT4	0.41343	1.55725
ENAH	0.27026	1.55664
FAM171A1	-0.36275	1.55552
CSN3	0.40182	1.55485
MED22	0.34576	1.55464
LY6G6D	-0.54222	1.55464
SESN3	-0.56098	1.55239
CHM	-0.1763	1.55216
HDGF	-0.55245	1.55165
FUT8	-0.78571	1.55137
CCNY	-0.29885	1.54955
ZNF524	0.17827	1.5493
METTL7B	-0.36128	1.54847
SLC25A53	-0.30621	1.54765
CTAGE1	-0.5799	1.54709
BMP5	-0.058275	1.54699
OR5T1	-0.76633	1.54687
NEO1	0.57363	1.5456
ATG3	-0.50279	1.54464
UNCX	0.30341	1.54459
DCTN4	-0.31772	1.54459
HNRNPDL	-0.54987	1.54439
IFT81	-0.62404	1.54328
MPDZ	-0.55848	1.543
FAM204A	-0.38881	1.54286
TAF7	0.32325	1.54257
SCGB2A1	-0.45134	1.54221
ZNF160	-0.39821	1.54204
LRRC48	-0.51272	1.542
RALBP1	-0.6647	1.54172
GPR148	0.33019	1.54037
LRRC14B	0.32891	1.53885
ANKRD63	-0.67276	1.53882
SMR3B	-0.51255	1.5388
RENBP	0.50128	1.53837
MED7	0.50995	1.53736
Control_106	-0.20653	1.53696
STMND1	-0.48516	1.53639
PROL1	-0.3965	1.53517
SPAM1	-0.446	1.53502
Control_67	0.050486	1.53445
FRRS1L	-0.074673	1.53445
SLFN12L	0.39614	1.53416
AGAP11	0.40339	1.53347
TMPRSS5	0.25657	1.53335
UBA7	0.29905	1.53253
FAM218A	-0.46177	1.53253
TGFBR3	0.016509	1.53202
C8orf4	-0.16457	1.53202
SLC22A20	-0.216	1.53192
TMEM43	0.30908	1.53143
ICOS	-0.43723	1.53119
VTI1A	0.29768	1.52993
THBS2	0.2003	1.52941
LOC401052	-0.10045	1.52941
PANX1	0.26237	1.52921
SPRR2D	0.24106	1.52894
ARL14EPL	-0.4426	1.52841
Control_86	-0.44038	1.52814
TOB2	0.36177	1.5272
SPRED1	0.043881	1.52689
SEC13	0.41775	1.52672
KIF20A	0.29588	1.52662
CTDSPL2	-0.44673	1.52654
RAB24	-0.36983	1.52622
CCDC179	-0.37073	1.52562
IFNA2	0.41221	1.52401
TSC22D4	0.36606	1.52385
OBSL1	0.25349	1.5232
RALGAPA1	-0.37017	1.52289
WBP2	0.39264	1.52262
YAF2	0.04247	1.52221
SLC14A2	-0.0016137	1.52221
CBX3	-0.73723	1.52195
ZNF569	-0.34227	1.52177
SLC37A2	-0.72377	1.52094
ZNF385C	0.33085	1.5186
CDK11A	0.33107	1.5182
LARP7	-0.66076	1.51804
DRD1	-0.79686	1.51801
CACNB3	0.45332	1.51791
DEPDC4	-0.39775	1.51781
DPPA4	-0.70696	1.51718
SLC2A9	-0.36466	1.51708
FUOM	0.51426	1.51681
SIPA1L2	0.4671	1.51587
ADRA1D	0.56589	1.51576
APBA2	-0.38842	1.5157
OR2J3	0.36399	1.51567
APOL3	-0.1211	1.5155
TSSC4	0.51582	1.51522
PTRH1	0.31371	1.51428
GPR171	-0.61469	1.51398
ORM1	0.27368	1.51364
WDR18	0.5264	1.51323
CYLC1	-0.402	1.5132
TSPAN32	0.39793	1.51288
OR4B1	-0.33395	1.51288
SH3GL2	-0.37611	1.51268
GSTP1	0.20218	1.51259
C12orf10	0.30468	1.51255
ZBED5	-0.59968	1.51176
ATXN2L	0.46554	1.51129
URI1	0.29615	1.51121
IKBKAP	0.58677	1.51093
PGGT1B	-1.1054	1.51093
C11orf24	-0.23842	1.51073
DVL1	0.51583	1.51051
RASL10B	0.18244	1.51041
TMEM245	-0.45423	1.51041
ORAI2	0.25824	1.51039
GPX7	0.32035	1.51021
SUN3	-0.6073	1.50892
DSTN	-0.16922	1.50868
ARMCX3	0.22512	1.50846
KIAA1429	0.5373	1.50816
Control_171	-0.43294	1.50737
KRT79	0.31441	1.50665
ADAM7	-0.028369	1.50643
Control_60	-0.32161	1.506
CHN2	0.34734	1.50571
PCNX	-0.38729	1.50564
ACBD7	-0.41973	1.50555
YLPM1	0.51848	1.50489
ERMN	-0.75655	1.50418
MMAB	0.20288	1.50416
FAM227A	-0.81046	1.50412
POLR3E	0.25001	1.50405
EMILIN3	-0.30752	1.50394
TMOD2	-0.56075	1.50369
RAB39A	-0.25695	1.50325
DNLZ	0.49633	1.50289
SLC30A1	0.66164	1.50198
CTSK	-0.10704	1.50198
PRRC2C	-0.55528	1.50089
DGCR6	0.21674	1.5
LYRM9	0.12686	1.4999
ADAM23	-0.72615	1.49964
SCYL2	-0.20524	1.4996
DENND5B	-0.20851	1.49926
PARVA	0.44198	1.49868
LETM2	-0.29343	1.49832
SAA4	-0.32036	1.49781
CSPP1	-0.33272	1.4975
CADM1	0.45155	1.49738
RBM44	-0.073053	1.49738
ARRDC5	-0.37419	1.49718
TMEM128	0.21862	1.49571
ZNF761	-0.52224	1.49571
SLC39A6	0.19072	1.49539
DBH	0.6435	1.49528
MAP3K12	0.44421	1.49443
P2RY12	-0.48715	1.49438
C10orf88	0.23846	1.49373
Control_140	-0.24434	1.49373
DPP9	-0.49173	1.49362
CEACAM18	0.41742	1.49293
LETMD1	-0.75636	1.49272
RPA3	0.6829	1.49271
SNCB	-0.38647	1.49259
COMMD6	0.36082	1.49204
ACTB	0.39169	1.49189
MYSM1	-0.59006	1.49182
HSPA14	0.21336	1.49093
SCML4	-0.28165	1.4905
IL17A	0.20869	1.49046
OR2A25	-0.4506	1.49046
KRTAP4-2	0.33329	1.48995
C3orf33	-0.66658	1.48917
EXOSC5	0.58451	1.48901
SLU7	-0.068247	1.48875
TSPAN2	0.21027	1.48688
FAM135A	-0.37474	1.48685
SPDYE6	0.4647	1.48669
IGFBP5	0.11184	1.48656
NLRX1	-0.19274	1.48656
NHLH1	0.29911	1.48544
BMF	-0.49622	1.48491
TMEM92	-0.49391	1.48488
SMIM13	-0.70751	1.48474
WNT5B	0.4276	1.48439
NAV1	-0.22565	1.48432
MRPL53	-0.93965	1.48348
ARFGEF3	0.38647	1.4829
CAST	-0.17194	1.48224
GDPGP1	0.26608	1.48203
TXNDC9	-0.59725	1.48196
SMCO1	-0.41041	1.48174
C12orf49	0.40523	1.48132
TCAP	0.27677	1.48083
GFOD1	0.26947	1.48015
Control_195	-0.23886	1.48015
MORC3	-0.32266	1.48004
PLAC8	0.18201	1.4799
MYC	0.74785	1.47987
TMEM209	0.22594	1.47966
CLCN5	-0.6572	1.47933
GNAQ	0.32733	1.47893
PSG1	-0.84538	1.4787
BLOC1S6	0.27153	1.47859
CCDC160	-0.40615	1.47848
TCF3	0.33953	1.47835
PHGDH	0.3658	1.47822
TMC1	-0.59312	1.47799
CXCL11	-0.40294	1.47796
PRIM1	0.32981	1.4766
Control_217	0.24582	1.47651
NDUFB1	-0.61059	1.47608
SLC22A16	-0.27046	1.47607
ARPP21	0.29375	1.47606
PRAMEF1	-0.41352	1.4748
CLDN9	0.29123	1.47473
GPR26	0.26018	1.47445
NEIL2	-0.36565	1.47433
CEP170B	0.046961	1.4738
LOC100130705	-0.55586	1.4738
NLRP7	-0.54763	1.47321
STRC	0.39473	1.47209
TMEM129	0.17751	1.47183
NFASC	-0.23731	1.47183
ECM2	-0.65074	1.47178
EIF3E	0.4227	1.47173
SBDS	0.37343	1.47171
PIEZO1	0.090467	1.47067
FANCD2	-0.4087	1.47056
SHC2	0.28704	1.47017
HBZ	0.48656	1.46993
TVP23B	-0.61431	1.46983
FIGN	0.30085	1.46971
Control_3	-0.38208	1.4697
LOC101929372	0.25062	1.46957
CCDC77	-0.76766	1.46912
SMYD1	0.33883	1.46848
BEX4	-0.71088	1.46796
DRICH1	-0.33183	1.46718
NUDT2	-0.14378	1.46705
ZDHHC5	-0.63929	1.46596
DUSP15	-0.45972	1.46557
SRSF5	-0.3256	1.4654
JAGN1	0.31135	1.46531
NTN1	0.28317	1.46414
LRP8	0.35719	1.46397
C15orf32	-0.33884	1.46397
KCTD10	0.38634	1.46342
ACTR3C	0.341	1.46309
MEIG1	-0.70375	1.46308
SHISA7	0.26499	1.46276
POR	0.16571	1.46185
RGS16	-0.56792	1.46133
SNTG1	-0.18377	1.46116
RAB10	0.30983	1.46084
NPNT	0.21209	1.46079
OARD1	-0.7789	1.46064
PGK2	-0.41101	1.46059
SFI1	0.46993	1.46046
IL31RA	-0.51701	1.46037
CKAP5	0.41701	1.45987
TPO	0.35081	1.45986
APCS	-0.38464	1.45986
ZNF460	-0.48637	1.45968
CXCL2	0.43952	1.45967
LRRC61	0.47643	1.4593
CYP2B6	-0.4083	1.45886
NOTCH2	0.39828	1.45806
CROCC	-0.29993	1.458
CD53	0.32603	1.45764
SETD2	0.37845	1.45741
AKR1D1	0.25069	1.45708
TATDN2	0.29226	1.45654
TSPY3	-0.29365	1.45598
SLC1A7	0.39879	1.45591
TIMMDC1	-0.54626	1.45585
TMEM106B	-0.78884	1.45566
NDUFA13	-0.85838	1.4554
SCEL	-0.39328	1.45515
CTH	-0.43741	1.4549
UTP14C	-0.51824	1.45404
GNAI2	-0.42983	1.45343
ESR2	0.39115	1.45285
COX18	-0.86825	1.45262
NPTX2	0.55312	1.45106
ASB17	-0.38078	1.4492
GTPBP8	-0.79108	1.44901
STX8	-0.32547	1.44898
ALPK3	-0.52599	1.44872
OR8K3	0.2801	1.44865
CCDC90B	-0.37853	1.44851
CARD8	-0.35925	1.44829
CHD9	0.21189	1.44812
OR51L1	-0.53413	1.44804
DNTTIP1	0.44348	1.44722
CCDC67	-0.55434	1.44693
GOLGA5	-0.27768	1.44518
SLC9A9	0.44973	1.44457
GOLGB1	-0.32121	1.44454
UFSP2	0.26666	1.44424
C6orf99	0.35455	1.44334
KRBOX1	0.1654	1.44222
LCA5L	-0.77658	1.44222
ZNF205	0.19699	1.442
TMEM237	-0.50461	1.44174
PTPN7	0.36594	1.44066
MYL5	0.28934	1.44042
EXT2	0.25109	1.44036
RASGEF1B	-0.098539	1.44036
PRKAA2	-0.52336	1.44007
TIMM21	-0.66195	1.43982
EVC2	-0.34785	1.43939
SLC6A13	0.38211	1.43907
OR4C6	0.053718	1.43849
WDFY1	0.64844	1.43845
NMT2	0.22526	1.43803
OR52B6	0.34018	1.43755
ALKBH1	-0.63376	1.4372
CSNK2B	0.45533	1.43684
ACOX2	0.31774	1.43672
RAB34	0.28931	1.43647
PLOD3	0.27769	1.4364
SUV420H1	-0.47058	1.43626
ITGAM	0.21982	1.43568
GYS1	-0.48078	1.43568
STEAP2	-0.49868	1.43568
PADI4	0.30101	1.43563
NKX3-1	-0.42561	1.43544
C1orf141	-0.53908	1.43533
ARMCX5-GPRASP2	-0.16711	1.43473
FAM107B	-0.42672	1.43366
FAM160A1	-0.40312	1.43337
CBX2	-0.46436	1.43276
PEAR1	0.32037	1.43241
TM4SF4	0.43562	1.4323
P2RY6	0.21835	1.43226
IL2RA	0.36977	1.43221
MYF6	-0.52146	1.43182
STEAP1B	-0.44121	1.43175
ZNF37A	0.10301	1.43092
NTRK3	0.41943	1.43087
VWA5B2	-0.68469	1.429
ATP5I	-1.6517	1.4284
TMEM200C	-0.53187	1.42785
RBP3	0.39409	1.42749
NEXN	-0.19765	1.42735
CHMP1A	0.15656	1.42704
Control_45	-0.15936	1.42704
NDUFB10	-0.41946	1.42704
CD99L2	-0.42047	1.42695
OR5AK2	-0.23459	1.42685
ZNF277	-0.33026	1.42628
FBXO27	0.28272	1.42617
TTLL4	-0.61095	1.42502
WDR59	0.33543	1.42482
ZBTB1	-0.58478	1.42482
WDR44	0.4193	1.42457
CYP2R1	0.27101	1.42443
FBLN1	0.27217	1.42397
SLC35A1	0.24601	1.4235
ZNF550	-0.22346	1.4235
ANKRD45	-0.43312	1.42316
ADAMTS2	0.26297	1.42292
KLHL8	-0.4802	1.42199
ULBP1	-0.56352	1.42188
HNF1A	0.22311	1.42153
MICU3	-0.45687	1.42151
ZBED6	-0.42981	1.42107
SPINK13	-0.31481	1.4209
ZNF681	-0.45548	1.42072
OR4D2	-0.43561	1.42055
CDC42	0.49086	1.42053
GPIHBP1	0.45269	1.42032
MYH13	-0.41624	1.41997
GTF3A	0.38033	1.41913
TTPA	-0.17026	1.41904
EEFSEC	0.0035868	1.41835
GTF2H2	-0.69592	1.41788
PBK	-0.47231	1.4172
ASAH2B	-0.41446	1.4169
TP53TG3D	0.24125	1.41652
TMEM52	0.42725	1.41651
2021-09-07	0.61314	1.41644
RER1	-0.36384	1.41583
OR2F1	0.13613	1.41476
C14orf2	-0.69313	1.41462
MCTS1	0.36991	1.41453
VIPAS39	0.1562	1.41434
CSTA	-0.38765	1.41413
TNP1	-0.4921	1.41348
FAM129C	-0.48253	1.41326
PAPD7	0.29026	1.41306
BLCAP	-0.23146	1.41306
MED19	0.61651	1.41284
EFNA4	-0.69574	1.41284
C14orf105	-0.3981	1.4127
ADNP2	0.53322	1.41269
POLR1C	0.28949	1.41153
LOC400927-CSNK1E	-0.058777	1.41153
TMTC4	0.10882	1.40957
ABCC12	-0.30284	1.40957
TSPAN11	0.34299	1.40866
ZNF703	-0.68728	1.40778
B4GALT4	-0.7655	1.40777
FXYD6-FXYD2	-0.54807	1.40716
BMP10	0.25379	1.40705
UTF1	-0.47167	1.40698
ZNF528	-0.48146	1.40696
PARG	0.021698	1.40623
ZFAND1	-0.36391	1.40623
C2CD5	-0.56988	1.40531
AIPL1	0.22305	1.4052
Control_69	0.25711	1.40429
PLCG2	-0.17579	1.40429
GPRIN3	-0.5176	1.40421
FAT2	0.28658	1.40414
CLDN20	0.30699	1.40267
SCAMP4	0.25608	1.40258
MED15	0.26563	1.40228
GATSL3	0.36035	1.40211
ERICH3	-0.60982	1.40156
SEL1L2	-0.47594	1.40149
UBE3A	-0.60701	1.40097
SKA2	0.50702	1.40077
LMO1	-0.38363	1.40076
INVS	0.38066	1.40042
CCT4	0.66541	1.40002
CBLN2	0.15998	1.39987
FES	0.46812	1.39962
POU4F3	0.2596	1.39935
CACNA1B	0.0093832	1.39933
GOLPH3L	-0.15303	1.39933
ACTR1A	0.55968	1.39928
LMNTD2	0.44339	1.39927
VGLL3	-0.38659	1.3992
ESR1	0.44908	1.39894
DDB2	-0.54967	1.39872
KLK3	-0.60447	1.39817
VEZF1	0.25127	1.39787
JSRP1	-0.48248	1.39779
ELMSAN1	0.28196	1.39778
CHFR	0.32007	1.39706
IRF5	-0.29866	1.39677
DLGAP3	0.32296	1.39669
ZNRD1	0.49026	1.39652
C20orf85	-0.5116	1.39644
AKT1	0.43471	1.39621
NSUN2	0.2264	1.39569
TBC1D15	-0.31997	1.39564
TMEM91	-0.61113	1.39545
EFNA1	0.43072	1.39507
GRM7	0.28174	1.39498
S100A12	-0.11397	1.39462
TLCD2	0.54998	1.39364
APOBEC3G	0.40152	1.39361
COL18A1	0.29916	1.39347
LGR4	-0.46264	1.39321
ARL2	0.38234	1.39296
ZNF431	-0.3244	1.39267
KRTAP4-8	0.21339	1.39263
TM9SF4	-0.38266	1.39221
MROH7	-0.9217	1.39159
MC1R	0.19333	1.39147
LEKR1	-0.50176	1.39145
RNASEH1	-0.80102	1.39052
RBMS2	-0.78619	1.39041
EEF1G	0.21155	1.38952
RBMS3	-0.42294	1.38952
ITGAD	-0.3349	1.38937
MXD1	-0.29254	1.38902
DAAM1	-0.35049	1.38878
SH3GLB1	0.31457	1.38872
EFEMP1	0.34547	1.38861
TTC33	-0.66811	1.3881
C18orf42	0.28711	1.38796
KBTBD3	0.033354	1.38789
GALK1	0.39355	1.38784
TOE1	0.44518	1.38744
NDUFB5	-1.1565	1.38666
TSNAX	-0.53257	1.38635
ZNF806	0.27605	1.38619
TRIM71	-0.33302	1.38617
SLC6A17	0.35989	1.38612
DPEP1	0.27181	1.38539
ADRA2A	0.26775	1.38477
FBXL18	0.25014	1.38461
HS3ST5	-0.17241	1.38449
CUZD1	0.2867	1.38444
ZNF331	-0.34295	1.38397
PEG10	0.16107	1.38386
OR4C46	0.31279	1.38379
MAGEA4	-0.3003	1.3835
NT5C2	-0.29834	1.38326
GNAL	-0.60017	1.3831
KLHDC4	-0.62599	1.38264
OTOL1	-0.42419	1.3822
KIAA0930	0.33977	1.38216
IMPDH1	0.01155	1.38104
ZNF544	-0.10552	1.38104
ZSCAN25	-0.35793	1.38036
RNASE3	0.48959	1.3796
SNRNP25	0.32287	1.37955
DIXDC1	-0.31343	1.37952
CSNK2A3	0.44846	1.37944
FBXL3	0.27357	1.37928
NOP16	0.50186	1.37867
TES	-0.30591	1.37824
ATG16L1	0.10229	1.37788
LOC101927844	-0.5637	1.37788
MAN2B2	0.33882	1.37782
ST6GALNAC3	0.43381	1.37739
MTRNR2L9	0.48619	1.37713
NKX6-1	0.2087	1.37697
ZBTB47	0.38866	1.37659
RNF175	0.29977	1.37655
METTL2B	-0.6708	1.37628
CETN2	-0.60097	1.37619
SCN4A	0.32479	1.37609
TK1	0.39887	1.37606
HMG20B	-0.411	1.37606
OR52N5	0.31126	1.37587
C22orf42	-0.051676	1.37465
HPSE2	-0.45147	1.37449
MTUS1	-0.44443	1.37439
CCDC87	-0.56799	1.3743
ADPRM	-0.27834	1.37413
COL4A6	-0.52826	1.37361
ALDH2	0.36182	1.37336
CEBPE	0.036644	1.37305
CCDC176	-0.81822	1.37305
NMUR2	-0.64878	1.37304
RASSF8	-0.58772	1.37301
POLE3	0.37708	1.37292
HLA-DQB2	0.11527	1.37262
CLIP1	-0.32018	1.37244
PALLD	-0.55301	1.37147
RPS3A	-0.81241	1.37138
RNF207	0.47094	1.37076
PGLYRP1	0.53423	1.37039
MYLPF	0.22374	1.37025
EDC4	-0.47339	1.36976
WBSCR28	0.27174	1.36908
SERF2	0.38021	1.36849
PIP5K1B	-0.3373	1.36844
SCX	0.37767	1.36832
WDR11	0.23878	1.3683
FTHL17	-0.3143	1.36815
MUC6	0.43374	1.3681
ADCK4	-0.40757	1.36781
RGSL1	-0.31749	1.36745
HAUS2	-0.57332	1.36715
LY75-CD302	0.29413	1.36702
RHOT2	0.60475	1.36668
MYH8	0.19436	1.36666
ACIN1	-0.42133	1.36628
NOX4	-0.49514	1.36597
GYPA	-0.46252	1.36578
PCIF1	0.060186	1.36503
ALG10B	-0.4764	1.36402
TMEM163	-0.42746	1.36374
CLCNKB	0.17928	1.36363
KCNJ12	0.262	1.36353
NR3C2	-0.57842	1.36353
HMGN3	-0.34057	1.36307
C16orf45	-0.36445	1.36288
SCRT1	0.45581	1.36243
TRIQK	-0.39444	1.36243
MGAM	0.2438	1.36234
CCDC101	0.44149	1.36225
GLIS1	0.26266	1.36204
LELP1	-0.46639	1.362
C20orf202	0.42203	1.36177
LCOR	-0.46348	1.3616
IKBKG	-0.84446	1.36157
SGCZ	-0.23458	1.3609
ZHX3	0.5074	1.36036
SLCO2A1	-0.11271	1.36023
C1orf123	0.44037	1.36006
COX7A2L	-0.45878	1.35967
TUSC5	0.27918	1.3593
YIPF5	0.39271	1.35884
CRIP2	-0.31424	1.35866
RPL5	0.56363	1.35862
CT47A4	0.29484	1.35831
OSMR	0.29937	1.35819
OPTN	-0.32768	1.35745
COLGALT1	0.34842	1.35715
HAX1	-0.038871	1.35715
POU3F4	0.18709	1.35654
FAM3C	0.33939	1.3564
MAPKAP1	0.35717	1.35629
PIGF	-0.63936	1.35587
UGT2A1	-0.30098	1.35548
PCDHGA11	0.14557	1.35527
OSTC	0.2554	1.35525
BCL2L15	0.32483	1.35507
CALM1	-0.44965	1.35482
HINT2	0.40573	1.35447
CUBN	0.32577	1.35409
PCED1A	0.0046726	1.35403
BIN2	-0.36988	1.354
PTGER1	0.27962	1.35288
ZNF18	-0.48031	1.35244
LARS	0.32171	1.3523
POMZP3	-0.52815	1.35159
SFT2D2	0.42472	1.35154
POLDIP2	-0.5794	1.35105
PLEKHG2	0.44999	1.35086
NCAN	0.26046	1.35073
BZW1	-0.79115	1.35021
CRIPAK	0.31144	1.34951
LIFR	0.34952	1.34912
CMAS	-0.36998	1.34912
CCDC175	-0.38654	1.3484
BRF1	-0.24647	1.34804
H2AFZ	0.011566	1.34784
TMEM9B	-0.75324	1.34784
AMFR	0.28831	1.34776
LYPD2	0.29716	1.34742
SRF	0.63607	1.347
Control_80	-0.21636	1.34674
TANGO2	-0.58345	1.34672
MIF	0.3253	1.34632
COL5A1	0.32427	1.34602
GPR149	0.4198	1.34593
TMEM160	0.32786	1.34587
AMD1	0.24133	1.34578
TARBP1	-0.502	1.34561
OR2S2	-0.50678	1.34527
PCK1	0.38691	1.34511
DAOA	-0.41329	1.3449
EMX2	-0.58513	1.34487
KCNJ13	-0.26004	1.34465
GPER1	0.45158	1.34414
ATL3	-0.6795	1.34414
TAS2R39	0.31915	1.34383
BBS1	-0.55816	1.34351
FCRLA	0.26735	1.34322
TSHZ2	-0.48359	1.3431
NEU3	0.17069	1.34299
HMGA2	-0.75757	1.34293
EGFL7	0.16244	1.34259
CCNC	-0.92815	1.34253
GRIP2	0.3804	1.34235
VPS4B	-0.47087	1.3423
TNFAIP1	0.26924	1.34174
RPP14	0.33805	1.34169
SLC45A1	-0.41891	1.34157
NOTCH1	0.40222	1.34142
PLAUR	-0.40683	1.34114
SEC14L3	0.0085713	1.34042
TBCD	-0.07893	1.34042
DEFB134	-0.45333	1.34024
OR5H15	-0.46606	1.33973
NHLH2	0.24225	1.33927
IRGQ	0.29256	1.33883
Control_163	0.0054277	1.33867
NAP1L2	-0.37102	1.3385
CNOT6	-0.46986	1.33824
MCM5	0.536	1.33787
MKRN2	-0.26272	1.33764
OTUD4	-0.50744	1.33734
CEP290	-0.51401	1.33721
CCAR2	-0.7889	1.33633
FAM208A	-0.62276	1.33608
CST9	0.2684	1.33584
TUBB2B	0.39609	1.33576
FAM169A	-0.55175	1.33576
SLC25A35	-0.16599	1.33575
C7orf77	-0.42329	1.33575
BIRC8	-0.70563	1.33553
MKL2	-0.24887	1.33456
ZNF384	0.2588	1.33423
CD1E	-0.33477	1.33423
DNMT3L	0.23234	1.33401
PSMD8	0.30375	1.33286
CNBD1	0.0379	1.33286
ATOH1	-0.17258	1.33286
CYTIP	-0.40284	1.33258
RTCA	-0.35261	1.33254
STK17B	-0.44993	1.33211
DLD	-0.49416	1.33198
CIT	0.3566	1.33173
GULP1	-0.87955	1.33143
NIPAL2	0.13108	1.33136
2021-09-11	0.12339	1.33133
A3GALT2	-0.071319	1.33133
NDUFAF6	-0.35606	1.33082
C10orf82	-0.35122	1.33058
FAHD1	0.19097	1.33022
GCC2	-0.41471	1.33017
RABEP2	0.071074	1.32986
RNLS	-0.52928	1.32977
JAK1	0.32736	1.32961
ETAA1	-0.41847	1.32961
STK26	-0.33265	1.32943
RRAGD	-0.51195	1.32856
SPESP1	-0.38114	1.32836
AKNA	0.41428	1.32826
KAT5	0.48727	1.32783
NDUFA10	-0.91859	1.32775
PRAMEF2	-0.21994	1.32674
CALHM3	0.0088127	1.32577
TUBG2	0.43839	1.32523
AHCYL2	0.38535	1.32506
RBMS1	-0.85418	1.32506
PHTF2	-0.39845	1.32494
ALK	-0.54164	1.32489
PAQR9	0.26875	1.32449
ZMYND8	0.30669	1.32397
MRPL21	-0.44805	1.32397
NDUFAF5	-0.54432	1.32373
STK24	-0.31146	1.32323
PCBP3	-0.44002	1.32311
PTPRT	0.45136	1.32279
MARK2	-0.4949	1.32266
CUL1	0.04834	1.32252
RGMB	-0.57379	1.32252
RANBP17	-0.74948	1.32211
GNG3	0.22999	1.32206
TSPY10	-0.57226	1.32198
[truncated: 17,363 more rows]
