# Supplementary material for: Metabolic resistance to the inhibition of mitochondrial transcription revealed by CRISPR‐Cas9 screen
Source: EMBO Rep. 2021 Nov 15;23(1):e53054. doi: 10.15252/embr.202153054 (PMC8728608; doi:10.15252/embr.202153054)
Supplement: Supplementary file 4 — Dataset EV3 [file EMBR-23-e53054-s005.xlsx]

## Sheet: Legend
Dataset EV3 - Metabolites levels
Name: metabolites name
Metabolite levels measured in RKO parental cells, RKO parental + IMT1 and resistant cell + IMT1 are presented in side by side columns
Individual measuraments (colums B-M)
Averaged values (columns P-S)

## Sheet: Metabolomics data
Metabolite levels: RKO Parental vs. RKO resistant, +IMT, 96h
individual measurements														Mean
	Name:	RKO Parental _1	RKO Parental_2	RKO Parental_3	RKO Parental + IMT1_1	RKO Parental + IMT1_2	RKO Parental + IMT1_3	RKO Parental + IMT1_4	Resistant + IMT1_1	Resistant + IMT1_2	Resistant + IMT1_3	Resistant + IMT1_4			Name:	RKO Parental	RKO Parental + IMT1	Resistant + IMT1
	AMP	919239	1.14347e+06	1.1144e+06	391672	621614	528671	925377	702848	1.05349e+06	1.28392e+06	1.6612e+06			AMP	1.05904e+06	616833	1.17536e+06
	ADP	1.4205e+07	1.66519e+07	1.41902e+07	8.05168e+06	1.02736e+07	9.34013e+06	1.16077e+07	1.1149e+07	1.36031e+07	1.70403e+07	2.01805e+07			ADP	1.50157e+07	9.8183e+06	1.54932e+07
	ATP	9.96187e+06	1.12266e+07	8.4307e+06	6.70104e+06	7.39245e+06	6.97998e+06	7.15202e+06	7.76487e+06	8.62759e+06	1.02352e+07	1.19099e+07			ATP	9.87306e+06	7.05637e+06	9.63439e+06
	CMP	32193.6	39636.1	38055.8	18976.3	25370.2	22256.6	33807.7	30879.2	33649	41746.6	52727.7			CMP	36628.5	25102.7	39750.6
	CDP	398167	487386	483876	261797	362684	334834	463230	419262	383550	563114	658345			CDP	456476	355636	506068
	CTP	2.65962e+06	3.08246e+06	2.58328e+06	1.76799e+06	1.94395e+06	1.85171e+06	1.67123e+06	2.35448e+06	2.39166e+06	2.95875e+06	3.26687e+06			CTP	2.77512e+06	1.80872e+06	2.74294e+06
	GMP	226603	311765	330113	84265.3	134805	107097	214646	240103	297140	365759	506584			GMP	289494	135203	352397
	GDP	1.2221e+06	1.44171e+06	1.31455e+06	716031	976550	854578	1.18253e+06	1.16841e+06	1.34994e+06	1.71667e+06	2.20346e+06			GDP	1.32612e+06	932422	1.60962e+06
	GTP	2.67743e+06	3.06351e+06	2.50797e+06	1.91588e+06	1.90037e+06	1.9026e+06	1.81403e+06	2.35037e+06	2.53069e+06	3.16649e+06	3.49862e+06			GTP	2.74964e+06	1.88322e+06	2.88654e+06
	UMP	8.66471e+06	1.08689e+07	8.06886e+06	3.83175e+06	3.59102e+06	3.28395e+06	3.72912e+06	6.21843e+06	6.9403e+06	8.34999e+06	9.2322e+06			UMP	9.20083e+06	3.60896e+06	7.68523e+06
	UDP	3.04426e+06	3.78778e+06	3.50172e+06	1.35149e+06	1.22912e+06	1.11276e+06	1.81654e+06	3.01264e+06	2.96935e+06	3.85947e+06	4.44309e+06			UDP	3.44459e+06	1.37748e+06	3.57114e+06
	UTP	1.43476e+06	1.72828e+06	1.35584e+06	1.02503e+06	993329	914243	1.00427e+06	1.27842e+06	1.29556e+06	1.66707e+06	1.85405e+06			UTP	1.50629e+06	984217	1.52377e+06
	dATP	188516	206533	151604	137717	127163	129797	131642	176614	180752	245019	263970			dATP	182218	131580	216589
	dCTP	98607.9	121450	75571.2	57399.4	54686	55349.1	49474.5	81179.9	93808.2	121483	138022			dCTP	98543.1	54227.3	108623
	dTTP	134541	156887	131480	85387.5	89230.4	91331.4	88073.8	130575	133062	176397	189568			dTTP	140969	88505.8	157400
	IMP	149710	113570	228817	67598.5	55394	53578.8	66489.9	234842	101027	118060	143221			IMP	164033	60765.3	149287
	glucose-6-phosphate (G6P)	281282	221056	275838	213110	241989	220834	216297	359200	183119	229132	250665			glucose-6-phosphate (G6P)	259392	223058	255529
	fructose-6-phosphateb (F6P)	217768	177338	306722	143075	145947	146928	143247	207369	131472	151146	186399			fructose-6-phosphateb (F6P)	233943	144799	169096
	fructose-1,6-bisphosphate (FBP)	6.80463e+06	5.49771e+06	8.28209e+06	4.55137e+06	5.6772e+06	5.42458e+06	6.03777e+06	8.198e+06	5.34082e+06	6.69491e+06	6.99955e+06			fructose-1,6-bisphosphate (FBP)	6.86147e+06	5.42273e+06	6.80832e+06
	2-phosphoglyceric acid (2PG) and (3PG)	1.74121e+06	1.71473e+06	1.61595e+06	1.35485e+06	1.71707e+06	1.69281e+06	1.67507e+06	2.00101e+06	1.66621e+06	1.7267e+06	2.14822e+06			2-phosphoglyceric acid (2PG) and (3PG)	1.69063e+06	1.60995e+06	1.88554e+06
	phosphoenol-pyruvic acid	157185	205690	112677	149660	218078	180429	198119	205482	144246	157177	170111			phosphoenol-pyruvic acid	158517	186571	169254
	pyruvic acid	4.34413e+06	3.77785e+06	3.83823e+06	2.694e+06	3.21165e+06	3.08017e+06	2.90106e+06	3.26886e+06	3.28117e+06	3.7418e+06	4.47511e+06			pyruvic acid	3.98674e+06	2.97172e+06	3.69174e+06
	lactic acid	6.87012e+07	6.32336e+07	5.88921e+07	5.85818e+07	6.79543e+07	6.52673e+07	6.48168e+07	5.99352e+07	6.15432e+07	7.47391e+07	8.34596e+07			lactic acid	6.3609e+07	6.41551e+07	6.99193e+07
	citric acid	2.56526e+07	2.47311e+07	2.36863e+07	1.24945e+07	1.35508e+07	1.33436e+07	1.2389e+07	2.28515e+07	2.21851e+07	2.72965e+07	2.99396e+07			citric acid	2.469e+07	1.29445e+07	2.55682e+07
	cis-aconitic acid	650396	650533	600651	198520	292352	285018	242018	536644	540246	629702	708069			cis-aconitic acid	633860	254477	603665
	isocitric acid	515173	471924	403734	212460	101313	124718	105475	271267	225189	294137	291255			isocitric acid	463611	135992	270462
	alpha-ketoglutaric acid	4.62293e+06	5.33629e+06	4.45338e+06	2.05423e+06	1.90333e+06	1.80871e+06	1.38792e+06	3.826e+06	3.48134e+06	4.0942e+06	4.76886e+06			alpha-ketoglutaric acid	4.8042e+06	1.78855e+06	4.0426e+06
	succinic acid	2.14427e+06	1.93769e+06	2.30715e+06	1.01123e+06	1.06005e+06	1.03199e+06	991674	2.57507e+06	1.89587e+06	2.28929e+06	2.58586e+06			succinic acid	2.1297e+06	1.02374e+06	2.33652e+06
	fumaric acid	672448	722630	622982	312517	224885	217848	279777	635498	557382	705024	838222			fumaric acid	672687	258757	684031
	malic acid	1.10127e+07	1.12197e+07	9.94448e+06	4.60039e+06	3.00822e+06	3.0112e+06	4.30259e+06	9.99739e+06	9.6355e+06	1.16035e+07	1.30952e+07			malic acid	1.07256e+07	3.7306e+06	1.10829e+07
	Name:	RKO Parental _1	RKO Parental_2	RKO Parental_3	RKO Parental + IMT1_1	RKO Parental + IMT1_2	RKO Parental + IMT1_3	RKO Parental + IMT1_4	Resistant + IMT1_1	Resistant + IMT1_2	Resistant + IMT1_3	Resistant + IMT1_4			Name:	RKO Parental	RKO Parental + IMT1	Resistant + IMT1
	Ala	1.77985e+07	1.65227e+07	1.42088e+07	1.54613e+07	1.20106e+07	1.42158e+07	1.33967e+07	1.37608e+07	1.80251e+07	2.32224e+07	2.36374e+07			Ala	1.61766e+07	1.37711e+07	1.96614e+07
	Arg	1.85525e+07	1.62362e+07	2.21459e+07	2.75236e+07	3.04501e+07	2.97109e+07	2.93011e+07	2.35882e+07	1.76029e+07	2.12587e+07	2.37852e+07			Arg	1.89782e+07	2.92464e+07	2.15587e+07
	Asn	4.67429e+06	5.66106e+06	4.02899e+06	1.88954e+06	2.28078e+06	2.49745e+06	2.72352e+06	3.55155e+06	5.17429e+06	6.46518e+06	8.09791e+06			Asn	4.78811e+06	2.34782e+06	5.82223e+06
	Asp	336475	277220	284488	111437	92692.2	101731	141454	247360	274270	364611	402085			Asp	299394	111829	322082
	Cys	173312	188188	191982	254847	329167	282487	294482	229513	336702	410252	420369			Cys	184494	290246	349209
	Glu	6.72903e+07	7.00631e+07	6.41496e+07	4.52581e+07	4.28843e+07	4.16119e+07	4.50669e+07	7.40004e+07	6.68026e+07	8.17337e+07	9.18766e+07			Glu	6.71677e+07	4.37053e+07	7.86033e+07
	Gln	8.20714e+07	7.03319e+07	9.15458e+07	6.45142e+07	6.07703e+07	6.12286e+07	8.06392e+07	8.2756e+07	8.23175e+07	1.03408e+08	1.27973e+08			Gln	8.13163e+07	6.67881e+07	9.91135e+07
	Gly	245271	254735	245508	458422	548611	505456	492820	250063	252596	314371	336146			Gly	248505	501327	288294
	His	3.98471e+07	3.74853e+07	3.71319e+07	4.00594e+07	4.2674e+07	4.26643e+07	4.16838e+07	3.83082e+07	3.95934e+07	4.83684e+07	5.48944e+07			His	3.81548e+07	4.17704e+07	4.52911e+07
	Ile	7.99212e+06	7.28707e+06	7.1571e+06	8.7316e+06	9.90954e+06	9.41792e+06	9.39422e+06	7.97358e+06	8.38948e+06	1.02138e+07	1.1275e+07			Ile	7.47876e+06	9.36332e+06	9.46296e+06
	Leu	6.628e+06	6.00297e+06	6.14273e+06	7.80882e+06	8.40813e+06	8.31758e+06	7.99238e+06	6.97584e+06	7.23758e+06	8.3166e+06	9.44089e+06			Leu	6.2579e+06	8.13173e+06	7.99273e+06
	Lys	1.25435e+08	1.16717e+08	1.06493e+08	1.16441e+08	1.33078e+08	1.26315e+08	1.29275e+08	1.00732e+08	1.02148e+08	1.23532e+08	1.43243e+08			Lys	1.16215e+08	1.26278e+08	1.17414e+08
	Met	2.3684e+06	2.19861e+06	2.32306e+06	2.71637e+06	2.90557e+06	2.85146e+06	2.8092e+06	2.51891e+06	2.42089e+06	3.09705e+06	3.28468e+06			Met	2.29669e+06	2.82065e+06	2.83038e+06
	Phe	8.2155e+06	7.84734e+06	7.82977e+06	8.52958e+06	9.19958e+06	9.09769e+06	8.92956e+06	7.88125e+06	8.34023e+06	1.02641e+07	1.15533e+07			Phe	7.9642e+06	8.9391e+06	9.50971e+06
	Pro	4.92862e+08	4.69542e+08	3.66278e+08	2.87437e+08	3.32592e+08	3.3382e+08	3.19298e+08	2.40233e+08	3.3403e+08	4.35986e+08	4.62686e+08			Pro	4.42894e+08	3.18287e+08	3.68234e+08
	Ser	35759.7	51651.3	39178.3	99747.8	84353.6	94369	87848.9	39227.8	27872.3	33889.7	39991			Ser	42196.4	91579.8	35245.2
	Thr	5.88963e+06	6.21112e+06	5.40106e+06	5.77305e+06	5.73906e+06	5.77328e+06	5.73775e+06	6.06299e+06	6.81728e+06	8.98163e+06	9.93756e+06			Thr	5.83394e+06	5.75578e+06	7.94986e+06
	Trp	8.48953e+06	8.3549e+06	8.82376e+06	1.02786e+07	1.06441e+07	1.13849e+07	1.08317e+07	8.47192e+06	9.69453e+06	1.19931e+07	1.3205e+07			Trp	8.55606e+06	1.07848e+07	1.08411e+07
	Tyr	1.45612e+08	1.39765e+08	1.31538e+08	1.43624e+08	1.552e+08	1.53103e+08	1.53619e+08	1.3919e+08	1.44579e+08	1.78439e+08	1.99884e+08			Tyr	1.38972e+08	1.51386e+08	1.65523e+08
	Val	6.14418e+06	5.72603e+06	5.69316e+06	6.87941e+06	7.68679e+06	7.64278e+06	7.96348e+06	6.00029e+06	6.39892e+06	8.13085e+06	8.92145e+06			Val	5.85445e+06	7.54311e+06	7.36288e+06
